# Supplementary material for: 1-(2,3-Di­hydroxy­prop­yl)-4-{2-[4-(di­methyl­amino)­phen­yl]vin­yl}pyridinium chloride
Source: Acta Crystallogr Sect E Struct Rep Online. 2013 Dec 21;70(Pt 1):o83–4. doi: 10.1107/S1600536813033254 (PMC3914108; doi:10.1107/S1600536813033254)
Supplement: Supplementary file 1 [file e-70-00o83-sup1.cif]

##############################################################################
#                                                                            #
# This CIF contains the data in a paper accepted for publication in          #
# Acta Crystallographica Section E. It conforms to the requirements of       #
# Notes for Authors for Acta Crystallographica Section E, and has been       #
# peer reviewed under the auspices of the IUCr Commission on Journals.       #
#                                                                            #
# Full details of the Crystallographic Information File format               #
# are given in the paper "The Crystallographic Information File (CIF):       #
# a New Standard Archive File for Crystallography" by S. R. Hall, F. H.      #
# Allen and I. D. Brown [Acta Cryst. (1991), A47, 655-685].                  #
#                                                                            #
# The current version of the core CIF dictionary is obtainable from          #
# ftp://ftp.iucr.org/pub/cif_core.dic.                                       #
#                                                                            #
# Software is freely available for graphical display of the structure(s)     #
# in this CIF. For information consult the CIF software page                 #
# http://www.iucr.org/resources/cif/software.                                #
#                                                                            #
# This file may be used for bona fide research purposes within the           #
# scientific community so long as proper attribution is given to the journal # 
# article from which it was obtained.                                        #
#                                                                            #
##############################################################################
data_global
_audit_creation_method     SHELXL
_journal_date_recd_electronic     2013-11-28
_journal_date_accepted     2013-12-08
_journal_name_full     'Acta Crystallographica, Section E'
_journal_year     2014
_journal_volume     70
_journal_issue      1
_journal_page_first     o83
_journal_page_last     o84
_journal_paper_category     QO
_journal_paper_doi     10.1107/S1600536813033254
_journal_coeditor_code     SJ5376
_publ_contact_author_name     'Gainsford, Graeme J.'
_publ_contact_author_address
;Callaghan Innovation
 PO Box 31-310
 Lower Hutt
 New Zealand
;
_publ_contact_author_email     g.gainsford@irl.cri.nz
_publ_contact_author_fax     '64(4)931 3142'
_publ_contact_author_phone     '64(4)931 3518'
_publ_section_title
;
1-(2,3-Dihydroxypropyl)-4-{2-[4-(dimethylamino)phenyl]vinyl}pyridinium chloride
;
loop_
    _publ_author_name
    _publ_author_address
    'Gainsford, Graeme J.'
;Callaghan Innovation
 PO Box 31-310
 Lower Hutt
 New Zealand
;
    'Bhuiyan, M. Delower H.'
;Callaghan Innovation
 PO Box 31-310
 Lower Hutt
 New Zealand
;
    'Kay, Andrew J.'
;Callaghan Innovation
 PO Box 31-310
 Lower Hutt
 New Zealand
;
data_I
_audit_creation_method     SHELXL-2012
_chemical_name_systematic
;
1-(2,3-Dihydroxypropyl)-4-{2-[4-(dimethylamino)phenyl]vinyl}pyridinium chloride
;
_chemical_name_common     ?
_chemical_formula_moiety     'C18 H23 N2 O2 , Cl'
_chemical_formula_sum     'C18 H23 Cl N2 O2'
_chemical_formula_iupac     'C18 H23 N2 O2 + , Cl -'
_chemical_formula_weight     334.83
_chemical_melting_point     ?
_shelx_space_group_comment
;
The symmetry employed for this shelxl refinement is uniquely defined
by the following loop, which should always be used as a source of
symmetry information in preference to the above space-group names.
They are only intended as comments.
;
_space_group_crystal_system     monoclinic
_space_group_name_H-M_alt     'P 21'
_space_group_name_Hall     'P 2yb'
loop_
    _space_group_symop_operation_xyz
    'x, y, z'
    '-x, y+1/2, -z'
_cell_length_a     8.4452(3)
_cell_length_b     13.2433(5)
_cell_length_c     15.3649(6)
_cell_angle_alpha     90
_cell_angle_beta     100.077(3)
_cell_angle_gamma     90
_cell_volume     1691.94(11)
_cell_formula_units_Z     4
_cell_measurement_reflns_used     4999
_cell_measurement_theta_min     2.7
_cell_measurement_theta_max     23.4
_cell_measurement_temperature     123(2)
_exptl_crystal_description     needle
_exptl_crystal_colour     red
_exptl_crystal_size_max     0.55
_exptl_crystal_size_mid     0.10
_exptl_crystal_size_min     0.09
_exptl_crystal_density_diffrn     1.314
_exptl_crystal_density_meas     ?
_exptl_crystal_density_method     ?
_exptl_crystal_F_000     712
_exptl_absorpt_coefficient_mu     0.237
_exptl_absorpt_correction_type     multi-scan
_exptl_absorpt_process_details
;
(Blessing, 1995)
;
_exptl_absorpt_correction_T_min     0.6509
_exptl_absorpt_correction_T_max     0.7455
_diffrn_ambient_temperature     123(2)
_diffrn_radiation_type     MoK\a
_diffrn_radiation_wavelength     0.71073
_diffrn_radiation_source     'fine-focus sealed tube'
_diffrn_radiation_monochromator     graphite
_diffrn_measurement_device_type
;
Bruker--Nonius APEXII CCD area-detector diffractometer
;
_diffrn_measurement_method     '\f and \w scans'
_diffrn_detector_area_resol_mean     8.333
_diffrn_reflns_number     38193
_diffrn_reflns_av_R_equivalents     0.0633
_diffrn_reflns_theta_min     2.580
_diffrn_reflns_theta_max     27.326
_diffrn_reflns_theta_full     25.242
_diffrn_measured_fraction_theta_max     0.997
_diffrn_measured_fraction_theta_full     0.998
_diffrn_reflns_limit_h_min     -10
_diffrn_reflns_limit_h_max     10
_diffrn_reflns_limit_k_min     -17
_diffrn_reflns_limit_k_max     17
_diffrn_reflns_limit_l_min     -19
_diffrn_reflns_limit_l_max     19
_diffrn_standards_number     0
_diffrn_standards_interval_count     ?
_diffrn_standards_interval_time     ?
_diffrn_standards_decay_%     0
_reflns_number_total     7581
_reflns_number_gt     5545
_reflns_threshold_expression     I>2\s(I)
_refine_ls_structure_factor_coef     Fsqd
_refine_ls_matrix_type     full
_refine_ls_R_factor_all     0.0703
_refine_ls_R_factor_gt     0.0423
_refine_ls_wR_factor_gt     0.0848
_refine_ls_wR_factor_ref     0.0960
_refine_ls_goodness_of_fit_ref     1.015
_refine_ls_restrained_S_all     1.014
_refine_ls_number_reflns     7581
_refine_ls_number_parameters     474
_refine_ls_number_restraints     13
_refine_ls_hydrogen_treatment     mixed
_refine_ls_weighting_scheme     calc
_refine_ls_weighting_details
;
 w=1/[\s^2^(Fo^2^)+(0.0362P)^2^+0.2405P]
 where P=(Fo^2^+2Fc^2^)/3
;
_atom_sites_solution_hydrogens     geom
_atom_sites_solution_primary     direct
_atom_sites_solution_secondary     difmap
_refine_ls_shift/su_max     0.001
_refine_ls_shift/su_mean     0.000
_refine_diff_density_max     0.181
_refine_diff_density_min     -0.197
_refine_ls_extinction_method     SHELXL
_refine_ls_extinction_coef     0.0039(10)
_refine_ls_extinction_expression
                                  'Fc^*^=kFc[1+0.001xFc^2^\l^3^/sin(2\q)]^-1/4^'
_refine_ls_abs_structure_details
;
Flack parameter determined using 2152 quotients
[(<i>I</i>^+^)-(<i>I</i>^-^)]/[(<i>I</i>^+^)+(<i>I</i>^-^)]
(Parsons <i>et al.</i>, 2013)
;
_refine_ls_abs_structure_Flack     0.07(4)
loop_
    _atom_type_symbol
    _atom_type_description
    _atom_type_scat_dispersion_real
    _atom_type_scat_dispersion_imag
    _atom_type_scat_source
    'C' 'C' 0.0033 0.0016
                         'International Tables Vol C Tables 4.2.6.8 and 6.1.1.4'
    'H' 'H' 0.0000 0.0000
                         'International Tables Vol C Tables 4.2.6.8 and 6.1.1.4'
    'N' 'N' 0.0061 0.0033
                         'International Tables Vol C Tables 4.2.6.8 and 6.1.1.4'
    'O' 'O' 0.0106 0.0060
                         'International Tables Vol C Tables 4.2.6.8 and 6.1.1.4'
    'Cl' 'Cl' 0.1484 0.1585
                         'International Tables Vol C Tables 4.2.6.8 and 6.1.1.4'
_computing_data_collection     'APEX2 (Bruker, 2008)'
_computing_cell_refinement     'SAINT (Bruker, 2008)'
_computing_data_reduction
;
SAINT (Bruker, 2008)
;
_computing_structure_solution     'SHELXS97 (Sheldrick, 2008)'
_computing_structure_refinement     'SHELXL2012 (Sheldrick, 2008)'
_computing_molecular_graphics
;
ORTEP-3 for Windows (Farrugia, 2012) and Mercury
(Macrae <i>et al.</i>, 2006)
;
_computing_publication_material
;
SHELXL97 (Sheldrick, 2008),  PLATON (Spek, 2009) and
Mercury (Macrae <i>et al.</i>, 2006)
;
loop_
    _atom_site_type_symbol
    _atom_site_label
    _atom_site_fract_x
    _atom_site_fract_y
    _atom_site_fract_z
    _atom_site_U_iso_or_equiv
    _atom_site_adp_type
    _atom_site_calc_flag
    _atom_site_occupancy
    _atom_site_disorder_assembly
    _atom_site_disorder_group
    Cl Cl1 0.46974(12) 0.13741(8) 0.18879(7) 0.0391(3) Uani d 1 A 1
    O O1 0.8050(3) 0.2226(2) 0.20024(17) 0.0340(6) Uani d 1 B 1
    H H1O 0.716(4) 0.196(3) 0.200(3) 0.041 Uiso d 1 C 1
    O O2 1.1625(3) 0.2328(2) 0.2362(2) 0.0367(8) Uani d 1 B 1
    H H2O 1.241(4) 0.211(4) 0.216(3) 0.044 Uiso d 1 D 1
    N N1 0.8014(4) 0.2692(2) 0.3860(2) 0.0238(8) Uani d 1 B 1
    N N2 -0.2944(4) 0.4615(3) 0.6126(2) 0.0267(8) Uani d 1 B 1
    C C1 0.9463(5) 0.2493(3) 0.3480(3) 0.0283(10) Uani d 1 B 1
    H H1A 1.0312 0.2210 0.3942 0.034 Uiso calc 1 B 1
    H H1B 0.9866 0.3135 0.3272 0.034 Uiso calc 1 B 1
    C C2 0.6990(6) 0.3426(3) 0.3522(3) 0.0291(10) Uani d 1 B 1
    H H2 0.7222 0.3826 0.3046 0.035 Uiso calc 1 B 1
    C C3A 0.5613(6) 0.3606(4) 0.3857(3) 0.0273(11) Uani d 0.963(5) B 1
    H H3A 0.4895 0.4122 0.3606 0.033 Uiso calc 0.963(5) B 1
    C C4A 0.5256(6) 0.3031(4) 0.4569(3) 0.0224(10) Uani d 0.963(5) B 1
    C C5A 0.6362(6) 0.2279(4) 0.4900(3) 0.0272(12) Uani d 0.963(5) B 1
    H H5A 0.6177 0.1873 0.5382 0.033 Uiso calc 0.963(5) B 1
    C C6 0.7688(5) 0.2128(3) 0.4541(3) 0.0306(10) Uani d 1 B 1
    H H6 0.8417 0.1608 0.4773 0.037 Uiso calc 1 B 1
    C C7 0.9110(4) 0.1751(3) 0.2706(2) 0.0257(9) Uani d 1 B 1
    H H7 0.8584 0.1133 0.2898 0.031 Uiso calc 1 B 1
    C C8 1.0658(5) 0.1459(3) 0.2410(3) 0.0298(10) Uani d 1 B 1
    H H8A 1.1251 0.0969 0.2833 0.036 Uiso calc 1 B 1
    H H8B 1.0416 0.1132 0.1822 0.036 Uiso calc 1 B 1
    C C9A 0.3844(5) 0.3174(3) 0.4975(3) 0.0274(11) Uani d 0.963(5) B 1
    H H9A 0.3703 0.2733 0.5444 0.033 Uiso calc 0.963(5) B 1
    C C10A 0.2722(5) 0.3887(3) 0.4733(3) 0.0243(11) Uani d 0.963(5) B 1
    H H10A 0.2872 0.4319 0.4261 0.029 Uiso calc 0.963(5) B 1
    C C11A 0.1307(5) 0.4060(4) 0.5123(3) 0.0221(10) Uani d 0.963(5) B 1
    C C12A 0.0194(6) 0.4797(4) 0.4758(3) 0.0262(11) Uani d 0.963(5) B 1
    H H12A 0.0398 0.5175 0.4264 0.031 Uiso calc 0.963(5) B 1
    C C13 -0.1171(5) 0.4989(3) 0.5090(3) 0.0257(10) Uani d 1 B 1
    H H13 -0.1878 0.5506 0.4829 0.031 Uiso calc 1 B 1
    C C14 -0.1560(5) 0.4442(3) 0.5807(3) 0.0239(9) Uani d 1 B 1
    C C15 -0.0453(5) 0.3693(3) 0.6177(3) 0.0287(10) Uani d 1 B 1
    H H15 -0.0666 0.3308 0.6665 0.034 Uiso calc 1 B 1
    C C16 0.0916(5) 0.3513(3) 0.5845(3) 0.0288(10) Uani d 1 B 1
    H H16 0.1632 0.3002 0.6109 0.035 Uiso calc 1 B 1
    C C17 -0.3366(5) 0.4042(3) 0.6852(3) 0.0317(10) Uani d 1 B 1
    H H17A -0.3928 0.3423 0.6624 0.038 Uiso calc 1 B 1
    H H17B -0.4070 0.4447 0.7157 0.038 Uiso calc 1 B 1
    H H17C -0.2387 0.3865 0.7266 0.038 Uiso calc 1 B 1
    C C18 -0.3998(5) 0.5442(3) 0.5770(3) 0.0305(10) Uani d 1 B 1
    H H18A -0.3436 0.6085 0.5903 0.037 Uiso calc 1 B 1
    H H18B -0.4968 0.5432 0.6038 0.037 Uiso calc 1 B 1
    H H18C -0.4300 0.5363 0.5128 0.037 Uiso calc 1 B 1
    Cl Cl2 0.52229(11) 0.62109(8) 0.32090(6) 0.0353(3) Uani d 1 E 1
    O O1' 0.1812(3) 0.67503(19) 0.22476(18) 0.0358(6) Uani d 1 F 1
    H H1O' 0.276(3) 0.668(3) 0.251(2) 0.043 Uiso d 1 G 1
    O O2' -0.1666(4) 0.5388(2) 0.2646(2) 0.0375(8) Uani d 1 F 1
    H H2O' -0.256(4) 0.558(3) 0.273(3) 0.045 Uiso d 1 H 1
    N N1' 0.1959(4) 0.5059(2) 0.1129(2) 0.0265(8) Uani d 1 F 1
    N N2' 1.2916(4) 0.3085(3) -0.1111(2) 0.0301(9) Uani d 1 F 1
    C C1' 0.0508(5) 0.5298(4) 0.1502(3) 0.0315(10) Uani d 1 F 1
    H H1C -0.0047 0.4663 0.1606 0.038 Uiso calc 1 F 1
    H H1D -0.0237 0.5705 0.1070 0.038 Uiso calc 1 F 1
    C C2' 0.2335(5) 0.5609(3) 0.0466(3) 0.0299(10) Uani d 1 F 1
    H H2' 0.1642 0.6153 0.0250 0.036 Uiso calc 1 F 1
    C C3'A 0.3618(6) 0.5448(5) 0.0084(4) 0.0272(14) Uani d 0.860(8) F 1
    H H3'A 0.3782 0.5843 -0.0409 0.033 Uiso calc 0.860(8) F 1
    C C4'A 0.4716(6) 0.4694(5) 0.0416(4) 0.0255(13) Uani d 0.860(8) F 1
    C C5'A 0.4347(7) 0.4125(5) 0.1115(4) 0.0289(13) Uani d 0.860(8) F 1
    H H5'A 0.5061 0.3603 0.1359 0.035 Uiso calc 0.860(8) F 1
    C C6' 0.2939(5) 0.4303(3) 0.1473(3) 0.0344(11) Uani d 1 F 1
    H H6' 0.2691 0.3900 0.1943 0.041 Uiso calc 1 F 1
    C C7' 0.0910(5) 0.5876(3) 0.2360(3) 0.0240(9) Uani d 1 F 1
    H H7' 0.1530 0.5435 0.2828 0.029 Uiso calc 1 F 1
    C C8' -0.0630(5) 0.6221(3) 0.2639(2) 0.0292(9) Uani d 1 F 1
    H H8C -0.0390 0.6525 0.3236 0.035 Uiso calc 1 F 1
    H H8D -0.1158 0.6740 0.2223 0.035 Uiso calc 1 F 1
    C C9'A 0.6120(6) 0.4533(4) 0.0014(3) 0.0262(13) Uani d 0.860(8) F 1
    H H9'A 0.6234 0.4949 -0.0475 0.031 Uiso calc 0.860(8) F 1
    C C0'A 0.7267(6) 0.3854(4) 0.0271(3) 0.0277(14) Uani d 0.860(8) F 1
    H H0'A 0.7135 0.3442 0.0759 0.033 Uiso calc 0.860(8) F 1
    C C1A' 0.8693(7) 0.3668(5) -0.0108(4) 0.0274(16) Uani d 0.860(8) F 1
    C C12' 0.9755(5) 0.2958(4) 0.0236(3) 0.0329(11) Uani d 1 F 1
    H H12' 0.9535 0.2580 0.0727 0.040 Uiso calc 1 F 1
    C C13' 1.1137(5) 0.2746(3) -0.0080(3) 0.0300(10) Uani d 1 F 1
    H H13' 1.1835 0.2230 0.0192 0.036 Uiso calc 1 F 1
    C C14' 1.1537(5) 0.3282(3) -0.0805(3) 0.0237(9) Uani d 1 F 1
    C C15' 1.0459(5) 0.4038(3) -0.1190(3) 0.0294(10) Uani d 1 F 1
    H H15' 1.0693 0.4419 -0.1675 0.035 Uiso calc 1 F 1
    C C16' 0.9064(5) 0.4225(4) -0.0862(3) 0.0333(11) Uani d 1 F 1
    H H16' 0.8336 0.4726 -0.1134 0.040 Uiso calc 1 F 1
    C C17' 1.3372(5) 0.3656(4) -0.1837(3) 0.0383(12) Uani d 1 F 1
    H H17D 1.2600 0.3524 -0.2380 0.046 Uiso calc 1 F 1
    H H17E 1.4450 0.3451 -0.1921 0.046 Uiso calc 1 F 1
    H H17F 1.3372 0.4379 -0.1700 0.046 Uiso calc 1 F 1
    C C18' 1.3947(5) 0.2250(4) -0.0766(3) 0.0368(11) Uani d 1 F 1
    H H18D 1.4419 0.2383 -0.0148 0.044 Uiso calc 1 F 1
    H H18E 1.4807 0.2174 -0.1115 0.044 Uiso calc 1 F 1
    H H18F 1.3311 0.1627 -0.0803 0.044 Uiso calc 1 F 1
    C C3'B 0.410(4) 0.524(2) 0.0343(17) 0.006(3) Uiso d 0.140(8) F 2
    H H3'B 0.4688 0.5617 -0.0024 0.008 Uiso d 0.140(8) F 2
    C C4'B 0.479(3) 0.439(3) 0.077(2) 0.006(3) Uiso d 0.140(8) F 2
    C C5'B 0.413(3) 0.3892(19) 0.1394(17) 0.006(3) Uiso d 0.140(8) F 2
    H H5'B 0.4545 0.3292 0.1725 0.008 Uiso d 0.140(8) F 2
    C C9'B 0.628(2) 0.3994(16) 0.0562(14) 0.006(3) Uiso d 0.140(8) F 2
    H H9'B 0.6753 0.3443 0.0912 0.008 Uiso calc 0.140(8) F 2
    C C0'B 0.709(3) 0.4332(18) -0.0095(16) 0.006(3) Uiso d 0.140(8) F 2
    H H0'B 0.6634 0.4898 -0.0426 0.008 Uiso calc 0.140(8) F 2
    C C1B' 0.863(4) 0.391(2) -0.035(2) 0.006(3) Uiso d 0.140(8) F 2
    C C3B 0.597(12) 0.347(7) 0.348(6) 0.006(3) Uiso d 0.037(5) B 2
    H H3B 0.5409 0.3627 0.2911 0.008 Uiso d 0.037(5) B 2
    C C4B 0.505(9) 0.332(8) 0.418(8) 0.006(3) Uiso d 0.037(5) B 2
    C C5B 0.600(15) 0.265(9) 0.478(7) 0.006(3) Uiso d 0.037(5) B 2
    H H5B 0.5642 0.2460 0.5297 0.008 Uiso d 0.037(5) B 2
    C C9B 0.351(8) 0.361(6) 0.440(4) 0.006(3) Uiso d 0.037(5) B 2
    H H9B 0.2787 0.3887 0.3921 0.008 Uiso calc 0.037(5) B 2
    C C10B 0.290(9) 0.355(6) 0.515(5) 0.006(3) Uiso d 0.037(5) B 2
    H H10B 0.3700 0.3428 0.5658 0.008 Uiso calc 0.037(5) B 2
    C C11B 0.130(8) 0.364(7) 0.537(7) 0.006(3) Uiso d 0.037(5) B 2
    C C12B 0.072(12) 0.456(7) 0.501(6) 0.006(3) Uiso d 0.037(5) B 2
    H H12B 0.1379 0.4973 0.4707 0.008 Uiso d 0.037(5) B 2
loop_
    _atom_site_aniso_label
    _atom_site_aniso_U_11
    _atom_site_aniso_U_22
    _atom_site_aniso_U_33
    _atom_site_aniso_U_12
    _atom_site_aniso_U_13
    _atom_site_aniso_U_23
    Cl1 0.0256(6) 0.0416(7) 0.0534(7) -0.0007(5) 0.0158(5) -0.0082(6)
    O1 0.0258(14) 0.0429(15) 0.0330(15) -0.0025(12) 0.0042(11) 0.0092(12)
    O2 0.0278(17) 0.0325(17) 0.055(2) -0.0010(15) 0.0217(15) -0.0060(16)
    N1 0.0173(18) 0.0271(19) 0.029(2) -0.0026(15) 0.0086(14) -0.0003(16)
    N2 0.0214(19) 0.0282(19) 0.031(2) 0.0049(16) 0.0057(15) 0.0031(17)
    C1 0.021(2) 0.036(2) 0.030(2) -0.0027(18) 0.0100(18) -0.0025(19)
    C2 0.031(3) 0.022(2) 0.034(3) 0.0003(19) 0.008(2) 0.0018(19)
    C3A 0.024(3) 0.027(3) 0.031(3) 0.003(2) 0.005(2) -0.003(2)
    C4A 0.017(2) 0.024(3) 0.026(3) -0.001(2) 0.0025(19) -0.003(2)
    C5A 0.026(3) 0.024(3) 0.033(3) 0.000(2) 0.008(2) 0.002(2)
    C6 0.028(2) 0.029(2) 0.036(3) -0.0018(19) 0.0085(19) 0.001(2)
    C7 0.022(2) 0.027(2) 0.027(2) -0.0044(18) 0.0031(16) 0.0017(18)
    C8 0.029(2) 0.029(2) 0.033(2) 0.0012(19) 0.0091(17) 0.002(2)
    C9A 0.028(3) 0.026(3) 0.029(3) -0.006(2) 0.009(2) -0.004(2)
    C10A 0.027(3) 0.023(2) 0.022(2) -0.0025(19) 0.0033(19) -0.001(2)
    C11A 0.018(2) 0.021(3) 0.028(3) -0.0019(19) 0.0045(19) -0.003(2)
    C12A 0.023(2) 0.029(3) 0.024(3) 0.0009(19) -0.0015(19) 0.004(2)
    C13 0.023(2) 0.027(2) 0.025(2) 0.0041(18) -0.0002(18) 0.0015(19)
    C14 0.022(2) 0.022(2) 0.027(2) -0.0022(17) 0.0044(18) -0.0050(18)
    C15 0.030(2) 0.028(2) 0.028(2) -0.0022(19) 0.0061(19) 0.002(2)
    C16 0.028(2) 0.031(2) 0.028(2) 0.0039(19) 0.006(2) -0.003(2)
    C17 0.029(2) 0.032(2) 0.037(3) 0.004(2) 0.011(2) 0.005(2)
    C18 0.026(2) 0.032(2) 0.034(3) 0.006(2) 0.0063(19) -0.001(2)
    Cl2 0.0285(5) 0.0390(6) 0.0390(6) 0.0064(5) 0.0072(4) -0.0030(5)
    O1' 0.0276(14) 0.0284(14) 0.0486(17) -0.0042(11) -0.0008(12) 0.0010(12)
    O2' 0.0325(18) 0.0292(17) 0.057(2) 0.0004(15) 0.0247(16) 0.0018(16)
    N1' 0.0205(18) 0.0269(19) 0.033(2) -0.0015(15) 0.0066(15) -0.0085(17)
    N2' 0.028(2) 0.029(2) 0.037(2) 0.0055(17) 0.0158(17) 0.0049(17)
    C1' 0.018(2) 0.042(3) 0.036(3) -0.0042(19) 0.0101(18) -0.009(2)
    C2' 0.032(2) 0.027(2) 0.031(2) -0.0012(19) 0.0052(19) 0.000(2)
    C3'A 0.019(3) 0.031(3) 0.030(3) -0.001(2) 0.001(2) 0.000(2)
    C4'A 0.022(3) 0.025(3) 0.030(3) -0.010(2) 0.004(2) -0.006(2)
    C5'A 0.034(3) 0.024(3) 0.030(4) 0.003(2) 0.010(3) 0.003(2)
    C6' 0.040(3) 0.027(2) 0.035(3) -0.001(2) 0.002(2) -0.002(2)
    C7' 0.028(2) 0.020(2) 0.025(2) 0.0014(17) 0.0051(17) 0.0024(16)
    C8' 0.033(2) 0.025(2) 0.030(2) 0.001(2) 0.0088(17) -0.002(2)
    C9'A 0.022(3) 0.030(3) 0.026(3) -0.002(2) 0.002(2) -0.001(2)
    C0'A 0.026(3) 0.032(3) 0.025(3) -0.004(2) 0.002(2) -0.003(3)
    C1A' 0.028(3) 0.036(4) 0.018(3) -0.007(3) 0.004(3) -0.005(3)
    C12' 0.031(3) 0.043(3) 0.027(2) -0.012(2) 0.012(2) -0.010(2)
    C13' 0.032(3) 0.029(2) 0.029(2) -0.007(2) 0.005(2) -0.002(2)
    C14' 0.020(2) 0.026(2) 0.026(2) -0.0038(17) 0.0037(18) -0.0053(18)
    C15' 0.027(2) 0.033(2) 0.029(2) 0.0047(19) 0.0053(19) 0.000(2)
    C16' 0.022(2) 0.034(3) 0.041(3) 0.0056(19) -0.004(2) -0.006(2)
    C17' 0.034(3) 0.048(3) 0.037(3) 0.000(2) 0.017(2) 0.000(2)
    C18' 0.028(2) 0.034(3) 0.049(3) 0.008(2) 0.007(2) 0.001(2)
_geom_special_details
;
 All esds (except the esd in the dihedral angle between two l.s. planes)
 are estimated using the full covariance matrix.  The cell esds are taken
 into account individually in the estimation of esds in distances, angles
 and torsion angles; correlations between esds in cell parameters are only
 used when they are defined by crystal symmetry.  An approximate (isotropic)
 treatment of cell esds is used for estimating esds involving l.s. planes.
;
loop_
    _geom_bond_atom_site_label_1
    _geom_bond_atom_site_label_2
    _geom_bond_site_symmetry_2
    _geom_bond_distance
    _geom_bond_publ_flag
    O1 C7 . 1.424(4) ?
    O1 H1O . 0.83(3) ?
    O2 C8 . 1.420(5) ?
    O2 H2O . 0.83(3) ?
    N1 C2 . 1.344(5) ?
    N1 C6 . 1.352(5) ?
    N1 C1 . 1.469(5) ?
    N2 C14 . 1.365(5) ?
    N2 C17 . 1.444(5) ?
    N2 C18 . 1.456(5) ?
    C1 C7 . 1.531(6) ?
    C1 H1A . 0.9900 ?
    C1 H1B . 0.9900 ?
    C2 C3A . 1.372(6) ?
    C2 H2 . 0.9500 ?
    C3A C4A . 1.409(6) ?
    C3A H3A . 0.9500 ?
    C4A C5A . 1.398(6) ?
    C4A C9A . 1.452(6) ?
    C5A C6 . 1.348(6) ?
    C5A H5A . 0.9500 ?
    C6 H6 . 0.9500 ?
    C7 C8 . 1.507(5) ?
    C7 H7 . 1.0000 ?
    C8 H8A . 0.9900 ?
    C8 H8B . 0.9900 ?
    C9A C10A . 1.344(6) ?
    C9A H9A . 0.9500 ?
    C10A C11A . 1.445(6) ?
    C10A H10A . 0.9500 ?
    C11A C12A . 1.402(6) ?
    C11A C16 . 1.412(6) ?
    C12A C13 . 1.363(6) ?
    C12A H12A . 0.9500 ?
    C13 C14 . 1.405(5) ?
    C13 H13 . 0.9500 ?
    C14 C15 . 1.412(5) ?
    C15 C16 . 1.364(6) ?
    C15 H15 . 0.9500 ?
    C16 H16 . 0.9500 ?
    C17 H17A . 0.9800 ?
    C17 H17B . 0.9800 ?
    C17 H17C . 0.9800 ?
    C18 H18A . 0.9800 ?
    C18 H18B . 0.9800 ?
    C18 H18C . 0.9800 ?
    O1' C7' . 1.413(5) ?
    O1' H1O' . 0.84(3) ?
    O2' C8' . 1.409(5) ?
    O2' H2O' . 0.83(3) ?
    N1' C2' . 1.336(5) ?
    N1' C6' . 1.347(5) ?
    N1' C1' . 1.475(5) ?
    N2' C14' . 1.356(5) ?
    N2' C18' . 1.449(5) ?
    N2' C17' . 1.455(5) ?
    C1' C7' . 1.511(5) ?
    C1' H1C . 0.9900 ?
    C1' H1D . 0.9900 ?
    C2' C3'A . 1.336(6) ?
    C2' H2' . 0.9500 ?
    C3'A C4'A . 1.397(8) ?
    C3'A H3'A . 0.9500 ?
    C4'A C5'A . 1.392(7) ?
    C4'A C9'A . 1.444(7) ?
    C5'A C6' . 1.414(7) ?
    C5'A H5'A . 0.9500 ?
    C6' H6' . 0.9500 ?
    C7' C8' . 1.510(5) ?
    C7' H7' . 1.0000 ?
    C8' H8C . 0.9900 ?
    C8' H8D . 0.9900 ?
    C9'A C0'A . 1.331(7) ?
    C9'A H9'A . 0.9500 ?
    C0'A C1A' . 1.447(8) ?
    C0'A H0'A . 0.9500 ?
    C1A' C12' . 1.343(8) ?
    C1A' C16' . 1.454(7) ?
    C12' C13' . 1.369(6) ?
    C12' H12' . 0.9500 ?
    C13' C14' . 1.410(6) ?
    C13' H13' . 0.9500 ?
    C14' C15' . 1.411(6) ?
    C15' C16' . 1.382(6) ?
    C15' H15' . 0.9500 ?
    C16' H16' . 0.9500 ?
    C17' H17D . 0.9800 ?
    C17' H17E . 0.9800 ?
    C17' H17F . 0.9800 ?
    C18' H18D . 0.9800 ?
    C18' H18E . 0.9800 ?
    C18' H18F . 0.9800 ?
    C3'B C4'B . 1.38(4) ?
    C3'B H3'B . 0.95(3) ?
    C4'B C5'B . 1.36(4) ?
    C4'B C9'B . 1.45(2) ?
    C5'B H5'B . 0.98(2) ?
    C9'B C0'B . 1.39(3) ?
    C9'B H9'B . 0.9500 ?
    C0'B C1B' . 1.53(4) ?
    C0'B H0'B . 0.9500 ?
    C3B C4B . 1.44(12) ?
    C3B H3B . 0.94(9) ?
    C4B C5B . 1.42(14) ?
    C4B C9B . 1.45(3) ?
    C5B H5B . 0.93(10) ?
    C9B C10B . 1.35(3) ?
    C9B H9B . 0.9500 ?
    C10B C11B . 1.45(3) ?
    C10B H10B . 0.9500 ?
    C11B C12B . 1.39(3) ?
    C12B H12B . 0.95(9) ?
loop_
    _geom_angle_atom_site_label_1
    _geom_angle_atom_site_label_2
    _geom_angle_atom_site_label_3
    _geom_angle_site_symmetry_1
    _geom_angle_site_symmetry_3
    _geom_angle
    _geom_angle_publ_flag
    C7 O1 H1O . . 105(3) ?
    C8 O2 H2O . . 104(3) ?
    C2 N1 C6 . . 119.6(4) ?
    C2 N1 C1 . . 120.0(3) ?
    C6 N1 C1 . . 120.3(4) ?
    C14 N2 C17 . . 122.1(3) ?
    C14 N2 C18 . . 119.8(3) ?
    C17 N2 C18 . . 118.0(3) ?
    N1 C1 C7 . . 111.2(3) ?
    N1 C1 H1A . . 109.4 ?
    C7 C1 H1A . . 109.4 ?
    N1 C1 H1B . . 109.4 ?
    C7 C1 H1B . . 109.4 ?
    H1A C1 H1B . . 108.0 ?
    N1 C2 C3A . . 120.7(4) ?
    N1 C2 H2 . . 119.6 ?
    C3A C2 H2 . . 119.6 ?
    C2 C3A C4A . . 120.6(4) ?
    C2 C3A H3A . . 119.7 ?
    C4A C3A H3A . . 119.7 ?
    C5A C4A C3A . . 116.6(4) ?
    C5A C4A C9A . . 118.9(5) ?
    C3A C4A C9A . . 124.5(5) ?
    C6 C5A C4A . . 120.4(4) ?
    C6 C5A H5A . . 119.8 ?
    C4A C5A H5A . . 119.8 ?
    C5A C6 N1 . . 122.1(4) ?
    C5A C6 H6 . . 119.0 ?
    N1 C6 H6 . . 119.0 ?
    O1 C7 C8 . . 110.3(3) ?
    O1 C7 C1 . . 108.5(3) ?
    C8 C7 C1 . . 109.7(3) ?
    O1 C7 H7 . . 109.4 ?
    C8 C7 H7 . . 109.4 ?
    C1 C7 H7 . . 109.4 ?
    O2 C8 C7 . . 110.2(3) ?
    O2 C8 H8A . . 109.6 ?
    C7 C8 H8A . . 109.6 ?
    O2 C8 H8B . . 109.6 ?
    C7 C8 H8B . . 109.6 ?
    H8A C8 H8B . . 108.1 ?
    C10A C9A C4A . . 124.4(5) ?
    C10A C9A H9A . . 117.8 ?
    C4A C9A H9A . . 117.8 ?
    C9A C10A C11A . . 126.2(5) ?
    C9A C10A H10A . . 116.9 ?
    C11A C10A H10A . . 116.9 ?
    C12A C11A C16 . . 116.0(4) ?
    C12A C11A C10A . . 119.3(5) ?
    C16 C11A C10A . . 124.6(5) ?
    C13 C12A C11A . . 122.1(4) ?
    C13 C12A H12A . . 118.9 ?
    C11A C12A H12A . . 118.9 ?
    C12A C13 C14 . . 121.7(4) ?
    C12A C13 H13 . . 119.1 ?
    C14 C13 H13 . . 119.1 ?
    N2 C14 C13 . . 121.9(4) ?
    N2 C14 C15 . . 121.4(4) ?
    C13 C14 C15 . . 116.7(4) ?
    C16 C15 C14 . . 121.1(4) ?
    C16 C15 H15 . . 119.5 ?
    C14 C15 H15 . . 119.5 ?
    C15 C16 C11A . . 122.3(4) ?
    C15 C16 H16 . . 118.8 ?
    C11A C16 H16 . . 118.8 ?
    N2 C17 H17A . . 109.5 ?
    N2 C17 H17B . . 109.5 ?
    H17A C17 H17B . . 109.5 ?
    N2 C17 H17C . . 109.5 ?
    H17A C17 H17C . . 109.5 ?
    H17B C17 H17C . . 109.5 ?
    N2 C18 H18A . . 109.5 ?
    N2 C18 H18B . . 109.5 ?
    H18A C18 H18B . . 109.5 ?
    N2 C18 H18C . . 109.5 ?
    H18A C18 H18C . . 109.5 ?
    H18B C18 H18C . . 109.5 ?
    C7' O1' H1O' . . 110(3) ?
    C8' O2' H2O' . . 111(3) ?
    C2' N1' C6' . . 119.5(4) ?
    C2' N1' C1' . . 120.3(4) ?
    C6' N1' C1' . . 120.2(4) ?
    C14' N2' C18' . . 121.2(4) ?
    C14' N2' C17' . . 121.6(4) ?
    C18' N2' C17' . . 117.1(3) ?
    N1' C1' C7' . . 111.9(3) ?
    N1' C1' H1C . . 109.2 ?
    C7' C1' H1C . . 109.2 ?
    N1' C1' H1D . . 109.2 ?
    C7' C1' H1D . . 109.2 ?
    H1C C1' H1D . . 107.9 ?
    N1' C2' C3'A . . 124.6(5) ?
    N1' C2' H2' . . 117.7 ?
    C3'A C2' H2' . . 117.7 ?
    C2' C3'A C4'A . . 119.5(5) ?
    C2' C3'A H3'A . . 120.3 ?
    C4'A C3'A H3'A . . 120.3 ?
    C5'A C4'A C3'A . . 116.4(5) ?
    C5'A C4'A C9'A . . 124.2(6) ?
    C3'A C4'A C9'A . . 119.4(5) ?
    C4'A C5'A C6' . . 121.8(5) ?
    C4'A C5'A H5'A . . 119.1 ?
    C6' C5'A H5'A . . 119.1 ?
    N1' C6' C5'A . . 118.2(5) ?
    N1' C6' H6' . . 120.9 ?
    C5'A C6' H6' . . 120.9 ?
    O1' C7' C8' . . 107.3(3) ?
    O1' C7' C1' . . 110.6(3) ?
    C8' C7' C1' . . 109.1(3) ?
    O1' C7' H7' . . 109.9 ?
    C8' C7' H7' . . 109.9 ?
    C1' C7' H7' . . 109.9 ?
    O2' C8' C7' . . 109.4(3) ?
    O2' C8' H8C . . 109.8 ?
    C7' C8' H8C . . 109.8 ?
    O2' C8' H8D . . 109.8 ?
    C7' C8' H8D . . 109.8 ?
    H8C C8' H8D . . 108.2 ?
    C0'A C9'A C4'A . . 125.6(5) ?
    C0'A C9'A H9'A . . 117.2 ?
    C4'A C9'A H9'A . . 117.2 ?
    C9'A C0'A C1A' . . 127.6(6) ?
    C9'A C0'A H0'A . . 116.2 ?
    C1A' C0'A H0'A . . 116.2 ?
    C12' C1A' C0'A . . 120.5(5) ?
    C12' C1A' C16' . . 116.5(5) ?
    C0'A C1A' C16' . . 123.0(6) ?
    C1A' C12' C13' . . 123.8(5) ?
    C1A' C12' H12' . . 118.1 ?
    C13' C12' H12' . . 118.1 ?
    C12' C13' C14' . . 120.9(4) ?
    C12' C13' H13' . . 119.6 ?
    C14' C13' H13' . . 119.6 ?
    N2' C14' C15' . . 121.4(4) ?
    N2' C14' C13' . . 121.1(4) ?
    C15' C14' C13' . . 117.5(4) ?
    C16' C15' C14' . . 120.2(4) ?
    C16' C15' H15' . . 119.9 ?
    C14' C15' H15' . . 119.9 ?
    C15' C16' C1A' . . 121.0(4) ?
    C15' C16' H16' . . 119.5 ?
    C1A' C16' H16' . . 119.5 ?
    N2' C17' H17D . . 109.5 ?
    N2' C17' H17E . . 109.5 ?
    H17D C17' H17E . . 109.5 ?
    N2' C17' H17F . . 109.5 ?
    H17D C17' H17F . . 109.5 ?
    H17E C17' H17F . . 109.5 ?
    N2' C18' H18D . . 109.5 ?
    N2' C18' H18E . . 109.5 ?
    H18D C18' H18E . . 109.5 ?
    N2' C18' H18F . . 109.5 ?
    H18D C18' H18F . . 109.5 ?
    H18E C18' H18F . . 109.5 ?
    C4'B C3'B H3'B . . 119(3) ?
    C5'B C4'B C3'B . . 123(2) ?
    C5'B C4'B C9'B . . 117(3) ?
    C3'B C4'B C9'B . . 120(3) ?
    C4'B C5'B H5'B . . 127(3) ?
    C0'B C9'B C4'B . . 127(2) ?
    C0'B C9'B H9'B . . 116.5 ?
    C4'B C9'B H9'B . . 116.5 ?
    C9'B C0'B C1B' . . 128(2) ?
    C9'B C0'B H0'B . . 115.8 ?
    C1B' C0'B H0'B . . 115.8 ?
    C4B C3B H3B . . 118(10) ?
    C5B C4B C3B . . 105(7) ?
    C5B C4B C9B . . 116(10) ?
    C3B C4B C9B . . 139(10) ?
    C4B C5B H5B . . 119(10) ?
    C10B C9B C4B . . 133(8) ?
    C10B C9B H9B . . 113.4 ?
    C4B C9B H9B . . 113.4 ?
    C9B C10B C11B . . 135(8) ?
    C9B C10B H10B . . 112.6 ?
    C11B C10B H10B . . 112.6 ?
    C12B C11B C10B . . 105(8) ?
    C11B C12B H12B . . 120(10) ?
loop_
    _geom_torsion_atom_site_label_1
    _geom_torsion_atom_site_label_2
    _geom_torsion_atom_site_label_3
    _geom_torsion_atom_site_label_4
    _geom_torsion_site_symmetry_1
    _geom_torsion_site_symmetry_2
    _geom_torsion_site_symmetry_3
    _geom_torsion_site_symmetry_4
    _geom_torsion
    _geom_torsion_publ_flag
    C2 N1 C1 C7 . . . . -87.1(4) ?
    C6 N1 C1 C7 . . . . 91.8(4) ?
    C6 N1 C2 C3A . . . . -0.4(6) ?
    C1 N1 C2 C3A . . . . 178.4(4) ?
    N1 C2 C3A C4A . . . . 0.8(7) ?
    C2 C3A C4A C5A . . . . -0.4(6) ?
    C2 C3A C4A C9A . . . . 179.1(4) ?
    C3A C4A C5A C6 . . . . -0.3(7) ?
    C9A C4A C5A C6 . . . . -179.8(4) ?
    C4A C5A C6 N1 . . . . 0.6(7) ?
    C2 N1 C6 C5A . . . . -0.3(6) ?
    C1 N1 C6 C5A . . . . -179.2(4) ?
    N1 C1 C7 O1 . . . . 66.8(4) ?
    N1 C1 C7 C8 . . . . -172.6(3) ?
    O1 C7 C8 O2 . . . . 75.1(4) ?
    C1 C7 C8 O2 . . . . -44.4(5) ?
    C5A C4A C9A C10A . . . . 178.0(4) ?
    C3A C4A C9A C10A . . . . -1.5(7) ?
    C4A C9A C10A C11A . . . . -179.5(4) ?
    C9A C10A C11A C12A . . . . -176.0(4) ?
    C9A C10A C11A C16 . . . . 2.0(7) ?
    C16 C11A C12A C13 . . . . 1.2(7) ?
    C10A C11A C12A C13 . . . . 179.3(4) ?
    C11A C12A C13 C14 . . . . -1.4(7) ?
    C17 N2 C14 C13 . . . . 178.7(4) ?
    C18 N2 C14 C13 . . . . -5.1(6) ?
    C17 N2 C14 C15 . . . . -0.6(6) ?
    C18 N2 C14 C15 . . . . 175.6(3) ?
    C12A C13 C14 N2 . . . . -178.4(4) ?
    C12A C13 C14 C15 . . . . 0.9(6) ?
    N2 C14 C15 C16 . . . . 178.9(4) ?
    C13 C14 C15 C16 . . . . -0.4(6) ?
    C14 C15 C16 C11A . . . . 0.2(6) ?
    C12A C11A C16 C15 . . . . -0.6(6) ?
    C10A C11A C16 C15 . . . . -178.6(4) ?
    C2' N1' C1' C7' . . . . -101.2(5) ?
    C6' N1' C1' C7' . . . . 76.9(5) ?
    C6' N1' C2' C3'A . . . . 2.2(7) ?
    C1' N1' C2' C3'A . . . . -179.7(4) ?
    N1' C2' C3'A C4'A . . . . -3.7(8) ?
    C2' C3'A C4'A C5'A . . . . 2.5(7) ?
    C2' C3'A C4'A C9'A . . . . -178.7(4) ?
    C3'A C4'A C5'A C6' . . . . -0.2(7) ?
    C9'A C4'A C5'A C6' . . . . -178.8(5) ?
    C2' N1' C6' C5'A . . . . 0.4(6) ?
    C1' N1' C6' C5'A . . . . -177.7(4) ?
    C4'A C5'A C6' N1' . . . . -1.3(7) ?
    N1' C1' C7' O1' . . . . 54.5(5) ?
    N1' C1' C7' C8' . . . . 172.2(3) ?
    O1' C7' C8' O2' . . . . 172.2(3) ?
    C1' C7' C8' O2' . . . . 52.4(4) ?
    C5'A C4'A C9'A C0'A . . . . -2.3(8) ?
    C3'A C4'A C9'A C0'A . . . . 179.0(5) ?
    C4'A C9'A C0'A C1A' . . . . -179.8(5) ?
    C9'A C0'A C1A' C12' . . . . 179.2(5) ?
    C9'A C0'A C1A' C16' . . . . -0.6(9) ?
    C0'A C1A' C12' C13' . . . . -179.4(5) ?
    C16' C1A' C12' C13' . . . . 0.4(8) ?
    C1A' C12' C13' C14' . . . . 0.3(7) ?
    C18' N2' C14' C15' . . . . -174.4(4) ?
    C17' N2' C14' C15' . . . . 1.3(6) ?
    C18' N2' C14' C13' . . . . 6.4(6) ?
    C17' N2' C14' C13' . . . . -177.8(4) ?
    C12' C13' C14' N2' . . . . 178.9(4) ?
    C12' C13' C14' C15' . . . . -0.2(6) ?
    N2' C14' C15' C16' . . . . -179.7(4) ?
    C13' C14' C15' C16' . . . . -0.6(6) ?
    C14' C15' C16' C1A' . . . . 1.3(7) ?
    C12' C1A' C16' C15' . . . . -1.2(7) ?
    C0'A C1A' C16' C15' . . . . 178.5(5) ?
    C5'B C4'B C9'B C0'B . . . . 175(2) ?
    C3'B C4'B C9'B C0'B . . . . -5(4) ?
    C4'B C9'B C0'B C1B' . . . . -178(3) ?
    C5B C4B C9B C10B . . . . 17(15) ?
    C3B C4B C9B C10B . . . . -167(10) ?
    C4B C9B C10B C11B . . . . -166(10) ?
    C9B C10B C11B C12B . . . . -53(13) ?
loop_
    _geom_hbond_atom_site_label_D
    _geom_hbond_atom_site_label_H
    _geom_hbond_atom_site_label_A
    _geom_hbond_site_symmetry_A
    _geom_hbond_distance_DH
    _geom_hbond_distance_HA
    _geom_hbond_distance_DA
    _geom_hbond_angle_DHA
    O1 H1O Cl1 . 0.83(3) 2.20(3) 3.024(3) 174(4)
    O2 H2O Cl1 1_655 0.83(3) 2.27(3) 3.086(3) 169(4)
    C2 H2 O2' 1_655 0.95 2.40 3.222(5) 145.2
    C5A H5A Cl2 2_646 0.95 2.78 3.687(5) 159.1
    C8 H8A N2 2_646 0.99 2.65 3.637(5) 176.0
    O1' H1O' Cl2 . 0.84(3) 2.25(3) 3.083(3) 171(4)
    O2' H2O' Cl2 1_455 0.83(3) 2.29(3) 3.104(3) 169(4)
    C6' H6' O2 1_455 0.95 2.40 3.236(6) 146.5
_shelx_hkl_checksum     23036
_shelx_hkl_file
;
  -2   0   0   34.81    1.76
  -2   0   0   33.17    1.71
   2   0   0   34.68    1.74
  -2   0   0   36.24    1.77
   2   0   0   33.95    1.76
   2   0   0   35.01    1.70
   2   0   0   36.04    1.81
  -2   0   0   33.78    1.80
  -3   0   0   92.38    4.37
  -3   0   0   88.87    4.21
   3   0   0   85.77    4.33
   3   0   0   86.44    4.21
   3   0   0   92.28    4.40
  -3   0   0   92.53    4.28
   4   0   0   -0.31    0.20
  -4   0   0    0.41    0.40
  -4   0   0   -0.11    0.31
   4   0   0    0.13    0.25
   4   0   0   -0.17    0.26
   4   0   0    0.08    0.28
  -4   0   0   -0.01    0.19
   5   0   0   14.61    1.16
   5   0   0   19.01    1.27
  -5   0   0   15.44    1.22
  -5   0   0   14.16    1.12
  -5   0   0   16.62    1.27
   5   0   0   16.54    1.31
   6   0   0    9.78    1.04
  -6   0   0   10.41    1.03
  -6   0   0   12.04    1.13
  -6   0   0   10.36    1.15
   6   0   0   10.18    1.03
   6   0   0    9.64    1.14
  -7   0   0    3.37    0.69
  -7   0   0    1.49    0.76
  -7   0   0    3.37    0.80
   7   0   0    2.40    0.71
  -7   0   0    3.52    0.83
   7   0   0    3.10    0.75
  -8   0   0    1.93    0.65
  -8   0   0    0.86    0.65
  -8   0   0    1.44    0.73
   8   0   0    1.12    0.60
  -9   0   0    8.97    1.56
   9   0   0    8.58    1.27
  -9   0   0    9.23    1.27
  -9   0   0    9.13    1.48
 -10   0   0    0.85    0.62
 -10   0   0    0.06    0.83
  10   0   0    0.22    0.61
 -10   0   0   -1.00    0.54
   0  -1   0   -0.09    0.01
   0  -1   0   -0.08    0.06
   0  -1   0   -0.10    0.04
   0  -1   0   -0.11    0.04
   0  -1   0   -0.10    0.01
   0   1   0   -0.18    0.06
  -1  -1   0    7.73    0.40
  -1  -1   0    7.84    0.48
   1  -1   0    7.06    0.49
  -1  -1   0    6.96    0.49
  -1  -1   0    6.89    0.40
   1  -1   0    5.65    0.45
   1   1   0    7.83    0.43
  -1   1   0    6.28    0.43
   1   1   0    7.04    0.48
  -1   1   0    6.68    0.45
  -2  -1   0   37.83    1.91
  -2  -1   0   35.29    1.66
   2  -1   0   33.92    1.85
  -2  -1   0   36.80    1.74
   2  -1   0   36.67    1.81
   2  -1   0   34.99    1.85
   2  -1   0   38.20    1.92
  -2  -1   0   35.31    1.83
  -2  -1   0   34.36    1.87
  -2  -1   0   35.02    1.77
   2   1   0   34.81    1.74
   2   1   0   34.35    1.78
  -2   1   0   35.63    1.85
   2   1   0   39.20    1.83
  -2   1   0   35.37    1.89
   2   1   0   35.01    1.86
   2   1   0   36.35    1.66
  -2   1   0   32.72    1.79
  -2   1   0   38.40    1.87
  -3  -1   0   71.72    3.45
   3  -1   0   70.36    3.54
  -3  -1   0   72.73    3.57
  -3  -1   0   71.58    3.67
   3  -1   0   78.51    3.70
  -3  -1   0   72.94    3.50
   3  -1   0   73.70    3.63
   3   1   0   77.37    3.28
  -3   1   0   68.66    3.53
   3   1   0   76.72    3.63
   3   1   0   71.04    3.58
   3   1   0   74.45    3.48
  -3   1   0   72.76    3.69
  -3   1   0   73.04    3.60
  -4  -1   0    8.07    0.77
  -4  -1   0    8.49    0.75
   4  -1   0    8.35    0.78
   4  -1   0    9.83    0.90
  -4  -1   0    7.55    0.93
   4  -1   0    6.71    0.74
  -4  -1   0    7.65    0.70
  -4  -1   0    9.72    0.90
  -4   1   0    7.40    0.72
  -4   1   0    7.87    0.83
  -4   1   0    7.96    0.84
   4   1   0    8.23    0.70
   4   1   0    7.45    0.74
   4   1   0    8.02    0.65
   4   1   0    7.27    0.69
   5  -1   0   -0.03    0.35
  -5  -1   0   -0.32    0.40
  -5  -1   0    0.17    0.34
   5  -1   0    0.62    0.46
  -5  -1   0   -0.18    0.33
  -5  -1   0    0.76    0.40
  -5  -1   0    0.63    0.33
   5  -1   0    0.13    0.31
  -5   1   0    0.27    0.29
   5   1   0    0.04    0.34
   5   1   0    0.73    0.33
  -5   1   0    0.79    0.51
  -5   1   0    0.43    0.42
   5   1   0    0.76    0.34
  -6  -1   0   54.12    3.01
  -6  -1   0   57.29    3.12
   6  -1   0   55.73    3.21
  -6  -1   0   55.03    3.24
  -6  -1   0   60.63    3.17
  -6  -1   0   53.99    3.36
   6  -1   0   53.78    3.09
  -6   1   0   61.74    3.31
  -6   1   0   57.82    3.15
   6   1   0   55.09    3.13
   6   1   0   53.89    3.20
   6   1   0   54.71    3.01
   7  -1   0    3.37    0.78
  -7  -1   0    4.84    1.09
  -7  -1   0    3.67    0.72
   7  -1   0    3.76    0.79
  -7  -1   0    3.78    0.82
   7   1   0    2.26    0.67
  -7   1   0    4.16    0.76
  -7   1   0    4.19    0.87
   7   1   0    2.38    0.66
  -8  -1   0    1.19    0.65
  -8  -1   0   -0.34    0.56
  -8  -1   0   -0.03    0.39
   8  -1   0    0.14    0.49
   8   1   0    0.52    0.48
  -8   1   0    0.44    0.51
  -8   1   0    0.17    0.56
  -8   1   0    0.09    0.59
  -9  -1   0    7.84    1.15
  -9  -1   0    5.54    1.35
  -9  -1   0    6.64    1.29
   9  -1   0    5.39    1.10
  -9   1   0    8.31    1.54
  -9   1   0    7.11    1.36
   9   1   0    6.12    1.10
  -9   1   0    7.61    1.21
 -10  -1   0    3.31    1.25
 -10  -1   0    7.64    1.48
  10  -1   0    7.52    1.30
 -10  -1   0    5.19    1.08
 -10   1   0    6.70    1.27
 -10   1   0    6.81    1.41
  10   1   0    5.92    1.16
 -10   1   0    5.41    1.50
   0   2   0   58.52    2.77
   0   2   0   63.58    2.72
   0   2   0   54.72    2.67
  -1  -2   0   16.93    0.82
   1  -2   0   17.08    0.73
  -1  -2   0   15.31    0.84
   1  -2   0   17.03    0.97
   1  -2   0   16.18    0.93
  -1  -2   0   16.05    0.81
   1  -2   0   16.06    0.79
   1  -2   0   16.09    0.90
  -1  -2   0   15.14    0.79
  -1  -2   0   16.27    0.82
  -1  -2   0   16.25    1.00
  -1  -2   0   14.91    0.94
   1  -2   0   15.99    0.93
  -1  -2   0   16.22    0.91
   1   2   0   16.66    0.92
  -1   2   0   16.34    0.93
   1   2   0   16.43    0.95
   1   2   0   16.52    0.79
   1   2   0   17.26    1.00
   1   2   0   16.37    0.83
  -1   2   0   15.64    0.89
   1   2   0   16.79    0.85
  -1   2   0   17.76    0.96
   1   2   0   15.86    0.77
   1   2   0   14.71    0.82
  -1   2   0   15.64    0.97
  -2  -2   0   96.18    4.60
   2  -2   0   96.49    4.67
  -2  -2   0   96.88    4.50
  -2  -2   0   94.37    4.19
  -2  -2   0   94.08    4.62
   2  -2   0   95.20    4.53
  -2  -2   0   98.11    4.36
  -2  -2   0  100.09    4.49
  -2  -2   0   94.88    4.38
   2  -2   0   96.59    4.49
  -2  -2   0   96.95    4.47
   2   2   0   98.47    4.40
   2   2   0   92.51    4.54
  -2   2   0   95.98    4.58
   2   2   0  100.15    4.60
   2   2   0   97.92    4.39
   2   2   0   98.49    4.24
   2   2   0  102.16    4.65
  -2   2   0   95.90    4.55
  -2   2   0  100.28    4.67
   2   2   0   95.07    4.55
   3  -2   0  149.84    7.24
  -3  -2   0  163.04    7.40
   3  -2   0  167.12    7.49
  -3  -2   0  160.52    7.22
  -3  -2   0  151.84    7.07
  -3  -2   0  160.73    7.41
  -3  -2   0  155.42    6.73
   3  -2   0  146.53    7.41
  -3  -2   0  156.06    7.27
   3   2   0  156.36    7.33
   3   2   0  165.60    6.77
  -3   2   0  156.87    7.51
  -3   2   0  164.12    7.33
   3   2   0  159.36    7.36
   3   2   0  147.41    7.08
  -3   2   0  154.32    7.26
  -4  -2   0   16.48    1.22
   4  -2   0   19.00    1.30
  -4  -2   0   15.61    1.02
  -4  -2   0   15.57    1.28
  -4  -2   0   15.93    1.09
   4  -2   0   15.34    1.17
   4  -2   0   14.93    1.16
  -4   2   0   16.63    1.29
   4   2   0   16.31    1.02
   4   2   0   16.35    1.09
  -4   2   0   16.48    1.15
   4   2   0   16.79    1.14
  -4   2   0   16.59    1.29
  -5  -2   0    8.58    0.98
  -5  -2   0    7.12    0.71
   5  -2   0    7.92    0.74
   5  -2   0    8.50    0.94
  -5  -2   0    8.23    1.06
  -5  -2   0    7.34    0.81
   5  -2   0    5.68    0.81
   5   2   0    6.89    0.79
   5   2   0    6.08    0.71
  -5   2   0    7.23    0.80
   5   2   0    8.23    0.71
  -5   2   0    8.38    0.94
   6  -2   0    2.63    0.69
  -6  -2   0    3.79    0.63
  -6  -2   0    2.76    0.68
   6  -2   0    2.59    0.67
  -6  -2   0    2.23    0.76
  -6  -2   0    2.28    0.62
   6   2   0    3.84    0.64
   6   2   0    1.65    0.48
   6   2   0    3.30    0.70
  -6   2   0    2.04    0.67
  -6   2   0    3.02    0.63
  -7  -2   0   39.69    2.62
  -7  -2   0   36.35    2.69
   7  -2   0   39.45    2.54
   7  -2   0   38.73    2.52
  -7  -2   0   36.33    2.30
  -7   2   0   37.59    2.42
  -7   2   0   37.88    2.54
   7   2   0   35.13    2.31
  -8  -2   0    1.29    0.80
  -8  -2   0    0.42    0.54
   8  -2   0    0.41    0.56
  -8  -2   0    0.02    0.41
  -8   2   0    0.52    0.51
   8   2   0    1.11    0.55
  -9  -2   0    0.13    0.68
  -9  -2   0    0.00    0.78
   9  -2   0   -0.54    0.44
  -9  -2   0    0.12    0.45
  -9   2   0   -0.19    0.46
  -9   2   0    0.34    0.60
   9   2   0    0.36    0.52
  -9   2   0    0.53    0.81
 -10  -2   0   -0.75    0.77
 -10  -2   0    0.34    0.58
 -10  -2   0   -0.63    0.67
  10  -2   0    0.55    0.63
  10   2   0    0.44    0.60
 -10   2   0   -0.31    0.67
 -10   2   0   -0.22    0.52
 -10   2   0    0.70    0.92
   0  -3   0    0.04    0.15
   0  -3   0   -0.15    0.18
   0  -3   0    0.44    0.23
   0  -3   0    0.24    0.22
   0  -3   0    0.01    0.13
   0  -3   0   -0.20    0.14
   0   3   0   -0.16    0.17
   0   3   0   -0.07    0.22
   0   3   0   -0.01    0.13
   0   3   0    0.06    0.20
   0   3   0   -0.11    0.19
   0   3   0   -0.05    0.13
   1  -3   0   41.23    2.11
  -1  -3   0   41.74    1.96
   1  -3   0   41.85    1.79
  -1  -3   0   41.20    1.93
  -1  -3   0   41.80    1.97
   1  -3   0   41.29    1.93
   1  -3   0   42.12    2.15
  -1  -3   0   40.33    2.14
  -1  -3   0   41.18    2.06
   1  -3   0   41.09    2.04
  -1  -3   0   42.08    1.93
   1  -3   0   41.67    2.09
  -1  -3   0   37.08    1.92
  -1  -3   0   39.73    2.19
  -1   3   0   37.91    2.15
  -1   3   0   41.66    2.11
   1   3   0   41.61    1.95
  -1   3   0   41.97    1.95
   1   3   0   40.70    2.07
  -1   3   0   41.89    2.13
  -1   3   0   42.43    1.80
  -1   3   0   41.84    2.06
   1   3   0   41.29    1.91
   1   3   0   43.08    2.15
   1   3   0   42.54    1.91
   1   3   0   41.97    2.02
   1   3   0   42.57    2.14
   1   3   0   39.99    2.01
  -2  -3   0   18.13    1.07
  -2  -3   0   19.77    1.00
  -2  -3   0   20.11    1.00
  -2  -3   0   20.98    1.00
   2  -3   0   19.11    0.86
   2  -3   0   19.87    1.26
  -2  -3   0   19.15    1.18
  -2  -3   0   17.39    1.01
   2  -3   0   19.73    0.94
  -2  -3   0   17.20    1.24
  -2  -3   0   19.77    1.30
   2  -3   0   19.77    1.24
   2  -3   0   18.24    1.17
  -2   3   0   18.27    1.26
  -2   3   0   18.91    1.20
   2   3   0   20.43    1.26
  -2   3   0   19.96    1.26
   2   3   0   20.37    0.95
   2   3   0   18.75    1.04
   2   3   0   19.65    0.96
   2   3   0   19.26    1.06
   2   3   0   20.54    1.26
   2   3   0   18.87    1.09
  -3  -3   0   18.56    1.14
  -3  -3   0   22.01    1.34
  -3  -3   0   18.40    1.37
  -3  -3   0   18.64    1.36
   3  -3   0   20.70    1.37
  -3  -3   0   20.09    1.10
  -3  -3   0   20.44    1.15
   3  -3   0   20.11    1.32
   3  -3   0   19.10    1.31
  -3  -3   0   19.92    1.10
  -3   3   0   19.44    1.28
  -3   3   0   20.93    1.39
   3   3   0   20.10    1.15
  -3   3   0   20.22    1.41
   3   3   0   20.59    1.18
   3   3   0   20.58    1.07
  -4  -3   0   12.73    1.18
   4  -3   0   13.17    1.09
  -4  -3   0   13.21    0.93
  -4  -3   0   14.66    0.90
   4  -3   0   12.06    1.08
  -4  -3   0   12.84    1.13
  -4  -3   0   11.97    1.10
  -4  -3   0   11.66    0.85
   4   3   0   14.28    0.87
   4   3   0   13.63    0.92
  -4   3   0   13.67    1.05
  -4   3   0   11.74    1.15
   4   3   0   13.17    0.97
   5  -3   0  120.21    6.24
  -5  -3   0  124.03    6.15
   5  -3   0  133.37    5.75
  -5  -3   0  121.01    5.87
   5  -3   0  123.90    6.13
  -5  -3   0  124.59    5.98
  -5   3   0  120.49    6.09
   5   3   0  126.52    6.12
   5   3   0  126.66    6.15
   5   3   0  126.22    5.83
  -5   3   0  128.90    6.41
   6  -3   0    0.71    0.41
   6  -3   0    0.72    0.54
  -6  -3   0    0.94    0.60
  -6  -3   0   -0.19    0.37
   6  -3   0    0.21    0.42
  -6  -3   0    0.55    0.42
  -6  -3   0    0.28    0.45
  -6  -3   0    0.78    0.38
   6   3   0    1.19    0.41
   6   3   0    1.17    0.43
  -6   3   0    0.78    0.64
   6   3   0    0.85    0.51
  -6   3   0    0.50    0.42
   7  -3   0   49.08    3.25
  -7  -3   0   57.71    3.03
  -7  -3   0   56.75    3.37
  -7  -3   0   52.98    3.46
   7  -3   0   51.77    3.24
   7   3   0   55.88    3.17
  -7   3   0   52.17    3.40
  -7   3   0   57.60    3.31
  -8  -3   0   14.16    1.37
   8  -3   0   15.61    1.63
  -8  -3   0   16.59    1.82
  -8  -3   0   18.64    2.03
   8  -3   0   13.39    1.55
   8   3   0   13.24    1.34
  -8   3   0   13.31    1.48
  -8   3   0   16.66    1.69
   9  -3   0   13.72    1.64
  -9  -3   0   16.41    2.07
  -9  -3   0    8.86    1.57
  -9  -3   0   14.72    1.45
   9   3   0   10.93    1.34
  -9   3   0   12.41    1.51
  10  -3   0    1.52    0.83
 -10  -3   0    3.68    0.90
 -10  -3   0    1.72    1.10
 -10  -3   0    3.16    1.11
  10   3   0    0.92    0.65
 -10   3   0    2.20    0.95
 -10   3   0    2.93    1.15
 -10   3   0    1.85    0.83
   0  -4   0   78.00    3.43
   0  -4   0   78.22    3.82
   0  -4   0   77.53    3.64
   0  -4   0   76.31    3.60
   0  -4   0   71.93    3.56
   0  -4   0   74.68    3.31
   0   4   0   80.45    3.58
   0   4   0   78.25    3.34
   0   4   0   73.29    3.69
   0   4   0   77.28    3.68
   0   4   0   73.59    3.53
   0   4   0   77.24    3.62
   1  -4   0   70.18    3.24
   1  -4   0   66.00    3.43
   1  -4   0   70.28    2.99
   1  -4   0   74.76    3.48
   1  -4   0   69.65    3.35
  -1  -4   0   72.48    3.39
  -1  -4   0   72.27    3.29
  -1  -4   0   70.74    3.23
  -1  -4   0   65.73    3.17
  -1  -4   0   70.13    3.23
   1  -4   0   70.46    3.40
  -1  -4   0   71.90    3.49
  -1  -4   0   69.18    3.28
  -1  -4   0   64.38    3.53
  -1   4   0   75.33    3.50
  -1   4   0   70.30    3.03
  -1   4   0   68.88    3.36
  -1   4   0   70.98    3.28
   1   4   0   75.75    3.50
   1   4   0   71.28    3.38
   1   4   0   72.64    3.23
   1   4   0   70.05    3.21
   1   4   0   69.84    3.22
   1   4   0   67.96    3.49
  -1   4   0   69.14    3.53
   1   4   0   69.87    3.38
  -1   4   0   71.20    3.42
  -2  -4   0   97.78    4.17
  -2  -4   0   87.66    4.11
  -2  -4   0   83.00    4.41
  -2  -4   0   85.00    4.04
  -2  -4   0   89.25    4.11
   2  -4   0   89.70    4.36
   2  -4   0   89.91    4.44
  -2  -4   0   95.04    4.34
   2  -4   0   91.02    3.76
  -2  -4   0   84.83    4.49
   2  -4   0   93.70    4.33
  -2  -4   0   96.18    4.18
   2  -4   0   85.47    4.04
  -2   4   0   86.62    4.47
   2   4   0   90.48    4.01
  -2   4   0   90.53    4.41
   2   4   0   91.74    4.02
   2   4   0   86.65    4.20
   2   4   0   90.33    4.22
  -3  -4   0    1.70    0.32
  -3  -4   0    1.70    0.36
   3  -4   0    2.67    0.54
  -3  -4   0    1.71    0.24
  -3  -4   0    1.62    0.43
  -3  -4   0    1.36    0.53
   3  -4   0    1.78    0.46
  -3  -4   0    2.10    0.53
  -3  -4   0    1.79    0.29
   3   4   0    1.99    0.22
   3   4   0    1.62    0.28
   3   4   0    2.29    0.35
  -3   4   0    1.40    0.38
  -3   4   0    2.33    0.58
  -4  -4   0   14.66    1.37
  -4  -4   0   16.30    0.95
  -4  -4   0   18.29    1.11
  -4  -4   0   16.75    1.01
  -4  -4   0   16.72    1.27
   4  -4   0   12.85    1.20
  -4  -4   0   15.13    1.32
  -4  -4   0   16.39    1.10
   4  -4   0   15.58    1.26
  -4   4   0   16.74    1.23
   4   4   0   16.36    1.09
   4   4   0   16.61    0.92
  -4   4   0   17.52    1.41
   4   4   0   15.33    1.04
  -5  -4   0   99.38    5.45
   5  -4   0  106.27    4.82
   5  -4   0  107.28    4.47
  -5  -4   0  106.97    5.54
  -5  -4   0  102.10    5.01
  -5  -4   0  104.97    4.90
  -5  -4   0  110.94    5.05
   5  -4   0  105.99    5.46
  -5  -4   0  103.43    5.34
   5  -4   0  105.46    5.37
   5   4   0  100.16    5.11
  -5   4   0  104.85    5.24
  -5   4   0  105.86    5.50
   5   4   0  104.89    5.17
   5   4   0  106.72    4.84
  -6  -4   0    0.17    0.42
  -6  -4   0    0.16    0.35
  -6  -4   0    0.22    0.60
   6  -4   0    0.42    0.37
   6  -4   0    0.31    0.45
   6  -4   0    0.35    0.57
  -6  -4   0    0.90    0.40
  -6   4   0    1.41    0.71
  -6   4   0    0.54    0.43
   6   4   0   -0.06    0.40
   6   4   0    0.51    0.37
   6   4   0    0.36    0.32
   7  -4   0   -0.64    0.51
  -7  -4   0    0.41    0.38
  -7  -4   0   -0.11    0.59
   7  -4   0    0.76    0.59
  -7  -4   0    0.16    0.53
   7   4   0    0.40    0.38
  -7   4   0    0.24    0.64
  -7   4   0    0.09    0.41
  -8  -4   0    0.84    0.63
  -8  -4   0    0.36    0.42
   8  -4   0   -0.01    0.59
  -8  -4   0    0.62    0.78
   8  -4   0    0.60    0.70
  -8   4   0    0.88    0.78
  -8   4   0    1.56    0.68
   8   4   0    1.00    0.51
  -9  -4   0   -0.45    0.62
  -9  -4   0   -0.24    0.49
  -9  -4   0   -0.09    0.42
   9  -4   0   -0.20    0.55
  -9   4   0   -0.06    0.48
   9   4   0   -0.24    0.37
 -10  -4   0    3.38    1.36
 -10  -4   0    3.62    0.88
 -10  -4   0    2.25    1.04
  10  -4   0    2.07    0.99
  10   4   0    2.75    0.82
 -10   4   0    1.13    0.79
   0  -5   0   -0.01    0.08
   0  -5   0   -0.28    0.39
   0  -5   0    0.12    0.27
   0  -5   0   -0.18    0.25
   0  -5   0   -0.15    0.22
   0  -5   0   -0.29    0.20
   0   5   0    0.23    0.31
   0   5   0   -0.06    0.17
   0   5   0    0.08    0.27
   0   5   0    0.05    0.22
   1  -5   0   37.96    1.92
   1  -5   0   37.54    2.07
   1  -5   0   37.53    2.06
  -1  -5   0   37.30    1.95
  -1  -5   0   39.00    1.90
  -1  -5   0   39.00    1.90
  -1  -5   0   36.49    2.23
   1  -5   0   38.09    2.02
  -1  -5   0   39.35    1.92
  -1  -5   0   35.66    2.04
  -1  -5   0   39.72    1.90
   1  -5   0   37.10    1.76
  -1  -5   0   39.20    2.16
  -1   5   0   37.71    1.96
   1   5   0   37.73    1.82
  -1   5   0   38.32    2.13
   1   5   0   39.88    2.14
  -1   5   0   37.75    2.05
  -1   5   0   39.16    1.76
   1   5   0   39.01    1.95
   1   5   0   36.02    1.79
  -1   5   0   36.37    1.92
   1   5   0   37.99    1.96
   2  -5   0    2.51    0.50
   2  -5   0    2.63    0.51
  -2  -5   0    2.03    0.43
   2  -5   0    2.27    0.26
   2  -5   0    2.96    0.53
  -2  -5   0    2.47    0.48
  -2  -5   0    2.22    0.60
  -2  -5   0    2.29    0.57
  -2  -5   0    2.52    0.33
  -2  -5   0    2.87    0.34
   2  -5   0    2.52    0.29
  -2  -5   0    2.92    0.23
   2   5   0    2.70    0.34
  -2   5   0    2.24    0.55
  -2   5   0    3.34    0.49
   2   5   0    2.05    0.33
  -3  -5   0    4.03    0.72
  -3  -5   0    4.94    0.47
  -3  -5   0    4.01    0.42
  -3  -5   0    4.23    0.71
   3  -5   0    4.78    0.67
  -3  -5   0    3.90    0.62
  -3  -5   0    3.78    0.55
   3  -5   0    3.73    0.65
   3   5   0    4.05    0.46
   3   5   0    4.53    0.44
  -3   5   0    4.17    0.60
  -3   5   0    6.16    0.83
  -4  -5   0    5.40    0.66
  -4  -5   0    5.15    0.89
   4  -5   0    6.82    0.88
  -4  -5   0    4.55    0.84
  -4  -5   0    5.18    0.53
   4  -5   0    4.43    0.75
  -4  -5   0    6.07    0.59
  -4  -5   0    4.92    0.78
   4   5   0    5.88    0.58
   4   5   0    3.68    0.46
  -4   5   0    4.28    0.82
  -4   5   0    3.83    0.64
  -5  -5   0   10.82    0.86
  -5  -5   0   10.52    1.22
   5  -5   0   11.67    1.22
  -5  -5   0   10.10    1.28
  -5  -5   0   12.03    0.72
  -5  -5   0    9.88    0.92
  -5  -5   0   10.79    1.18
   5  -5   0   10.63    1.15
  -5  -5   0    9.58    0.97
  -5   5   0   11.18    1.26
   5   5   0   10.51    0.91
  -5   5   0   10.64    1.08
   5   5   0    9.79    0.85
  -6  -5   0    1.14    0.72
  -6  -5   0    1.45    0.66
   6  -5   0    1.57    0.63
   6  -5   0    2.10    0.81
   6  -5   0    1.59    0.30
  -6  -5   0    0.66    0.73
  -6  -5   0    1.23    0.43
   6   5   0    2.28    0.60
  -6   5   0    1.21    0.50
   6   5   0    1.29    0.46
  -6   5   0    1.52    0.68
   7  -5   0    9.92    1.31
   7  -5   0    9.65    1.26
  -7  -5   0    8.38    1.31
  -7  -5   0    9.12    0.95
  -7  -5   0    9.39    1.48
  -7   5   0    8.69    1.36
  -7   5   0    9.65    1.23
   7   5   0    8.92    0.96
   8  -5   0   23.73    2.10
  -8  -5   0   21.49    2.14
  -8  -5   0   20.83    2.35
  -8  -5   0   21.18    1.60
   8   5   0   23.14    1.78
  -8   5   0   25.19    2.09
  -8   5   0   24.27    2.25
  -9  -5   0    3.10    1.00
  -9  -5   0    3.12    0.77
   9  -5   0    2.92    0.95
  -9  -5   0    1.83    1.05
   9   5   0    2.32    0.70
  -9   5   0    3.24    0.95
  10  -5   0   10.12    1.66
 -10  -5   0    9.72    1.30
 -10  -5   0    7.98    1.92
 -10  -5   0   11.13    1.86
  10   5   0    9.66    1.34
 -10   5   0   11.87    1.63
   0  -6   0    0.62    0.32
   0  -6   0    1.27    0.37
   0  -6   0    1.74    0.59
   0  -6   0    1.26    0.32
   0   6   0    0.98    0.35
   0   6   0    0.77    0.40
   0   6   0    0.47    0.22
  -1  -6   0   28.12    1.58
   1  -6   0   29.41    1.74
  -1  -6   0   28.02    1.64
  -1  -6   0   29.28    1.55
  -1  -6   0   29.13    1.93
   1  -6   0   30.19    1.69
  -1  -6   0   31.84    1.55
   1  -6   0   28.16    1.45
   1  -6   0   28.53    1.72
   1   6   0   29.27    1.46
   1   6   0   30.49    1.64
  -1   6   0   29.42    1.63
  -1   6   0   30.97    1.75
  -1   6   0   27.65    1.78
   1   6   0   29.20    1.64
   2  -6   0  126.27    5.43
   2  -6   0  110.59    5.43
   2  -6   0  110.33    5.51
  -2  -6   0  113.67    5.42
  -2  -6   0  108.68    5.66
  -2  -6   0  112.84    5.14
  -2  -6   0  108.47    5.54
  -2  -6   0  106.83    5.07
  -2  -6   0  110.54    5.14
   2  -6   0  110.63    4.72
   2   6   0  117.35    5.48
  -2   6   0  116.78    5.53
  -2   6   0  105.41    5.75
   2   6   0  111.97    5.47
  -2   6   0  116.80    5.27
  -2   6   0  115.71    5.70
  -2   6   0  124.24    4.89
  -3  -6   0    9.79    0.70
  -3  -6   0    9.49    0.88
  -3  -6   0   10.30    1.12
  -3  -6   0   10.06    1.08
   3  -6   0    8.69    0.92
  -3  -6   0    7.66    0.91
  -3  -6   0    9.29    0.69
   3  -6   0    6.95    0.92
  -3   6   0    8.28    1.00
   3   6   0    7.67    0.65
  -3   6   0    9.32    0.88
   3   6   0    9.85    0.73
   4  -6   0   36.71    2.28
  -4  -6   0   37.29    2.40
  -4  -6   0   32.76    1.99
  -4  -6   0   35.43    1.89
  -4  -6   0   36.85    2.36
  -4  -6   0   33.71    2.21
  -4  -6   0   37.73    1.93
   4  -6   0   34.77    2.28
   4   6   0   34.22    1.94
  -4   6   0   37.20    2.39
  -4   6   0   35.50    2.16
   4   6   0   35.19    1.92
  -5  -6   0   35.56    1.97
  -5  -6   0   34.09    2.41
  -5  -6   0   30.96    1.98
   5  -6   0   33.09    2.31
  -5  -6   0   34.34    2.40
  -5  -6   0   32.96    1.87
   5  -6   0   37.20    2.35
  -5  -6   0   31.74    2.22
  -5   6   0   33.29    2.22
   5   6   0   33.64    1.98
   5   6   0   37.50    2.07
  -5   6   0   36.93    2.50
  -6  -6   0    8.61    0.91
  -6  -6   0    9.09    1.29
   6  -6   0    8.42    1.22
  -6  -6   0    8.16    0.98
  -6  -6   0    8.09    0.82
   6  -6   0    8.52    1.16
  -6  -6   0    8.00    1.18
  -6  -6   0    5.75    1.16
   6   6   0    7.23    0.80
   6   6   0    8.96    0.93
  -6   6   0    7.41    1.18
  -6   6   0    6.59    0.99
  -7  -6   0    1.11    0.70
  -7  -6   0    0.44    0.58
   7  -6   0    1.63    0.69
   7  -6   0    0.16    0.56
  -7  -6   0    0.50    0.40
  -7   6   0   -0.17    0.58
  -7   6   0    0.47    0.45
   7   6   0    0.85    0.44
  -8  -6   0    0.32    0.77
   8  -6   0    0.92    0.71
  -8  -6   0    0.33    0.46
   8  -6   0    1.11    0.71
  -8  -6   0    0.09    0.58
  -8   6   0    1.36    0.87
   8   6   0    1.01    0.52
  -8   6   0    0.85    0.58
  -9  -6   0   -0.06    0.87
  -9  -6   0    0.49    0.73
   9  -6   0   -0.56    0.53
  -9  -6   0    0.26    0.49
  -9   6   0    0.06    0.56
   9   6   0    0.31    0.45
  10  -6   0    1.37    0.93
 -10  -6   0    1.83    0.74
 -10  -6   0    3.56    1.38
 -10  -6   0    2.93    1.10
  10   6   0    3.15    0.88
 -10   6   0    1.08    0.75
   0  -7   0    0.03    0.31
   0  -7   0    0.05    0.29
   0  -7   0    0.08    0.42
   0  -7   0   -0.28    0.19
   0   7   0   -0.26    0.28
   0   7   0    0.19    0.25
  -1  -7   0   12.09    0.82
  -1  -7   0   13.56    0.95
   1  -7   0   12.76    1.01
   1  -7   0   10.83    0.98
  -1  -7   0   11.50    0.99
   1  -7   0   12.43    0.96
   1  -7   0   14.04    1.00
  -1   7   0   15.04    1.20
  -1   7   0   12.40    0.98
  -1   7   0   16.73    1.08
   1   7   0   14.82    1.03
   1   7   0   13.71    1.01
  -1   7   0   14.73    1.10
  -2  -7   0    2.43    0.37
  -2  -7   0    1.92    0.48
  -2  -7   0    1.76    0.49
   2  -7   0    2.74    0.54
  -2  -7   0    2.35    0.70
   2  -7   0    2.14    0.50
  -2  -7   0    2.13    0.41
  -2  -7   0    2.36    0.63
   2  -7   0    1.57    0.52
  -2   7   0    2.83    0.53
  -2   7   0    2.76    0.50
  -2   7   0    2.65    0.44
   2   7   0    3.07    0.44
   2   7   0    3.03    0.45
  -2   7   0    2.74    0.36
  -2   7   0    2.64    0.63
  -3  -7   0    6.68    0.89
  -3  -7   0    7.67    0.64
  -3  -7   0    7.87    0.65
  -3  -7   0    6.77    0.99
   3  -7   0    5.80    0.82
   3  -7   0    6.63    0.92
  -3  -7   0    7.02    1.06
  -3  -7   0    6.45    0.81
  -3   7   0    7.18    0.81
   3   7   0    7.82    0.67
  -3   7   0    4.63    0.88
   3   7   0    6.99    0.63
  -4  -7   0    0.77    0.37
   4  -7   0    0.40    0.44
  -4  -7   0    0.50    0.46
  -4  -7   0    1.27    0.65
  -4  -7   0    1.73    0.76
  -4  -7   0    0.93    0.32
   4  -7   0    1.82    0.68
  -4  -7   0    0.39    0.35
  -4   7   0    0.08    0.55
  -4   7   0   -0.09    0.32
   4   7   0    0.80    0.31
   4   7   0   -0.05    0.35
  -5  -7   0   27.61    1.67
  -5  -7   0   26.58    1.62
   5  -7   0   31.74    2.15
  -5  -7   0   25.75    1.98
  -5  -7   0   27.66    2.20
   5  -7   0   29.74    2.09
  -5  -7   0   27.38    1.79
  -5  -7   0   25.31    2.10
   5   7   0   24.56    1.57
  -5   7   0   28.41    2.17
   5   7   0   27.67    1.67
  -5   7   0   26.07    1.87
   6  -7   0   13.31    1.50
  -6  -7   0   17.56    1.86
  -6  -7   0   16.98    1.22
  -6  -7   0   16.84    1.42
   6  -7   0   18.37    1.71
  -6  -7   0   16.11    1.70
  -6  -7   0   14.71    1.61
   6   7   0   14.70    1.19
  -6   7   0   18.64    1.80
   6   7   0   18.84    1.37
  -6   7   0   16.35    1.55
  -7  -7   0    3.34    1.05
   7  -7   0    1.93    0.75
   7  -7   0    1.80    0.85
  -7  -7   0    2.22    0.57
  -7  -7   0    2.64    0.88
  -7  -7   0    3.40    1.08
  -7   7   0    2.34    0.77
   7   7   0    2.03    0.55
  -7   7   0    1.02    0.72
   8  -7   0    4.26    1.11
   8  -7   0    5.60    1.20
  -8  -7   0    4.69    0.80
  -8  -7   0    5.39    1.20
  -8  -7   0    3.23    1.16
   8   7   0    6.36    0.89
  -8   7   0    5.77    1.17
  -8   7   0    4.81    1.25
  -9  -7   0    3.85    1.29
  -9  -7   0    5.15    0.90
  -9  -7   0    3.45    1.11
   9  -7   0    8.52    1.49
   9   7   0    3.93    0.85
  -9   7   0    5.54    1.23
   0  -8   0   21.85    1.69
   0  -8   0   17.59    1.33
   0  -8   0   19.51    1.35
   0  -8   0   20.88    1.30
   0   8   0   22.21    1.40
   0   8   0   18.42    1.20
   0   8   0   20.91    1.42
  -1  -8   0    2.15    0.73
   1  -8   0    3.45    0.63
   1  -8   0    3.52    0.58
  -1  -8   0    3.10    0.43
  -1  -8   0    3.11    0.59
   1  -8   0    3.01    0.53
  -1  -8   0    2.79    0.51
   1  -8   0    2.10    0.57
   1  -8   0    2.84    0.80
  -1   8   0    3.43    0.66
   1   8   0    3.76    0.53
  -1   8   0    3.09    0.49
   1   8   0    2.13    0.32
  -1   8   0    1.84    0.49
   1   8   0    3.01    0.53
   2  -8   0   38.26    2.28
   2  -8   0   39.15    2.26
   2  -8   0   37.09    2.29
  -2  -8   0   32.33    2.46
  -2  -8   0   38.31    2.18
  -2  -8   0   36.57    1.99
  -2  -8   0   37.71    2.32
  -2  -8   0   39.23    2.06
   2   8   0   39.98    2.14
  -2   8   0   39.52    2.35
  -2   8   0   38.74    2.05
  -2   8   0   37.54    2.19
  -2   8   0   35.47    2.38
   2   8   0   38.23    2.13
  -3  -8   0   11.38    0.86
  -3  -8   0   13.11    1.37
  -3  -8   0   12.66    1.41
  -3  -8   0   11.92    1.23
   3  -8   0   10.03    1.16
  -3  -8   0    8.72    1.00
  -3  -8   0   12.55    0.91
   3   8   0   12.54    0.95
  -3   8   0    9.25    1.22
  -3   8   0   11.04    1.07
   3   8   0   11.03    0.88
  -4  -8   0    7.36    1.20
  -4  -8   0    7.10    1.07
   4  -8   0    9.88    1.21
  -4  -8   0    7.56    0.95
  -4  -8   0   10.26    0.81
   4  -8   0    6.32    0.98
  -4  -8   0    7.36    1.20
  -4  -8   0    9.43    0.78
   4   8   0    8.61    0.76
  -4   8   0    9.18    1.02
  -4   8   0    7.60    1.18
   4   8   0    8.84    0.83
  -5  -8   0    2.06    0.87
   5  -8   0    3.84    0.82
  -5  -8   0    4.17    1.05
  -5  -8   0    4.14    0.89
  -5  -8   0    1.85    0.59
  -5  -8   0    3.52    0.56
  -5  -8   0    3.34    0.56
   5  -8   0    3.26    0.91
  -5   8   0    2.63    0.66
   5   8   0    2.44    0.50
  -5   8   0    2.39    0.85
   5   8   0    3.73    0.62
  -6  -8   0    0.56    0.45
   6  -8   0    2.67    0.81
  -6  -8   0    1.62    0.81
   6  -8   0    0.53    0.59
  -6  -8   0    1.47    0.49
  -6  -8   0    1.24    0.82
  -6  -8   0    0.83    0.58
  -6   8   0    0.07    0.61
   6   8   0    1.42    0.42
  -6   8   0    1.54    0.65
  -7  -8   0    1.72    0.91
   7  -8   0    1.90    0.86
  -7  -8   0    3.43    1.13
   7  -8   0    1.31    0.69
  -7  -8   0    2.70    0.62
  -7  -8   0    1.72    0.67
  -7  -8   0    3.37    0.96
   7   8   0    1.63    0.48
  -7   8   0    1.34    0.88
  -7   8   0    1.98    0.73
  -8  -8   0    0.67    0.62
  -8  -8   0    0.73    0.48
  -8  -8   0    0.57    0.77
   8  -8   0    1.09    0.72
   8  -8   0    1.47    0.82
   8   8   0    0.69    0.44
  -8   8   0    0.07    0.72
  -8   8   0   -0.38    0.51
  -9  -8   0    0.31    0.53
  -9  -8   0    0.64    0.73
   9  -8   0    1.76    0.88
  -9  -8   0    0.68    0.92
   9   8   0    0.39    0.50
  -9   8   0    0.87    0.69
   0  -9   0    0.10    0.57
   0  -9   0    0.45    0.44
   0  -9   0    0.17    0.36
   0  -9   0   -0.47    0.27
   0   9   0    0.11    0.26
   0   9   0    0.27    0.46
   0   9   0   -0.34    0.26
   1  -9   0    0.12    0.36
   1  -9   0    0.70    0.50
  -1  -9   0    0.34    0.38
   1  -9   0    0.32    0.35
  -1  -9   0    0.10    0.29
   1  -9   0    1.24    0.72
  -1  -9   0    0.11    0.40
  -1  -9   0   -0.65    0.54
   1  -9   0   -0.22    0.33
  -1   9   0    0.00    0.29
   1   9   0    0.08    0.39
   1   9   0    0.04    0.21
  -1   9   0   -0.07    0.43
  -1   9   0    0.20    0.36
   1   9   0    0.20    0.34
  -2  -9   0    2.55    0.60
  -2  -9   0    4.26    1.00
   2  -9   0    2.78    0.66
   2  -9   0    2.51    0.73
  -2  -9   0    2.48    0.47
  -2  -9   0    2.17    0.50
   2  -9   0    2.56    0.59
   2  -9   0    1.29    0.51
  -2   9   0    2.69    0.72
  -2   9   0    1.94    0.50
   2   9   0    2.33    0.51
  -2   9   0    2.75    0.62
  -2   9   0    3.53    0.59
   2   9   0    1.85    0.49
  -3  -9   0   10.05    1.31
  -3  -9   0    7.96    1.32
  -3  -9   0    9.86    0.87
   3  -9   0    9.09    1.16
  -3  -9   0    9.28    1.17
  -3  -9   0   11.20    0.86
   3  -9   0   10.44    1.10
  -3  -9   0    8.47    1.05
   3   9   0   10.68    0.91
   3   9   0   10.88    0.94
  -3   9   0   11.27    1.35
  -3   9   0   10.71    1.07
  -4  -9   0    4.81    1.15
  -4  -9   0    2.48    0.75
   4  -9   0    5.10    1.02
   4  -9   0    7.42    1.03
  -4  -9   0    6.79    0.93
  -4  -9   0    5.29    0.64
  -4  -9   0    5.46    0.67
  -4  -9   0    4.75    1.02
   4   9   0    6.27    0.74
  -4   9   0    6.43    0.91
  -4   9   0    7.41    1.21
   4   9   0    5.76    0.68
  -5  -9   0    3.10    1.00
  -5  -9   0    2.51    0.50
   5  -9   0    2.06    0.77
  -5  -9   0    3.99    0.98
   5  -9   0    0.61    0.55
  -5  -9   0    1.19    0.63
  -5  -9   0    3.19    0.68
  -5  -9   0    2.22    0.52
  -5   9   0    2.59    0.90
   5   9   0    3.08    0.61
   5   9   0    2.37    0.49
  -5   9   0    2.74    0.71
  -6  -9   0    2.92    0.84
  -6  -9   0    5.24    0.71
   6  -9   0    4.73    1.04
  -6  -9   0    5.28    1.26
  -6  -9   0    3.71    0.84
   6  -9   0    4.88    1.12
  -6  -9   0    3.05    1.03
   6   9   0    4.06    0.63
  -6   9   0    4.32    1.07
  -6   9   0    4.00    0.90
  -7  -9   0    3.50    0.69
  -7  -9   0    3.96    0.86
   7  -9   0    3.99    1.04
  -7  -9   0    4.13    1.09
  -7  -9   0    4.81    1.27
  -7  -9   0    6.82    1.40
   7  -9   0    3.17    1.06
   7   9   0    2.78    0.60
  -7   9   0    2.69    1.09
  -7   9   0    5.56    1.10
  -8  -9   0   19.74    1.52
  -8  -9   0   17.82    2.15
   8  -9   0   18.79    2.11
   8  -9   0   23.54    2.26
  -8  -9   0   17.30    2.32
  -8  -9   0   19.72    2.26
  -8   9   0   18.18    2.20
   8   9   0   19.20    1.52
  -8   9   0   15.59    1.89
   9  -9   0    2.71    1.14
  -9  -9   0    4.72    0.90
  -9  -9   0    3.36    1.39
  -9  -9   0    2.01    0.95
  -9   9   0    3.96    1.17
   9   9   0    3.88    0.85
   0 -10   0   34.22    2.09
   0 -10   0   28.87    2.40
   0 -10   0   33.22    2.10
   0 -10   0   32.61    2.00
   0 -10   0   33.97    1.99
   0  10   0   34.43    2.08
   0  10   0   32.71    2.14
   0  10   0   31.67    1.82
   1 -10   0   22.47    1.55
   1 -10   0   19.23    1.48
  -1 -10   0   21.76    1.30
   1 -10   0   18.32    1.56
   1 -10   0   20.53    1.50
  -1 -10   0   16.43    1.83
  -1 -10   0   20.51    1.48
  -1 -10   0   21.75    1.58
   1 -10   0   19.34    1.84
  -1  10   0   21.66    1.43
   1  10   0   21.01    1.54
  -1  10   0   21.35    1.59
   1  10   0   23.10    1.24
  -1  10   0   19.71    1.66
  -2 -10   0    6.48    0.77
   2 -10   0    5.25    0.84
  -2 -10   0    5.99    0.91
   2 -10   0    6.78    0.99
  -2 -10   0    7.50    1.25
   2 -10   0    5.59    0.86
  -2 -10   0    6.45    0.73
  -2  10   0    6.22    0.79
   2  10   0    5.87    0.76
   2  10   0    7.27    0.79
  -2  10   0    4.61    0.97
  -3 -10   0    6.92    1.28
   3 -10   0    6.26    0.97
  -3 -10   0    6.98    1.08
  -3 -10   0    6.95    0.81
   3 -10   0    6.79    1.08
  -3 -10   0    6.52    0.96
  -3 -10   0    7.33    0.77
   3  10   0    8.12    0.84
  -3  10   0    4.68    1.06
  -3  10   0    6.74    0.89
   3  10   0    7.27    0.79
  -4 -10   0    1.71    0.77
  -4 -10   0    1.43    0.45
  -4 -10   0    0.54    0.43
  -4 -10   0    2.14    0.63
  -4 -10   0    0.64    0.73
  -4 -10   0    0.31    0.53
   4 -10   0    1.47    0.75
   4 -10   0    0.87    0.54
   4  10   0    0.49    0.35
   4  10   0    0.52    0.41
  -4  10   0    1.27    0.83
  -4  10   0    0.84    0.52
  -5 -10   0    1.06    0.64
  -5 -10   0    0.10    0.49
  -5 -10   0    0.78    0.71
  -5 -10   0   -0.29    0.38
   5 -10   0    0.04    0.61
  -5 -10   0    0.23    0.81
   5 -10   0    0.14    0.50
  -5  10   0    0.91    0.55
  -5  10   0    0.57    0.74
   5  10   0    0.29    0.33
   6 -10   0    2.20    0.85
   6 -10   0    2.23    0.89
  -6 -10   0    5.04    1.27
  -6 -10   0    3.11    0.79
  -6 -10   0    3.00    0.87
  -6 -10   0    1.56    0.86
  -6 -10   0    1.79    0.59
  -6  10   0    3.54    0.90
  -6  10   0    3.30    1.13
   6  10   0    3.21    0.59
  -7 -10   0    1.12    0.98
  -7 -10   0    1.08    0.93
  -7 -10   0    1.20    0.64
  -7 -10   0    2.39    0.85
   7 -10   0    2.25    0.95
  -7 -10   0    1.15    0.55
   7 -10   0    1.52    0.84
   7  10   0    1.61    0.50
  -7  10   0    0.53    0.63
  -7  10   0    1.88    0.98
   8 -10   0    3.31    1.14
   8 -10   0    2.14    0.98
  -8 -10   0    3.23    0.75
  -8 -10   0    1.49    1.07
  -8 -10   0    0.72    1.06
  -8 -10   0    1.01    0.81
  -8  10   0    1.91    1.05
   8  10   0    1.99    0.61
  -8  10   0    1.28    0.85
   0 -11   0   -0.18    0.39
   0 -11   0    0.20    0.46
   0 -11   0   -0.63    0.65
   0 -11   0    0.47    0.56
   0 -11   0    0.52    0.41
   0  11   0    0.21    0.39
   0  11   0    0.78    0.55
   0  11   0   -0.13    0.30
   1 -11   0   20.02    1.67
   1 -11   0   23.17    2.09
   1 -11   0   19.34    1.63
  -1 -11   0   21.30    2.09
  -1 -11   0   18.56    1.52
  -1 -11   0   22.82    1.76
   1  11   0   21.77    1.58
  -1  11   0   22.82    1.51
  -1  11   0   23.35    1.84
   1  11   0   18.61    1.58
  -1  11   0   25.88    1.80
   2 -11   0    0.14    0.74
   2 -11   0    1.84    0.65
   2 -11   0    1.21    0.69
   2 -11   0    1.42    0.57
  -2 -11   0    1.22    0.57
  -2 -11   0    1.35    0.83
  -2 -11   0    1.53    0.58
   2  11   0    1.10    0.48
  -2  11   0    1.67    0.52
  -2  11   0    1.45    0.74
   2  11   0    1.84    0.52
  -3 -11   0    9.12    1.50
   3 -11   0    9.83    1.19
   3 -11   0    9.70    1.28
   3 -11   0   10.08    1.14
  -3 -11   0   10.68    1.00
  -3 -11   0    9.85    1.23
  -3  11   0   11.41    1.41
  -3  11   0    8.11    1.01
   3  11   0    9.54    0.97
   3  11   0   10.91    1.01
  -4 -11   0   14.44    1.83
   4 -11   0   13.42    1.56
  -4 -11   0   11.92    1.36
   4 -11   0   13.03    1.44
  -4 -11   0    9.82    1.42
  -4 -11   0   13.91    1.71
  -4 -11   0   14.71    1.16
  -4  11   0   12.28    1.60
  -4  11   0   12.95    1.33
   4  11   0   14.10    1.12
   5 -11   0    6.59    1.28
  -5 -11   0    5.08    1.21
  -5 -11   0    4.94    1.26
  -5 -11   0    5.27    1.12
   5 -11   0    7.48    1.18
  -5 -11   0    6.94    0.83
  -5 -11   0    5.99    1.02
  -5  11   0    5.93    1.04
  -5  11   0    4.76    1.26
   5  11   0    5.47    0.73
   6 -11   0    1.43    0.83
  -6 -11   0    1.68    0.74
  -6 -11   0    0.15    0.93
  -6 -11   0    1.87    0.87
  -6 -11   0    1.55    0.98
  -6 -11   0    1.56    0.59
  -6  11   0    1.80    1.03
   6  11   0    1.97    0.53
  -6  11   0    2.11    0.79
  -7 -11   0    3.05    1.14
  -7 -11   0    5.83    1.42
  -7 -11   0    6.02    1.30
   7 -11   0    5.93    1.33
   7 -11   0    6.95    1.46
  -7 -11   0    6.13    1.15
  -7 -11   0    7.21    0.91
   7  11   0    6.32    0.83
  -7  11   0    5.22    1.36
  -7  11   0    6.77    1.30
   8 -11   0    3.06    1.16
  -8 -11   0    2.77    1.36
  -8 -11   0    2.71    1.31
  -8 -11   0    5.92    1.19
  -8 -11   0    4.17    0.83
  -8 -11   0    3.19    1.09
  -8  11   0    3.39    1.33
   8  11   0    5.01    0.86
   0 -12   0   16.66    1.90
   0 -12   0   16.97    1.49
   0 -12   0   16.01    1.54
   0  12   0   13.99    1.41
  -1 -12   0   22.12    1.78
   1 -12   0   17.73    1.65
  -1 -12   0   22.49    1.63
   1 -12   0   20.21    1.69
   1 -12   0   17.55    2.01
  -1 -12   0   17.22    2.02
   1  12   0   20.94    1.66
  -1  12   0   22.76    1.86
  -2 -12   0    4.77    0.79
   2 -12   0    3.63    0.93
  -2 -12   0    5.08    1.30
  -2 -12   0    4.66    0.92
   2 -12   0    3.14    0.80
   2 -12   0    4.87    1.21
   2  12   0    4.69    0.79
  -2  12   0    4.53    1.01
  -3 -12   0    2.02    1.02
   3 -12   0    1.43    0.80
  -3 -12   0    0.71    0.61
  -3 -12   0    0.83    0.50
   3 -12   0    1.42    0.74
   3 -12   0    1.05    0.57
   3  12   0    2.04    0.61
  -3  12   0   -0.08    0.55
   4 -12   0   12.64    1.36
  -4 -12   0   12.31    1.14
  -4 -12   0   12.56    1.85
   4 -12   0   10.90    1.54
  -4 -12   0   10.29    1.36
  -4  12   0    9.47    1.53
   4  12   0   11.70    1.07
   5 -12   0    0.77    0.74
  -5 -12   0    0.52    0.70
  -5 -12   0    0.97    0.88
  -5 -12   0    0.23    0.53
  -5 -12   0    1.07    0.97
  -5 -12   0    1.64    0.61
   5  12   0    1.50    0.50
  -5  12   0    2.06    0.91
  -6 -12   0    0.72    0.56
  -6 -12   0    2.54    1.12
   6 -12   0    1.34    0.85
  -6 -12   0    1.55    0.70
  -6 -12   0    0.83    0.78
  -6 -12   0    2.34    1.04
  -6  12   0    2.77    1.08
   6  12   0    0.95    0.46
  -7 -12   0    0.06    0.80
  -7 -12   0   -0.82    0.90
  -7 -12   0    0.30    0.55
   7 -12   0    0.74    0.88
  -7 -12   0    0.00    0.51
  -7 -12   0    0.08    0.64
  -7  12   0   -0.30    0.87
   7  12   0    0.50    0.41
   0 -13   0    0.46    0.81
   0 -13   0   -0.11    0.51
   0 -13   0   -0.21    0.49
   0  13   0   -0.31    0.50
   1 -13   0    1.72    0.93
   1 -13   0    0.32    0.53
   1 -13   0    0.04    0.62
  -1 -13   0    1.49    0.96
  -1 -13   0    0.79    0.57
  -1 -13   0    0.76    0.55
  -1  13   0   -0.14    0.52
   1  13   0   -0.11    0.52
   2 -13   0    0.32    0.64
  -2 -13   0    1.28    0.59
   2 -13   0    1.50    0.96
   2 -13   0    0.05    0.49
  -2 -13   0    0.17    0.82
  -2 -13   0   -0.19    0.42
  -2  13   0   -0.70    0.54
   2  13   0   -0.07    0.43
  -3 -13   0    1.67    0.61
   3 -13   0    1.67    0.95
  -3 -13   0    1.34    0.74
   3 -13   0    1.29    0.84
  -3 -13   0    0.09    0.90
   3 -13   0    1.45    0.70
  -3  13   0    0.99    0.80
   3  13   0    1.08    0.57
   4 -13   0    1.98    0.83
   4 -13   0    0.61    0.64
  -4 -13   0    1.67    1.07
   4 -13   0    2.04    1.05
  -4 -13   0    0.69    0.57
  -4 -13   0    2.77    0.79
  -4  13   0    1.06    0.76
   4  13   0    0.86    0.51
  -5 -13   0   -0.03    0.53
  -5 -13   0    3.20    1.16
  -5 -13   0    1.86    0.62
  -5 -13   0    1.25    0.79
   5 -13   0    1.40    0.86
   5 -13   0    2.07    0.79
   5  13   0    0.53    0.46
  -5  13   0   -0.07    0.74
  -6 -13   0   -0.12    0.91
   6 -13   0    0.28    0.77
  -6 -13   0    0.74    1.04
  -6 -13   0    1.21    0.70
  -6 -13   0   -0.60    0.67
   6 -13   0    1.13    0.69
  -6 -13   0    2.02    0.69
   6  13   0    0.02    0.42
  -6  13   0    0.57    0.96
   0 -14   0    1.04    0.97
   0 -14   0   -0.16    0.52
   0 -14   0    0.32    0.63
   0  14   0    0.14    0.56
   1 -14   0    0.55    0.84
  -1 -14   0    2.04    1.04
   1 -14   0    1.21    0.74
  -1 -14   0    1.18    0.66
   1 -14   0    2.68    0.85
  -1 -14   0    1.23    0.60
  -1  14   0    1.24    0.73
   1  14   0    1.49    0.74
  -2 -14   0    1.67    0.79
  -2 -14   0    2.53    0.78
  -2 -14   0    0.85    0.98
   2 -14   0    3.34    1.21
   2 -14   0    3.75    1.00
   2 -14   0    2.18    0.82
  -2  14   0    2.41    0.90
   2  14   0    4.16    0.85
  -3 -14   0    0.93    0.65
  -3 -14   0    2.69    0.89
   3 -14   0    0.59    0.95
   3 -14   0    2.29    0.96
  -3 -14   0    1.30    1.02
   3 -14   0    1.23    0.74
  -3  14   0    2.21    0.97
   3  14   0    2.71    0.73
  -4 -14   0    1.04    1.15
   4 -14   0    0.82    1.05
   4 -14   0    1.72    0.91
  -4 -14   0    2.78    0.74
  -4 -14   0    1.37    0.68
   4 -14   0    1.69    0.83
  -4  14   0   -0.20    0.81
   4  14   0    0.99    0.56
  -5 -14   0    1.05    1.08
  -5 -14   0    1.22    0.71
  -5 -14   0    1.56    0.67
   5 -14   0    1.48    0.98
   5 -14   0    1.17    0.75
   5 -14   0    0.30    1.03
  -5  14   0    0.93    0.98
   5  14   0    1.50    0.60
  -6 -14   0   -0.12    0.61
  -6 -14   0    1.14    1.23
   6 -14   0   -0.21    0.82
   6 -14   0    0.60    0.78
   6 -14   0   -0.72    1.04
  -6 -14   0    1.60    0.96
  -6 -14   0    1.67    0.85
  -6  14   0   -0.04    0.99
   6  14   0    0.42    0.48
   0 -15   0   -0.15    0.58
   0 -15   0    1.25    1.02
   0 -15   0    0.09    0.67
   0  15   0   -0.37    0.54
   1 -15   0   -0.39    0.54
  -1 -15   0    0.24    0.62
  -1 -15   0   -0.27    0.78
   1 -15   0    0.49    0.70
  -1 -15   0    1.12    0.69
   1 -15   0    0.28    0.93
  -1  15   0   -0.14    0.67
   1  15   0   -0.10    0.57
   2 -15   0    1.30    1.11
   2 -15   0    2.37    0.88
  -2 -15   0    1.47    0.82
   2 -15   0    2.53    0.91
  -2 -15   0    3.77    1.32
  -2 -15   0    2.51    0.78
  -2  15   0    2.85    1.01
   2  15   0    1.03    0.60
   3 -15   0   12.42    1.59
  -3 -15   0   14.03    2.23
   3 -15   0   15.70    1.91
   3 -15   0   14.62    2.07
  -3 -15   0   14.83    1.44
  -3 -15   0   12.57    1.79
  -3  15   0   16.56    2.01
   3  15   0   14.93    1.48
   4 -15   0    0.77    0.87
  -4 -15   0    0.26    0.66
  -4 -15   0   -1.56    0.87
   4 -15   0   -0.38    0.94
   4 -15   0   -0.57    0.54
  -4 -15   0    0.10    0.62
   4  15   0    0.53    0.53
  -4  15   0   -0.17    0.82
  -5 -15   0    1.79    0.78
  -5 -15   0    1.58    1.34
  -5 -15   0   -0.02    0.76
   5 -15   0    1.55    1.00
   5 -15   0    3.45    1.32
   5 -15   0    2.54    0.88
  -5  15   0    3.47    1.30
   5  15   0    3.13    0.77
   0 -16   0    1.15    0.83
   0 -16   0    0.57    0.68
   0 -16   0   -0.03    1.07
   0  16   0    0.43    0.69
   1 -16   0    2.14    0.92
   1 -16   0    0.88    1.08
   1 -16   0    1.19    0.89
  -1 -16   0    0.54    1.07
  -1 -16   0    1.04    0.87
  -1 -16   0    0.91    0.74
   1  16   0    1.66    0.80
  -1  16   0    0.85    0.77
  -2 -16   0    0.46    0.72
   2 -16   0    0.93    0.91
   2 -16   0    0.68    0.74
  -2 -16   0    1.51    0.90
  -2 -16   0    1.72    1.18
   2 -16   0    1.57    1.20
   2  16   0    0.01    0.57
  -2  16   0    2.50    1.06
  -3 -16   0    2.39    0.81
   3 -16   0    1.93    0.92
  -3 -16   0    0.93    1.20
   3 -16   0    0.13    0.86
   3 -16   0    0.49    0.99
  -3 -16   0    0.61    0.75
   3  16   0    1.92    0.74
  -3  16   0    0.76    0.90
   0 -17   0   -0.27    0.71
   0 -17   0    0.49    1.04
   0 -17   0   -0.51    0.56
   0  17   0    0.33    0.69
  -1 -17   0   -0.53    0.90
   1 -17   0    0.99    0.86
   1 -17   0   -1.19    0.67
  -1 -17   0   -0.25    0.73
  -1 -17   0    0.87    0.80
   1 -17   0   -1.17    1.04
  10   0  -1    0.01    0.63
 -10   0   1    0.60    0.84
 -10   0   1    0.55    0.70
 -10   0   1   -0.01    0.55
  -9   0   1    0.36    0.69
  -9   0   1    1.76    0.93
   9   0  -1   -0.04    0.49
  -9   0   1    0.21    0.43
   8   0  -1    0.21    0.51
  -8   0   1    0.15    0.60
  -8   0   1    0.37    0.45
  -8   0   1    0.39    0.51
   7   0  -1   -0.07    0.43
  -7   0   1    0.05    0.40
  -7   0   1   -0.07    0.51
   7   0  -1   -0.28    0.53
   6   0  -1    0.87    0.52
  -6   0   1    1.13    0.44
   6   0  -1    1.30    0.62
  -6   0   1    2.53    0.66
  -6   0   1    2.02    0.68
   6   0  -1    1.14    0.49
  -5   0   1    1.06    0.43
   5   0  -1   -0.17    0.30
   5   0  -1    0.18    0.25
  -5   0   1    0.94    0.37
   5   0  -1    0.74    0.41
  -5   0   1    0.36    0.43
   5   0  -1    0.89    0.49
  -4   0   1    2.71    0.53
  -4   0   1    2.38    0.43
   4   0  -1    1.97    0.32
  -4   0   1    2.57    0.54
   4   0  -1    1.30    0.40
   4   0  -1    1.75    0.44
   4   0  -1    1.58    0.44
   3   0  -1    0.85    0.30
   3   0  -1    0.56    0.22
  -3   0   1    1.14    0.39
  -3   0   1    0.47    0.36
  -3   0   1    1.66    0.33
  -3   0   1    0.61    0.25
   3   0  -1    0.68    0.32
   3   0  -1    1.07    0.31
   3   0  -1    0.69    0.32
  -2   0   1    1.85    0.28
  -2   0   1    1.77    0.39
  -2   0   1    1.88    0.39
  -2   0   1    1.92    0.28
   2   0  -1    1.55    0.33
   2   0  -1    1.99    0.28
   2   0  -1    2.06    0.22
   2   0  -1    2.18    0.36
   2   0  -1    1.50    0.29
   2   0  -1    1.71    0.28
  -1   0   1    0.59    0.15
  -1   0   1    0.86    0.14
   1   0  -1    0.31    0.12
   1   0  -1    0.07    0.10
  -1   0   1    1.20    0.11
   1   0  -1    0.15    0.10
  -1   0   1    1.34    0.15
  -1   0   1    0.63    0.16
   1   0  -1    0.43    0.13
   1   0  -1    0.87    0.09
   0   0  -1   -0.04    0.04
   0   0  -1    0.01    0.03
   0   0   1   -0.01    0.04
   0   0  -1   -0.06    0.03
   0   0  -1    0.01    0.04
  -1   0  -1    0.31    0.14
  -1   0  -1   -0.08    0.07
  -1   0  -1   -0.17    0.12
   1   0   1    0.08    0.11
   1   0   1    0.11    0.12
  -1   0  -1   -0.03    0.09
  -1   0  -1    0.01    0.10
  -1   0  -1   -0.06    0.10
   1   0   1   -0.10    0.09
   1   0   1   -0.01    0.09
  -1   0  -1    0.21    0.11
   1   0   1    0.18    0.12
  -1   0  -1    0.16    0.10
   1   0   1    0.00    0.08
   2   0   1    2.21    0.34
   2   0   1    2.23    0.30
   2   0   1    1.51    0.28
   2   0   1    2.53    0.36
  -2   0  -1    1.38    0.34
  -2   0  -1    1.79    0.26
  -2   0  -1    1.37    0.23
   2   0   1    2.48    0.30
   2   0   1    1.83    0.34
  -2   0  -1    2.10    0.35
  -2   0  -1    1.95    0.29
   3   0   1    1.25    0.32
   3   0   1    2.43    0.38
  -3   0  -1    2.23    0.44
   3   0   1    1.51    0.37
   3   0   1    1.64    0.38
  -3   0  -1    1.35    0.41
   4   0   1    0.50    0.35
  -4   0  -1    0.37    0.37
  -4   0  -1    0.55    0.31
   4   0   1    0.36    0.29
   4   0   1    0.50    0.34
   4   0   1    0.22    0.31
  -4   0  -1    0.91    0.41
   5   0   1    1.32    0.50
   5   0   1    1.07    0.44
  -5   0  -1    0.81    0.34
  -5   0  -1    0.40    0.39
  -5   0  -1    0.95    0.44
  -5   0  -1    0.49    0.50
   5   0   1    1.14    0.44
  -5   0  -1    0.77    0.45
  -6   0  -1    0.91    0.60
  -6   0  -1    0.01    0.46
  -6   0  -1    0.67    0.38
   6   0   1   -0.38    0.31
   6   0   1   -0.21    0.48
   6   0   1    0.28    0.43
  -6   0  -1   -0.06    0.47
  -6   0  -1    0.73    0.49
  -7   0  -1   -0.24    0.47
   7   0   1    0.78    0.49
   7   0   1   -0.58    0.40
  -7   0  -1   -0.11    0.44
  -7   0  -1    0.06    0.37
  -7   0  -1   -0.97    0.34
  -8   0  -1    1.34    0.55
  -8   0  -1    2.74    0.97
  -8   0  -1    2.60    0.86
   8   0   1    1.02    0.59
   9   0   1    0.48    0.55
  -9   0  -1    1.24    0.77
  -9   0  -1    0.07    0.46
  -9   0  -1    0.28    0.76
  10   0   1    0.04    0.61
 -10   0  -1    1.00    0.89
 -10   0  -1   -0.03    0.64
 -10   0  -1   -0.45    0.55
 -10  -1   1    0.46    0.62
 -10  -1   1    0.43    0.75
  10  -1  -1    0.56    0.65
 -10  -1   1   -0.14    0.78
 -10   1   1   -0.18    0.54
 -10   1   1   -0.08    0.58
  10   1  -1    0.30    0.63
 -10   1   1    0.65    0.84
  -9  -1   1    0.66    0.54
  -9  -1   1    0.99    0.74
  -9  -1   1    0.63    0.81
   9  -1  -1    0.86    0.65
  -9   1   1    0.00    0.56
  -9   1   1    0.73    0.56
  -9   1   1    0.86    0.85
   9   1  -1   -0.13    0.57
  -8  -1   1    0.13    0.63
  -8  -1   1   -0.47    0.34
   8  -1  -1    0.43    0.52
  -8  -1   1    0.43    0.47
   8   1  -1    0.52    0.51
  -8   1   1   -0.57    0.38
  -7  -1   1   13.39    1.32
  -7  -1   1   12.73    1.25
  -7  -1   1   14.84    1.67
   7  -1  -1   14.27    1.39
  -7  -1   1   15.19    1.44
  -7  -1   1   16.26    1.60
   7  -1  -1   12.32    1.36
  -7   1   1   12.22    1.23
   7   1  -1   12.54    1.36
   7   1  -1   12.42    1.21
   7   1  -1   14.26    1.33
  -7   1   1   15.18    1.45
  -6  -1   1    0.98    0.41
  -6  -1   1   -0.12    0.44
  -6  -1   1    0.68    0.54
   6  -1  -1    1.13    0.45
  -6  -1   1    0.46    0.44
  -6  -1   1    0.10    0.44
  -6   1   1    1.23    0.54
   6   1  -1    0.38    0.57
  -6   1   1    0.29    0.31
   6   1  -1   -0.01    0.39
   6   1  -1    0.24    0.38
  -5  -1   1    1.79    0.46
   5  -1  -1    0.76    0.44
  -5  -1   1    2.15    0.56
  -5  -1   1    1.32    0.47
  -5  -1   1    0.31    0.49
  -5  -1   1    1.50    0.39
   5  -1  -1    1.72    0.49
   5  -1  -1    1.17    0.51
  -5   1   1    1.09    0.51
   5   1  -1    0.98    0.40
   5   1  -1    1.29    0.44
  -5   1   1    1.21    0.51
   5   1  -1    0.75    0.36
  -5   1   1    0.76    0.35
  -4  -1   1   47.82    2.66
   4  -1  -1   47.74    2.69
   4  -1  -1   53.58    2.81
  -4  -1   1   51.91    2.66
   4  -1  -1   49.55    2.66
  -4  -1   1   50.60    2.57
   4   1  -1   52.31    2.69
   4   1  -1   45.23    2.52
   4   1  -1   46.92    2.62
  -4   1   1   50.31    2.74
   4   1  -1   51.49    2.34
  -4   1   1   50.91    2.69
  -4   1   1   50.04    2.61
  -3  -1   1   49.01    2.42
   3  -1  -1   50.36    2.63
  -3  -1   1   47.95    2.53
  -3  -1   1   50.76    2.50
   3  -1  -1   48.03    2.56
   3  -1  -1   48.13    2.52
  -3  -1   1   47.94    2.50
   3  -1  -1   51.49    2.51
  -3   1   1   44.60    2.60
   3   1  -1   48.94    2.55
   3   1  -1   52.25    2.53
   3   1  -1   50.71    2.26
  -3   1   1   47.53    2.49
  -3   1   1   49.83    2.56
   3   1  -1   51.25    2.46
  -3   1   1   51.53    2.58
   3   1  -1   46.74    2.50
   2  -1  -1   12.64    0.89
  -2  -1   1   13.77    0.87
  -2  -1   1   14.30    0.86
  -2  -1   1   13.55    0.80
  -2  -1   1   13.43    0.71
  -2  -1   1   14.26    0.87
   2  -1  -1   12.40    0.84
   2  -1  -1   13.72    0.94
  -2  -1   1   14.75    0.83
   2  -1  -1   13.97    0.88
  -2   1   1   13.59    0.91
   2   1  -1   12.05    0.80
   2   1  -1   14.33    0.87
  -2   1   1   13.22    0.91
   2   1  -1   13.39    0.82
   2   1  -1   13.93    0.86
   2   1  -1   13.49    0.72
   2   1  -1   13.76    0.79
  -2   1   1   14.14    0.88
  -1  -1   1   76.87    4.10
  -1  -1   1   91.24    4.01
  -1  -1   1   92.26    4.10
   1  -1  -1   93.24    4.15
  -1  -1   1   93.13    3.97
   1  -1  -1   94.75    4.04
   1  -1  -1   84.30    4.00
  -1  -1   1   88.17    3.99
  -1  -1   1   91.89    4.11
   1  -1  -1   78.84    4.11
  -1  -1   1   88.23    4.05
   1   1  -1   68.67    3.42
  -1   1   1   66.08    3.34
  -1   1   1   81.30    3.35
  -1   1   1   70.99    3.46
   1   1  -1   64.52    3.31
  -1   1   1   87.82    3.46
   0  -1   1   -1.09    0.08
   0  -1   1   -1.13    0.05
   0  -1   1   -1.13    0.07
   0  -1  -1   -1.14    0.07
   0  -1  -1   -1.09    0.08
   0  -1   1   -1.12    0.05
   0  -1  -1   -1.17    0.06
   0  -1  -1   -0.76    0.09
   0   1   1   -1.06    0.07
   0   1   1   -1.06    0.05
   0   1  -1   -1.00    0.06
   0   1   1   -1.09    0.04
   0   1   1   -0.95    0.10
   0   1  -1   -1.01    0.09
   0   1  -1   -1.09    0.07
   0   1  -1   -1.18    0.03
   0   1   1   -1.17    0.06
   1  -1   1   73.61    3.28
  -1  -1  -1   72.15    3.11
   1  -1   1   73.46    3.04
  -1  -1  -1   65.06    3.13
  -1  -1  -1   74.28    3.35
  -1  -1  -1   72.52    3.30
  -1  -1  -1   64.72    3.40
   1  -1   1   74.51    3.45
  -1  -1  -1   74.42    3.37
  -1  -1  -1   75.58    3.30
   1  -1   1   75.36    3.46
   1  -1   1   72.82    3.34
  -1  -1  -1   73.38    3.47
   1  -1   1   76.32    3.37
   1   1   1   64.97    3.45
   1   1   1   77.33    3.38
  -1   1  -1   74.72    3.36
   1   1   1   75.38    3.13
   1   1   1   64.79    3.38
   1   1   1   74.12    3.16
  -1   1  -1   75.33    3.38
  -1   1  -1   76.41    3.07
  -1   1  -1   73.37    3.30
  -1   1  -1   72.25    3.47
  -1   1  -1   72.69    3.45
   1   1   1   76.29    3.43
   2  -1   1   15.52    1.02
   2  -1   1   16.04    0.95
  -2  -1  -1   15.45    0.98
   2  -1   1   16.41    0.77
   2  -1   1   15.31    0.84
  -2  -1  -1   15.43    0.84
  -2  -1  -1   15.65    0.84
  -2  -1  -1   15.50    0.86
   2  -1   1   17.15    1.02
   2  -1   1   14.05    0.95
  -2  -1  -1   13.42    1.01
  -2  -1  -1   16.05    1.02
   2   1   1   15.79    0.98
  -2   1  -1   14.91    0.91
   2   1   1   15.25    0.86
   2   1   1   15.37    0.86
  -2   1  -1   16.36    0.96
   2   1   1   15.65    1.01
   2   1   1   14.35    0.85
  -2   1  -1   14.50    0.98
  -2   1  -1   15.10    0.99
   2   1   1   16.45    0.91
   2   1   1   15.05    0.81
   2   1   1   14.79    0.84
   3  -1   1   24.45    1.42
  -3  -1  -1   22.31    1.41
   3  -1   1   21.84    1.37
  -3  -1  -1   22.17    1.27
   3  -1   1   24.32    1.45
   3  -1   1   22.90    1.16
   3  -1   1   23.93    1.27
  -3   1  -1   23.83    1.45
   3   1   1   22.72    1.38
   3   1   1   22.49    1.29
  -3   1  -1   22.27    1.32
   3   1   1   23.36    1.25
   3   1   1   22.81    1.33
   3   1   1   22.94    1.25
  -3   1  -1   22.13    1.39
   4  -1   1    1.71    0.45
  -4  -1  -1    2.03    0.39
   4  -1   1    0.65    0.36
  -4  -1  -1    1.67    0.43
   4  -1   1    1.44    0.40
  -4  -1  -1    1.25    0.41
  -4  -1  -1    1.71    0.51
   4  -1   1    1.73    0.38
  -4   1  -1    1.38    0.47
   4   1   1    1.29    0.39
  -4   1  -1    1.51    0.52
  -4   1  -1    1.48    0.40
   4   1   1    0.85    0.33
   4   1   1    1.41    0.35
  -5  -1  -1   10.19    0.90
  -5  -1  -1   14.60    1.25
   5  -1   1   10.98    1.00
   5  -1   1    9.09    0.99
  -5  -1  -1   14.17    1.08
   5  -1   1   13.28    1.16
  -5  -1  -1   10.54    1.23
   5   1   1   12.69    1.01
  -5   1  -1   11.47    1.12
   5   1   1   11.62    0.97
  -5   1  -1   13.59    1.16
   5   1   1   13.70    1.12
  -5   1  -1   13.47    1.07
   6  -1   1    1.64    0.67
  -6  -1  -1    2.68    0.74
   6  -1   1    0.93    0.53
   6  -1   1    2.50    0.64
  -6  -1  -1    2.26    0.55
  -6  -1  -1    2.01    0.62
  -6  -1  -1    2.49    0.68
  -6   1  -1    1.64    0.48
   6   1   1    1.27    0.50
  -6   1  -1    1.84    0.61
  -6   1  -1    2.21    0.77
   6   1   1    1.92    0.51
   6   1   1    1.69    0.59
   7  -1   1   12.85    1.29
  -7  -1  -1   12.67    1.21
  -7  -1  -1   13.00    1.62
   7  -1   1   10.75    1.23
  -7  -1  -1   13.30    1.52
  -7   1  -1   12.20    1.44
  -7   1  -1   10.57    1.50
  -7   1  -1   15.03    1.33
   7   1   1   13.05    1.18
   7   1   1   11.97    1.22
  -7   1  -1   12.57    1.34
  -8  -1  -1    2.90    0.95
   8  -1   1    4.14    0.89
  -8  -1  -1    4.31    0.98
  -8  -1  -1    4.33    0.83
  -8   1  -1    3.17    0.76
  -8   1  -1    2.82    0.86
   8   1   1    2.53    0.74
  -8   1  -1    5.52    1.22
  -9  -1  -1    1.01    0.78
   9  -1   1    2.23    0.79
  -9  -1  -1    1.04    0.58
  -9  -1  -1    3.76    1.06
  -9   1  -1    2.41    0.95
  -9   1  -1    1.30    0.99
   9   1   1    2.91    0.82
  -9   1  -1    1.48    0.65
  10  -1   1    0.45    0.69
 -10  -1  -1   -0.29    0.64
 -10  -1  -1    0.12    0.80
 -10  -1  -1    0.00    0.48
 -10   1  -1   -0.55    0.46
  10   1   1    0.01    0.56
 -10   1  -1   -0.73    0.76
 -10   1  -1   -0.15    0.64
 -10  -2   1   -0.30    0.64
  10  -2  -1    0.89    0.73
 -10  -2   1    0.46    0.87
 -10  -2   1    0.02    0.49
  10   2  -1    0.33    0.64
 -10   2   1    0.22    0.61
 -10   2   1    0.13    0.66
 -10   2   1    0.68    0.86
  -9  -2   1    2.87    0.78
  -9  -2   1    2.18    1.00
  -9  -2   1    3.65    0.99
   9  -2  -1    4.16    0.98
  -9   2   1    4.15    0.96
   9   2  -1    2.27    0.77
  -8  -2   1    2.37    0.82
  -8  -2   1    3.53    1.03
   8  -2  -1    0.98    0.60
  -8  -2   1    1.61    0.57
   8  -2  -1    3.62    0.86
  -8   2   1    0.45    0.70
  -8   2   1    3.02    0.72
   8   2  -1    3.17    0.73
  -7  -2   1   24.68    1.93
  -7  -2   1   23.88    2.13
  -7  -2   1   24.33    1.71
   7  -2  -1   24.87    1.92
   7  -2  -1   22.83    1.84
   7   2  -1   23.66    1.76
   7   2  -1   24.09    1.65
  -7   2   1   23.29    1.92
  -7   2   1   24.93    1.82
  -6  -2   1    0.48    0.46
  -6  -2   1    0.97    0.39
  -6  -2   1    0.83    0.58
   6  -2  -1    1.45    0.64
   6  -2  -1    0.58    0.46
  -6  -2   1    0.56    0.50
  -6   2   1    0.13    0.32
  -6   2   1    0.13    0.45
   6   2  -1    0.33    0.39
   6   2  -1    0.38    0.47
   6   2  -1    0.66    0.39
  -5  -2   1   29.27    1.72
   5  -2  -1   28.96    1.89
  -5  -2   1   26.39    1.95
  -5  -2   1   28.01    1.87
   5  -2  -1   30.56    1.94
  -5  -2   1   31.05    1.83
  -5   2   1   28.56    1.94
   5   2  -1   31.74    1.91
   5   2  -1   29.88    1.73
   5   2  -1   28.83    1.82
  -5   2   1   30.61    1.89
  -4  -2   1   19.76    1.50
   4  -2  -1   21.31    1.48
  -4  -2   1   23.27    1.48
   4  -2  -1   21.94    1.54
  -4  -2   1   23.13    1.33
  -4  -2   1   23.00    1.47
  -4  -2   1   24.34    1.43
   4  -2  -1   20.88    1.45
   4   2  -1   23.12    1.35
   4   2  -1   24.32    1.47
  -4   2   1   21.60    1.44
   4   2  -1   23.83    1.42
   4   2  -1   23.54    1.30
  -4   2   1   26.04    1.62
  -4   2   1   20.82    1.54
   3  -2  -1    2.87    0.51
   3  -2  -1    3.48    0.55
   3  -2  -1    3.11    0.46
   3  -2  -1    3.51    0.50
  -3  -2   1    3.01    0.37
  -3  -2   1    3.88    0.61
  -3  -2   1    3.11    0.50
  -3  -2   1    3.09    0.39
  -3  -2   1    2.79    0.47
  -3  -2   1    3.32    0.53
   3   2  -1    3.62    0.41
   3   2  -1    2.19    0.36
  -3   2   1    2.60    0.55
   3   2  -1    3.35    0.40
  -3   2   1    2.77    0.44
   3   2  -1    3.31    0.44
  -3   2   1    2.50    0.41
  -3   2   1    2.64    0.55
   2  -2  -1    6.26    0.55
  -2  -2   1    5.66    0.46
  -2  -2   1    5.50    0.44
  -2  -2   1    5.18    0.50
   2  -2  -1    5.53    0.58
   2  -2  -1    5.88    0.61
  -2  -2   1    5.81    0.57
  -2  -2   1    6.01    0.49
   2  -2  -1    5.31    0.55
  -2  -2   1    6.74    0.60
  -2   2   1    5.36    0.49
   2   2  -1    6.37    0.59
  -2   2   1    6.76    0.57
  -2   2   1    5.05    0.58
   2   2  -1    6.12    0.51
   2   2  -1    5.13    0.44
  -2   2   1    5.08    0.57
   2   2  -1    5.81    0.47
   2   2  -1    4.75    0.53
   2   2  -1    5.31    0.45
   2   2  -1    5.85    0.45
  -1  -2   1   12.38    0.84
  -1  -2   1   11.65    0.70
  -1  -2   1   12.48    0.69
  -1  -2   1   12.57    0.72
   1  -2  -1   11.17    0.77
   1  -2  -1   11.40    0.75
  -1  -2   1   12.25    0.72
   1  -2  -1   12.87    0.71
   1  -2  -1   12.62    0.74
   1  -2  -1   13.12    0.79
  -1  -2   1   12.46    0.76
   1  -2  -1   12.18    0.63
  -1   2   1   11.81    0.75
   1   2  -1   12.82    0.74
   1   2  -1   12.68    0.70
  -1   2   1   12.05    0.72
   1   2  -1   12.61    0.73
   1   2  -1   12.86    0.75
   1   2  -1   12.67    0.74
  -1   2   1   13.35    0.80
   1   2  -1   11.72    0.69
   1   2  -1   12.65    0.71
  -1   2   1   11.43    0.78
   0  -2  -1   10.97    0.58
   0  -2   1   10.65    0.67
   0  -2  -1   11.52    0.59
   0  -2   1    9.88    0.65
   0  -2   1   10.40    0.66
   0  -2  -1   10.57    0.70
   0  -2  -1    9.27    0.64
   0  -2  -1   10.48    0.60
   0  -2   1   11.57    0.66
   0  -2  -1   11.50    0.61
   0   2   1   11.28    0.58
   0   2   1   11.00    0.62
   0   2   1   10.91    0.69
   0   2  -1   11.47    0.69
   0   2  -1   11.48    0.65
   0   2   1   10.72    0.63
   0   2   1   11.57    0.75
   0   2   1   11.28    0.60
   0   2   1   12.45    0.63
   0   2  -1   12.15    0.70
   0   2   1   11.26    0.61
   0   2  -1   11.08    0.69
   0   2   1   10.71    0.70
  -1  -2  -1  249.33   11.42
   1  -2   1  260.57   11.62
  -1  -2  -1  249.22   11.56
   1  -2   1  243.23   11.28
  -1  -2  -1  256.89   11.26
  -1  -2  -1  251.56   11.18
  -1  -2  -1  248.34   10.58
  -1  -2  -1  267.55   10.48
   1  -2   1  253.50   11.26
   1  -2   1  251.41   11.60
  -1   2  -1  259.67   11.76
   1   2   1  272.73   11.89
  -1   2  -1  257.42   12.09
   1   2   1  268.91   11.64
  -1   2  -1  254.04   11.73
   1   2   1  269.10   12.04
   1   2   1  270.19   11.71
  -1   2  -1  258.17   12.06
   1   2   1  261.38   11.02
   1   2   1  267.35   10.90
  -2  -2  -1    2.08    0.43
  -2  -2  -1    2.00    0.18
  -2  -2  -1    1.94    0.43
   2  -2   1    1.98    0.17
   2  -2   1    2.98    0.46
  -2  -2  -1    1.87    0.26
   2  -2   1    1.87    0.36
  -2  -2  -1    1.90    0.37
   2  -2   1    2.06    0.37
   2  -2   1    2.13    0.41
  -2  -2  -1    0.98    0.36
  -2  -2  -1    2.11    0.33
   2  -2   1    2.20    0.20
  -2  -2  -1    1.90    0.20
  -2  -2  -1    2.21    0.32
   2   2   1    2.45    0.34
   2   2   1    1.97    0.18
   2   2   1    1.96    0.26
   2   2   1    2.05    0.22
  -2   2  -1    1.65    0.44
  -2   2  -1    2.99    0.46
  -2   2  -1    2.14    0.37
  -2   2  -1    2.26    0.35
   2   2   1    2.23    0.42
   2   2   1    2.02    0.19
   2   2   1    1.60    0.38
   3  -2   1    0.36    0.21
   3  -2   1    0.19    0.19
  -3  -2  -1    0.15    0.20
  -3  -2  -1    0.54    0.30
   3  -2   1    0.83    0.36
  -3  -2  -1    0.41    0.37
  -3  -2  -1    0.57    0.27
  -3  -2  -1    0.38    0.28
   3  -2   1    0.49    0.33
   3  -2   1    0.02    0.27
  -3  -2  -1    0.71    0.43
  -3   2  -1    0.29    0.36
  -3   2  -1    0.77    0.31
   3   2   1    0.91    0.22
   3   2   1    0.39    0.23
  -3   2  -1   -0.12    0.38
   3   2   1    0.30    0.27
   3   2   1    0.55    0.22
   4  -2   1    3.24    0.57
  -4  -2  -1    3.06    0.41
  -4  -2  -1    2.81    0.43
  -4  -2  -1    1.52    0.43
   4  -2   1    3.53    0.56
   4  -2   1    3.04    0.40
  -4  -2  -1    1.83    0.56
   4  -2   1    2.98    0.36
   4  -2   1    3.43    0.62
   4   2   1    2.95    0.38
  -4   2  -1    3.03    0.61
   4   2   1    2.51    0.45
   4   2   1    2.81    0.41
  -4   2  -1    2.58    0.50
  -4   2  -1    2.62    0.59
  -5  -2  -1    0.66    0.50
   5  -2   1    0.47    0.46
   5  -2   1    0.01    0.33
   5  -2   1    0.15    0.36
  -5  -2  -1    0.46    0.37
   5  -2   1    0.37    0.42
  -5  -2  -1    0.59    0.38
  -5   2  -1    0.20    0.35
   5   2   1    0.87    0.34
  -5   2  -1    0.43    0.46
   5   2   1    0.37    0.28
  -6  -2  -1    3.89    0.92
  -6  -2  -1    3.87    0.75
  -6  -2  -1    4.97    0.70
   6  -2   1    4.70    0.81
  -6  -2  -1    5.51    0.94
   6  -2   1    5.78    0.89
  -6  -2  -1    5.26    0.72
  -6   2  -1    4.51    0.75
   6   2   1    5.15    0.72
   6   2   1    4.82    0.77
   6   2   1    6.31    0.68
  -6   2  -1    5.59    0.91
  -7  -2  -1   19.89    1.86
  -7  -2  -1   21.50    1.53
  -7  -2  -1   20.37    2.03
   7  -2   1   21.88    1.70
   7  -2   1   18.08    1.68
   7   2   1   20.99    1.55
  -7   2  -1   16.75    1.54
  -7   2  -1   20.19    1.73
  -8  -2  -1    0.12    0.62
  -8  -2  -1   -0.03    0.44
   8  -2   1   -0.30    0.42
  -8  -2  -1   -0.07    0.44
  -8   2  -1    0.07    0.39
   8   2   1   -0.18    0.36
  -9  -2  -1    1.65    0.88
  -9  -2  -1    2.39    0.90
   9  -2   1    1.56    0.73
  -9  -2  -1    2.29    0.74
  -9   2  -1    1.34    0.68
  -9   2  -1    1.46    0.79
  -9   2  -1    0.90    0.85
   9   2   1    2.43    0.79
 -10  -2  -1   -0.40    0.53
  10  -2   1    0.02    0.64
 -10  -2  -1    0.60    0.58
 -10  -2  -1    0.38    0.92
 -10   2  -1    0.52    0.87
 -10   2  -1   -0.27    0.79
  10   2   1    0.37    0.60
 -10   2  -1    1.01    0.65
 -10  -3   1   -0.16    0.88
  10  -3  -1    0.09    0.66
 -10  -3   1    1.15    0.68
 -10  -3   1   -0.05    0.70
 -10   3   1    0.57    0.57
  10   3  -1    0.19    0.57
  -9  -3   1    1.12    0.72
  -9  -3   1    1.51    0.92
  -9  -3   1    2.53    0.73
   9  -3  -1    1.93    0.79
   9   3  -1    2.85    0.80
  -9   3   1    1.71    0.74
   8  -3  -1    0.19    0.54
  -8  -3   1    0.94    0.59
  -8  -3   1   -0.43    0.50
  -8  -3   1   -0.37    0.38
   8  -3  -1   -0.10    0.57
  -8   3   1    0.84    0.50
   8   3  -1   -0.51    0.34
  -8   3   1   -0.15    0.56
  -7  -3   1    1.82    0.76
  -7  -3   1    1.37    0.63
   7  -3  -1    2.42    0.77
   7  -3  -1    1.57    0.65
  -7  -3   1    2.51    0.61
   7   3  -1    1.27    0.50
  -7   3   1    1.97    0.79
  -7   3   1    2.44    0.67
  -6  -3   1    2.69    0.69
   6  -3  -1    4.08    0.83
   6  -3  -1    2.95    0.71
  -6  -3   1    3.59    0.62
  -6  -3   1    4.00    0.73
  -6  -3   1    2.90    0.83
  -6   3   1    2.15    0.57
   6   3  -1    4.45    0.63
   6   3  -1    2.89    0.68
  -6   3   1    2.52    0.75
   6   3  -1    2.28    0.54
  -5  -3   1    1.20    0.50
   5  -3  -1    1.16    0.49
  -5  -3   1    0.60    0.50
  -5  -3   1    1.12    0.39
  -5  -3   1    0.70    0.56
   5  -3  -1    1.01    0.52
  -5  -3   1    0.73    0.43
  -5   3   1    1.01    0.56
   5   3  -1    1.45    0.41
   5   3  -1    0.75    0.44
   5   3  -1    0.94    0.35
  -5   3   1    0.72    0.37
   4  -3  -1    0.00    0.35
  -4  -3   1    0.23    0.31
  -4  -3   1   -0.12    0.19
  -4  -3   1    0.38    0.40
   4  -3  -1    0.24    0.38
  -4  -3   1    0.01    0.21
  -4  -3   1    0.06    0.39
  -4   3   1    0.59    0.45
  -4   3   1    0.09    0.24
   4   3  -1   -0.33    0.24
   4   3  -1    0.10    0.22
   4   3  -1   -0.12    0.30
   3  -3  -1   33.11    1.79
  -3  -3   1   28.95    1.51
  -3  -3   1   29.82    1.79
   3  -3  -1   29.51    1.75
  -3  -3   1   28.48    1.58
  -3  -3   1   28.98    1.70
  -3  -3   1   27.97    1.74
  -3  -3   1   28.19    1.53
   3   3  -1   27.76    1.59
   3   3  -1   31.47    1.56
   3   3  -1   29.19    1.53
   3   3  -1   30.62    1.64
  -3   3   1   28.36    1.65
  -2  -3   1    7.23    0.55
  -2  -3   1    8.78    0.59
   2  -3  -1    7.00    0.68
  -2  -3   1    7.33    0.64
  -2  -3   1    8.31    0.57
   2  -3  -1    7.64    0.70
   2  -3  -1    6.93    0.66
  -2  -3   1    7.83    0.55
   2  -3  -1    8.47    0.67
  -2  -3   1    7.08    0.72
  -2  -3   1    6.72    0.69
   2   3  -1    7.26    0.57
  -2   3   1    6.28    0.66
   2   3  -1    7.40    0.57
   2   3  -1    6.29    0.62
   2   3  -1    7.90    0.50
   2   3  -1    6.84    0.51
   2   3  -1    6.80    0.54
  -2   3   1    7.28    0.59
  -2   3   1    7.04    0.62
  -2   3   1    6.81    0.69
   1  -3  -1   -0.01    0.15
  -1  -3   1    0.40    0.23
  -1  -3   1    0.00    0.17
   1  -3  -1    0.06    0.24
   1  -3  -1    0.42    0.25
   1  -3  -1   -0.27    0.26
  -1  -3   1    0.42    0.28
  -1  -3   1   -0.02    0.09
  -1  -3   1    0.36    0.20
   1  -3  -1    0.10    0.27
  -1  -3   1    0.70    0.38
  -1  -3   1    0.27    0.19
  -1   3   1   -0.10    0.15
   1   3  -1    0.12    0.22
   1   3  -1    0.32    0.20
  -1   3   1    0.08    0.19
  -1   3   1    0.40    0.29
  -1   3   1    0.06    0.27
   1   3  -1    0.27    0.19
   1   3  -1    0.36    0.23
  -1   3   1    0.43    0.29
  -1   3   1    0.15    0.14
   1   3  -1    0.59    0.25
   1   3  -1    0.04    0.22
   0  -3   1  291.34   12.85
   0  -3  -1  293.67   11.93
   0  -3   1  293.31   13.23
   0  -3  -1  292.79   13.17
   0  -3  -1  299.35   13.17
   0  -3  -1  292.84   12.82
   0  -3  -1  285.46   12.09
   0  -3  -1  285.74   13.21
   0  -3   1  285.36   13.22
   0  -3  -1  274.92   12.80
   0  -3   1  289.76   12.87
   0   3  -1  286.20   13.49
   0   3   1  305.64   12.32
   0   3   1  298.02   13.05
   0   3  -1  284.81   13.08
   0   3   1  284.10   13.41
   0   3   1  297.56   13.04
   0   3   1  300.15   12.16
   0   3  -1  292.13   13.11
   0   3   1  300.20   13.45
   0   3   1  302.81   13.06
   0   3   1  288.51   13.44
   0   3  -1  297.68   13.49
   0   3   1  301.75   13.05
   1  -3   1  621.92   27.50
  -1  -3  -1  612.85   27.35
  -1  -3  -1  615.20   28.09
  -1  -3  -1  599.96   28.10
  -1  -3  -1  640.60   28.14
  -1  -3  -1  635.29   27.77
   1  -3   1  647.49   28.27
  -1  -3  -1  608.87   27.21
  -1  -3  -1  643.10   25.49
  -1  -3  -1  605.95   25.79
   1   3   1  635.28   26.10
  -1   3  -1  656.15   27.65
  -1   3  -1  620.98   28.63
   1   3   1  646.90   29.30
   1   3   1  630.38   29.16
  -1   3  -1  645.27   28.60
  -1   3  -1  627.44   27.82
   1   3   1  643.74   28.10
  -1   3  -1  635.91   27.80
  -1   3  -1  530.77   25.68
   1   3   1  673.27   27.70
   2  -3   1    2.33    0.45
  -2  -3  -1    2.04    0.21
  -2  -3  -1    2.02    0.40
  -2  -3  -1    2.22    0.36
  -2  -3  -1    1.99    0.24
   2  -3   1    2.06    0.39
  -2  -3  -1    2.75    0.50
  -2  -3  -1    2.46    0.49
  -2  -3  -1    1.89    0.35
   2  -3   1    2.00    0.43
   2  -3   1    1.60    0.39
  -2  -3  -1    2.12    0.49
   2   3   1    2.03    0.23
  -2   3  -1    1.83    0.45
   2   3   1    2.22    0.21
  -2   3  -1    2.82    0.41
  -2   3  -1    1.23    0.34
   2   3   1    1.88    0.45
  -2   3  -1    2.74    0.51
   2   3   1    2.16    0.36
   2   3   1    1.82    0.44
  -3  -3  -1    2.76    0.32
  -3  -3  -1    3.04    0.26
   3  -3   1    2.49    0.51
  -3  -3  -1    2.40    0.36
   3  -3   1    2.82    0.56
  -3  -3  -1    2.24    0.42
   3  -3   1    3.52    0.54
  -3  -3  -1    3.01    0.27
  -3  -3  -1    2.75    0.52
  -3  -3  -1    2.53    0.60
  -3  -3  -1    2.82    0.57
   3   3   1    2.74    0.35
   3   3   1    3.04    0.24
  -3   3  -1    2.94    0.47
   3   3   1    2.90    0.32
   3   3   1    3.09    0.23
  -3   3  -1    1.80    0.53
  -3   3  -1    4.13    0.63
   4  -3   1    4.07    0.64
   4  -3   1    3.54    0.63
  -4  -3  -1    4.58    0.44
  -4  -3  -1    5.08    0.75
   4  -3   1    3.80    0.35
  -4  -3  -1    3.98    0.79
  -4  -3  -1    4.54    0.47
   4  -3   1    4.89    0.40
  -4  -3  -1    5.04    0.78
   4   3   1    4.14    0.52
  -4   3  -1    5.81    0.71
  -4   3  -1    3.41    0.68
   4   3   1    4.08    0.39
   4   3   1    4.17    0.48
   5  -3   1    1.98    0.57
  -5  -3  -1    2.27    0.69
   5  -3   1    1.39    0.52
   5  -3   1    1.16    0.33
  -5  -3  -1    1.57    0.55
  -5  -3  -1    2.08    0.40
  -5   3  -1    1.57    0.59
  -5   3  -1    1.72    0.50
   5   3   1    1.66    0.48
   5   3   1    2.35    0.40
   5   3   1    1.89    0.41
  -6  -3  -1    7.27    0.77
   6  -3   1    8.37    0.77
  -6  -3  -1    7.22    1.10
   6  -3   1    7.73    1.02
  -6  -3  -1    5.88    0.72
  -6  -3  -1    8.05    1.21
   6  -3   1    6.78    0.97
   6   3   1    7.70    0.71
   6   3   1    7.62    0.83
  -6   3  -1    7.09    0.93
   6   3   1    6.41    0.86
  -6   3  -1    8.53    1.08
   7  -3   1   48.54    3.15
   7  -3   1   45.79    3.07
  -7  -3  -1   49.44    3.23
  -7  -3  -1   54.58    3.41
  -7  -3  -1   56.25    2.92
   7   3   1   54.93    3.14
  -7   3  -1   56.27    3.26
  -7   3  -1   54.94    3.44
  -8  -3  -1    4.57    0.79
  -8  -3  -1    3.16    1.06
  -8  -3  -1    4.40    1.02
   8  -3   1    4.77    1.02
   8   3   1    5.36    0.90
  -8   3  -1    4.18    0.90
  -9  -3  -1    0.78    0.59
  -9  -3  -1    1.70    0.88
   9  -3   1    1.30    0.70
  -9  -3  -1    1.54    1.01
   9   3   1    1.37    0.61
  -9   3  -1    1.46    0.69
 -10  -3  -1    1.96    0.78
  10  -3   1    2.09    0.91
 -10  -3  -1    1.62    1.09
 -10  -3  -1    2.72    1.08
 -10   3  -1    3.73    1.11
 -10   3  -1    2.70    0.90
 -10   3  -1    2.33    1.19
  10   3   1    2.59    0.86
  10  -4  -1    1.47    0.83
 -10  -4   1    0.52    0.71
 -10  -4   1    0.56    0.63
 -10  -4   1    0.77    0.98
 -10   4   1    1.37    0.78
  10   4  -1    2.01    0.75
   9  -4  -1    0.84    0.69
  -9  -4   1    0.21    0.49
  -9  -4   1    0.75    0.90
  -9  -4   1    0.72    0.69
  -9   4   1    0.78    0.57
   9   4  -1    0.67    0.52
  -8  -4   1    0.32    0.65
   8  -4  -1   -0.54    0.54
  -8  -4   1    0.87    0.48
  -8  -4   1    0.12    0.48
   8  -4  -1    0.58    0.57
  -8   4   1    0.20    0.43
  -8   4   1   -0.93    0.56
   8   4  -1    1.06    0.53
  -7  -4   1    5.90    1.04
  -7  -4   1    4.61    1.09
  -7  -4   1    3.08    0.66
   7  -4  -1    4.64    0.93
   7  -4  -1    3.46    0.87
  -7   4   1    5.37    1.07
  -7   4   1    4.79    0.90
   7   4  -1    3.54    0.71
  -6  -4   1   26.93    1.62
   6  -4  -1   22.79    1.86
  -6  -4   1   26.72    1.91
   6  -4  -1   23.69    1.83
  -6  -4   1   23.42    1.86
  -6  -4   1   23.29    1.59
  -6  -4   1   27.09    1.75
  -6  -4   1   26.43    2.06
   6   4  -1   25.14    1.52
  -6   4   1   25.30    1.81
  -6   4   1   27.70    2.01
   6   4  -1   23.82    1.72
   6   4  -1   23.62    1.65
  -5  -4   1    2.48    0.47
   5  -4  -1    2.59    0.68
  -5  -4   1    2.18    0.47
  -5  -4   1    2.01    0.45
  -5  -4   1    3.54    0.71
  -5  -4   1    1.80    0.56
  -5  -4   1    2.15    0.70
   5  -4  -1    2.27    0.61
   5   4  -1    3.11    0.56
   5   4  -1    1.86    0.43
  -5   4   1    2.44    0.69
   5   4  -1    2.46    0.44
  -5   4   1    2.53    0.56
   4  -4  -1   11.49    1.07
  -4  -4   1   10.08    1.00
  -4  -4   1   11.59    1.13
  -4  -4   1   10.63    0.79
   4  -4  -1    9.93    0.99
  -4  -4   1   11.82    1.11
  -4  -4   1    9.73    0.83
  -4  -4   1   11.95    0.81
   4   4  -1   12.37    0.93
   4   4  -1   10.61    0.85
  -4   4   1   11.61    0.98
   4   4  -1   11.53    0.78
  -4   4   1   11.62    1.15
  -3  -4   1   20.66    1.28
   3  -4  -1   23.15    1.49
   3  -4  -1   21.18    1.47
  -3  -4   1   24.08    1.47
  -3  -4   1   22.04    1.55
  -3  -4   1   22.91    1.27
  -3  -4   1   23.99    1.29
  -3  -4   1   23.88    1.57
   3   4  -1   23.60    1.34
   3   4  -1   22.85    1.36
  -3   4   1   23.33    1.43
   3   4  -1   23.54    1.25
  -3   4   1   23.35    1.60
   2  -4  -1   26.24    1.21
   2  -4  -1   24.66    1.53
   2  -4  -1   25.93    1.53
  -2  -4   1   25.17    1.55
  -2  -4   1   27.89    1.39
  -2  -4   1   25.06    1.60
  -2  -4   1   25.15    1.48
  -2  -4   1   26.28    1.38
  -2  -4   1   26.00    1.37
   2  -4  -1   25.85    1.49
  -2  -4   1   25.91    1.39
   2  -4  -1   23.59    1.31
   2   4  -1   27.91    1.42
  -2   4   1   28.57    1.55
   2   4  -1   25.87    1.56
   2   4  -1   26.43    1.31
  -2   4   1   25.50    1.46
  -2   4   1   23.44    1.57
   2   4  -1   25.86    1.33
   2   4  -1   24.78    1.41
   2   4  -1   25.51    1.43
  -1  -4   1    6.01    0.56
  -1  -4   1    6.16    0.55
  -1  -4   1    6.06    0.62
  -1  -4   1    7.23    0.56
   1  -4  -1    6.63    0.53
   1  -4  -1    5.77    0.46
   1  -4  -1    5.73    0.55
   1  -4  -1    6.39    0.55
  -1  -4   1    5.69    0.50
   1  -4  -1    6.38    0.54
   1  -4  -1    5.23    0.55
   1  -4  -1    7.17    0.62
  -1  -4   1    7.03    0.73
   1   4  -1    5.07    0.51
  -1   4   1    5.68    0.59
  -1   4   1    6.43    0.46
   1   4  -1    6.59    0.48
  -1   4   1    5.93    0.53
  -1   4   1    6.37    0.51
   1   4  -1    6.14    0.53
   1   4  -1    6.41    0.60
  -1   4   1    5.70    0.57
  -1   4   1    7.37    0.56
   1   4  -1    6.05    0.49
   0  -4  -1    0.58    0.34
   0  -4  -1    0.15    0.11
   0  -4  -1    1.02    0.27
   0  -4  -1    0.40    0.24
   0  -4  -1    0.37    0.22
   0  -4   1    0.70    0.29
   0  -4  -1    0.33    0.22
   0  -4  -1    0.21    0.27
   0  -4   1    0.51    0.28
   0  -4  -1    0.56    0.24
   0  -4   1    0.07    0.27
   0  -4   1    0.23    0.24
   0   4   1    0.27    0.21
   0   4   1    0.57    0.23
   0   4  -1    0.44    0.30
   0   4  -1    0.86    0.22
   0   4   1    0.44    0.32
   0   4   1    0.62    0.21
   0   4   1    0.28    0.24
   0   4   1    0.45    0.15
   0   4  -1    0.70    0.27
   0   4  -1    0.60    0.22
   0   4  -1    0.50    0.29
   0   4  -1    0.42    0.31
  -1  -4  -1  260.66   12.18
   1  -4   1  264.43   11.85
  -1  -4  -1  257.63   10.98
   1  -4   1  251.86   12.13
  -1  -4  -1  262.06   11.12
  -1  -4  -1  260.05   11.83
   1  -4   1  275.48   12.19
   1  -4   1  270.64   11.81
  -1  -4  -1  259.55   11.65
  -1  -4  -1  259.23   12.02
  -1  -4  -1  268.19   11.78
  -1  -4  -1  267.77   11.64
  -1   4  -1  293.75   12.19
   1   4   1  264.25   12.31
   1   4   1  276.29   12.33
   1   4   1  286.68   12.15
  -1   4  -1  274.20   11.91
  -1   4  -1  266.57   11.08
  -1   4  -1  246.47   12.48
   1   4   1  277.11   11.40
   1   4   1  260.76   12.29
  -1   4  -1  267.23   12.47
  -1   4  -1  263.99   12.10
  -2  -4  -1   53.51    2.81
   2  -4   1   55.46    2.70
   2  -4   1   48.01    2.69
  -2  -4  -1   53.87    2.40
   2  -4   1   48.38    2.75
  -2  -4  -1   54.69    2.39
  -2  -4  -1   49.73    2.68
  -2  -4  -1   52.58    2.86
  -2  -4  -1   49.27    2.49
  -2  -4  -1   51.67    2.52
  -2   4  -1   51.91    2.75
  -2   4  -1   54.88    2.68
   2   4   1   51.98    2.47
   2   4   1   53.42    2.48
  -2   4  -1   47.95    2.79
  -3  -4  -1    1.11    0.33
  -3  -4  -1    0.41    0.40
   3  -4   1    1.19    0.44
   3  -4   1    0.84    0.39
  -3  -4  -1    1.15    0.26
  -3  -4  -1    0.32    0.46
  -3  -4  -1    1.35    0.42
  -3  -4  -1    1.18    0.23
   3   4   1    1.02    0.24
   3   4   1    1.60    0.24
  -3   4  -1    1.44    0.51
  -3   4  -1    0.94    0.34
  -4  -4  -1    3.81    0.47
  -4  -4  -1    2.73    0.69
  -4  -4  -1    2.69    0.50
  -4  -4  -1    4.09    0.44
  -4  -4  -1    4.25    0.69
  -4  -4  -1    4.19    0.79
   4  -4   1    3.47    0.64
   4  -4   1    4.27    0.72
  -4   4  -1    3.86    0.64
  -4   4  -1    4.06    0.75
   4   4   1    3.70    0.47
   4   4   1    4.00    0.44
  -5  -4  -1    4.80    0.44
   5  -4   1    4.18    0.77
   5  -4   1    4.93    0.83
   5  -4   1    4.25    0.40
  -5  -4  -1    3.58    0.83
   5  -4   1    4.61    0.36
  -5  -4  -1    3.47    0.50
  -5  -4  -1    3.97    0.87
  -5  -4  -1    4.63    0.64
  -5  -4  -1    3.20    0.72
   5   4   1    4.29    0.56
  -5   4  -1    4.56    0.87
   5   4   1    4.12    0.41
   5   4   1    4.99    0.63
  -5   4  -1    4.24    0.73
  -6  -4  -1    3.62    0.92
  -6  -4  -1    4.14    0.86
   6  -4   1    5.25    0.90
   6  -4   1    3.91    0.52
  -6  -4  -1    5.65    0.57
  -6  -4  -1    4.76    0.64
   6  -4   1    2.93    0.82
   6   4   1    4.56    0.73
   6   4   1    4.98    0.53
  -6   4  -1    4.43    0.82
   6   4   1    4.86    0.66
  -6   4  -1    4.91    1.00
  -7  -4  -1   21.15    2.05
   7  -4   1   20.64    1.75
  -7  -4  -1   17.85    1.33
   7  -4   1   14.21    1.55
  -7  -4  -1   15.81    1.73
  -7   4  -1   17.85    1.79
   7   4   1   18.56    1.43
  -7   4  -1   20.78    1.64
  -8  -4  -1    5.39    1.18
  -8  -4  -1    2.99    0.70
   8  -4   1    2.88    0.89
  -8  -4  -1    3.80    1.17
  -8   4  -1    5.02    1.03
   8   4   1    5.41    0.88
  -9  -4  -1    0.46    0.82
  -9  -4  -1    1.61    0.65
  -9  -4  -1    0.62    0.65
   9  -4   1    1.86    0.81
   9   4   1    2.98    0.76
  -9   4  -1    1.27    0.68
  10  -4   1    7.84    1.48
 -10  -4  -1    6.94    1.57
 -10  -4  -1    8.82    1.86
 -10  -4  -1    5.63    1.08
 -10   4  -1    6.90    1.31
  10   4   1    7.12    1.23
 -10   4  -1   11.71    1.97
 -10   4  -1    8.54    1.63
  10  -5  -1    0.50    0.75
 -10  -5   1    0.73    0.78
 -10  -5   1    0.58    0.93
 -10  -5   1    0.76    0.64
 -10   5   1    2.65    1.02
  10   5  -1    0.70    0.57
  -9  -5   1    1.93    1.01
  -9  -5   1    0.62    0.68
   9  -5  -1    1.83    0.83
  -9  -5   1    0.58    0.54
  -9   5   1    1.37    0.72
   9   5  -1    1.04    0.57
  -8  -5   1    0.41    0.43
   8  -5  -1   -0.56    0.47
  -8  -5   1    0.28    0.50
   8  -5  -1    0.62    0.61
  -8  -5   1    0.07    0.72
  -8   5   1    0.67    0.72
   8   5  -1    0.05    0.38
  -8   5   1   -0.06    0.45
   7  -5  -1    0.33    0.56
  -7  -5   1   -0.47    0.56
   7  -5  -1    1.18    0.61
  -7  -5   1   -0.32    0.35
  -7  -5   1    0.23    0.45
  -7   5   1    0.07    0.37
   7   5  -1   -0.12    0.33
  -7   5   1    0.09    0.54
  -6  -5   1   46.89    3.02
  -6  -5   1   46.90    2.96
   6  -5  -1   50.21    3.06
  -6  -5   1   47.31    3.16
   6  -5  -1   52.47    3.07
  -6  -5   1   50.61    2.60
  -6  -5   1   44.28    2.60
  -6  -5   1   49.68    2.67
   6   5  -1   47.13    2.72
  -6   5   1   51.43    2.96
   6   5  -1   50.07    2.84
  -6   5   1   45.16    3.08
   6   5  -1   48.83    2.48
  -5  -5   1   27.78    2.08
  -5  -5   1   26.90    1.66
   5  -5  -1   23.77    1.85
  -5  -5   1   25.63    1.88
   5  -5  -1   29.09    2.01
  -5  -5   1   26.69    1.62
  -5  -5   1   29.82    1.59
  -5  -5   1   30.51    2.05
   5   5  -1   29.93    1.79
  -5   5   1   28.75    2.10
  -5   5   1   27.82    1.85
   5   5  -1   28.38    1.53
   5   5  -1   25.24    1.67
  -4  -5   1    0.11    0.42
  -4  -5   1    0.73    0.34
   4  -5  -1    0.65    0.26
   4  -5  -1    1.10    0.51
  -4  -5   1    0.62    0.28
   4  -5  -1    0.72    0.18
  -4  -5   1    0.04    0.45
  -4  -5   1    0.47    0.30
  -4  -5   1    0.08    0.32
   4  -5  -1    1.23    0.45
  -4   5   1    1.44    0.59
   4   5  -1    0.14    0.23
   4   5  -1    0.56    0.36
   4   5  -1    0.54    0.28
  -4   5   1    0.93    0.35
  -3  -5   1   15.72    1.01
   3  -5  -1   16.34    1.29
  -3  -5   1   15.92    1.09
   3  -5  -1   16.19    1.22
   3  -5  -1   16.58    0.84
  -3  -5   1   14.18    1.28
  -3  -5   1   17.29    1.32
  -3  -5   1   16.43    1.20
   3  -5  -1   17.15    0.93
  -3  -5   1   18.08    1.00
  -3   5   1   16.34    1.32
   3   5  -1   16.40    1.06
   3   5  -1   16.72    1.09
  -3   5   1   14.91    1.13
   3   5  -1   18.28    0.95
   2  -5  -1   56.97    2.50
  -2  -5   1   57.81    2.89
  -2  -5   1   55.44    3.10
   2  -5  -1   57.29    2.89
  -2  -5   1   58.52    3.02
   2  -5  -1   57.07    2.97
  -2  -5   1   58.45    2.75
  -2  -5   1   57.31    2.74
  -2  -5   1   51.44    2.73
   2  -5  -1   53.73    2.94
   2  -5  -1   56.94    2.70
  -2  -5   1   59.07    2.78
  -2   5   1   53.04    3.01
   2   5  -1   59.08    2.68
  -2   5   1   60.22    3.00
   2   5  -1   57.13    2.84
   2   5  -1   56.66    2.84
  -2   5   1   53.60    2.84
  -1  -5   1    3.61    0.43
   1  -5  -1    2.67    0.43
   1  -5  -1    2.85    0.37
  -1  -5   1    2.79    0.44
   1  -5  -1    3.20    0.47
  -1  -5   1    3.67    0.49
   1  -5  -1    2.09    0.53
   1  -5  -1    2.54    0.44
  -1  -5   1    3.29    0.63
   1  -5  -1    3.41    0.43
   1  -5  -1    3.05    0.44
  -1  -5   1    3.37    0.42
  -1   5   1    2.03    0.34
   1   5  -1    4.09    0.54
  -1   5   1    3.51    0.47
   1   5  -1    3.53    0.35
   1   5  -1    2.52    0.52
  -1   5   1    2.59    0.46
   1   5  -1    2.63    0.40
   1   5  -1    2.79    0.40
  -1   5   1    2.54    0.40
   0  -5  -1    2.50    0.45
   0  -5  -1    2.74    0.40
   0  -5  -1    2.71    0.37
   0  -5  -1    2.49    0.35
   0  -5  -1    1.81    0.53
   0  -5   1    2.63    0.44
   0  -5   1    1.86    0.36
   0  -5  -1    2.25    0.43
   0  -5  -1    2.72    0.39
   0  -5   1    2.39    0.42
   0   5  -1    2.80    0.43
   0   5   1    2.73    0.49
   0   5   1    2.47    0.28
   0   5  -1    3.40    0.48
   0   5   1    2.86    0.42
   0   5  -1    2.65    0.36
   0   5  -1    2.74    0.45
   0   5   1    2.94    0.37
  -1  -5  -1   40.34    2.18
   1  -5   1   41.94    2.18
  -1  -5  -1   38.82    2.30
  -1  -5  -1   39.84    2.00
  -1  -5  -1   41.18    1.92
  -1  -5  -1   38.35    2.27
   1  -5   1   41.47    2.22
  -1  -5  -1   34.74    1.99
  -1  -5  -1   40.95    2.22
   1  -5   1   39.44    2.12
  -1  -5  -1   41.06    1.94
  -1   5  -1   43.37    2.18
  -1   5  -1   40.78    2.07
  -1   5  -1   43.82    1.90
  -1   5  -1   39.29    2.30
   1   5   1   43.06    2.08
   1   5   1   40.52    2.08
  -1   5  -1   42.42    2.28
   2  -5   1   41.72    2.19
   2  -5   1   37.95    2.21
  -2  -5  -1   38.24    1.86
  -2  -5  -1   38.15    2.35
  -2  -5  -1   39.08    1.87
  -2  -5  -1   37.78    2.04
  -2  -5  -1   40.68    2.06
  -2  -5  -1   39.21    2.20
   2  -5   1   40.97    2.23
  -2  -5  -1   38.60    2.29
  -2   5  -1   39.47    2.15
   2   5   1   38.85    1.94
   2   5   1   40.10    1.95
  -2   5  -1   39.89    2.24
  -2   5  -1   39.65    1.84
  -2   5  -1   40.14    1.70
  -2   5  -1   38.21    2.31
  -3  -5  -1    3.21    0.72
  -3  -5  -1    3.01    0.59
   3  -5   1    3.16    0.65
  -3  -5  -1    3.77    0.39
  -3  -5  -1    3.38    0.34
  -3  -5  -1    4.30    0.57
   3  -5   1    3.27    0.61
  -3  -5  -1    2.90    0.65
  -3   5  -1    4.12    0.60
  -3   5  -1    4.16    0.75
   3   5   1    3.99    0.37
   3   5   1    4.73    0.43
  -4  -5  -1    2.63    0.54
  -4  -5  -1    2.94    0.69
   4  -5   1    4.39    0.76
  -4  -5  -1    3.89    0.42
  -4  -5  -1    2.44    0.69
  -4  -5  -1    2.15    0.55
   4  -5   1    2.86    0.64
  -4  -5  -1    3.35    0.44
  -4   5  -1    2.31    0.68
  -4   5  -1    3.51    0.62
   4   5   1    2.81    0.42
   4   5   1    3.37    0.40
   5  -5   1    4.79    0.90
   5  -5   1    4.22    0.83
  -5  -5  -1    3.29    0.76
  -5  -5  -1    3.83    0.68
  -5  -5  -1    4.50    0.52
  -5  -5  -1    2.90    0.87
  -5  -5  -1    3.89    0.92
  -5  -5  -1    4.51    0.61
  -5   5  -1    3.27    0.67
  -5   5  -1    2.56    0.74
   5   5   1    4.35    0.57
   5   5   1    2.46    0.45
  -6  -5  -1    9.67    0.86
   6  -5   1    8.93    1.19
   6  -5   1    8.73    1.20
  -6  -5  -1   10.33    0.97
  -6  -5  -1    8.28    1.20
  -6  -5  -1    7.83    1.33
   6   5   1    8.47    0.91
  -6   5  -1    7.51    1.19
  -6   5  -1   10.40    1.15
   6   5   1    9.75    0.89
  -7  -5  -1    2.51    0.78
  -7  -5  -1    3.53    0.64
  -7  -5  -1    1.68    0.87
   7  -5   1    2.81    0.83
   7  -5   1    2.72    0.86
  -7   5  -1    2.18    0.81
   7   5   1    3.15    0.61
  -7   5  -1    1.80    0.61
  -8  -5  -1    0.26    0.85
  -8  -5  -1   -0.03    0.58
   8  -5   1    1.09    0.80
   8  -5   1    1.37    0.74
  -8  -5  -1    0.90    0.50
  -8   5  -1    0.91    0.74
   8   5   1    0.88    0.50
  -8   5  -1    2.25    0.76
  -9  -5  -1   -0.06    0.81
   9  -5   1    0.29    0.69
  -9  -5  -1    0.08    0.45
  -9  -5  -1    1.81    0.85
  -9   5  -1    1.92    0.80
   9   5   1    0.17    0.53
 -10  -5  -1    3.32    0.85
  10  -5   1    1.98    1.01
 -10  -5  -1    2.18    0.97
 -10  -5  -1    3.81    1.47
  10   5   1    3.73    0.93
 -10   5  -1    2.68    0.90
 -10  -6   1    4.16    1.27
  10  -6  -1    4.27    1.23
 -10  -6   1    3.35    0.92
 -10  -6   1    2.08    1.23
  10   6  -1    3.28    0.85
 -10   6   1    2.63    1.03
   9  -6  -1    0.39    0.69
  -9  -6   1   -0.06    0.81
  -9  -6   1   -0.04    0.50
  -9  -6   1    1.11    0.79
   9   6  -1    0.04    0.47
  -9   6   1    0.29    0.54
   8  -6  -1    1.18    0.71
  -8  -6   1   -0.93    0.66
  -8  -6   1    1.00    0.71
  -8  -6   1    1.21    0.53
   8  -6  -1    0.98    0.69
   8   6  -1    0.51    0.45
  -8   6   1    0.95    0.59
  -8   6   1    1.00    0.78
  -7  -6   1    2.93    0.92
   7  -6  -1    1.83    0.71
  -7  -6   1    3.97    0.96
  -7  -6   1    3.12    0.63
   7  -6  -1    3.33    0.94
  -7  -6   1    2.44    0.98
  -7   6   1    3.36    0.81
  -7   6   1    2.98    0.87
   7   6  -1    3.24    0.71
  -6  -6   1   40.29    2.88
   6  -6  -1   41.33    2.75
  -6  -6   1   36.93    2.65
  -6  -6   1   42.71    2.38
  -6  -6   1   43.95    2.83
  -6  -6   1   42.97    2.43
   6  -6  -1   45.45    2.85
  -6   6   1   47.65    2.82
   6   6  -1   48.51    2.65
   6   6  -1   41.52    2.50
  -6   6   1   39.46    2.91
  -5  -6   1   10.76    1.32
  -5  -6   1   10.95    0.77
   5  -6  -1   10.39    1.16
  -5  -6   1   10.71    0.92
  -5  -6   1   11.09    1.21
  -5  -6   1    9.55    0.97
   5  -6  -1   13.00    1.31
  -5  -6   1   11.75    1.31
   5   6  -1    9.11    0.93
  -5   6   1   10.55    1.28
  -5   6   1   10.17    1.07
   5   6  -1   10.74    0.92
   5   6  -1   11.49    0.72
  -4  -6   1    6.03    0.97
  -4  -6   1    6.18    0.87
   4  -6  -1    6.91    0.92
   4  -6  -1    6.45    0.49
  -4  -6   1    7.21    0.55
  -4  -6   1    5.65    0.94
  -4  -6   1    6.08    0.65
   4  -6  -1    6.36    0.84
   4  -6  -1    6.56    0.42
  -4  -6   1    6.15    0.64
  -4  -6   1    7.40    0.79
   4   6  -1    6.71    0.67
  -4   6   1    6.56    0.99
   4   6  -1    5.85    0.67
   4   6  -1    6.32    0.49
  -4   6   1    5.77    0.77
  -3  -6   1   11.54    1.13
   3  -6  -1   11.03    0.64
  -3  -6   1    9.64    0.90
   3  -6  -1   11.23    1.01
  -3  -6   1   11.87    0.74
  -3  -6   1   12.16    0.86
   3  -6  -1   12.30    0.74
  -3  -6   1   10.08    0.98
  -3  -6   1    9.54    0.79
   3  -6  -1   10.86    1.06
  -3  -6   1   12.26    1.21
  -3   6   1    9.62    1.08
   3   6  -1   11.85    0.69
   3   6  -1   12.23    0.91
  -3   6   1   12.69    0.97
   3   6  -1   10.51    0.83
   2  -6  -1    3.22    0.39
  -2  -6   1    4.28    0.46
  -2  -6   1    4.15    0.62
  -2  -6   1    3.37    0.72
  -2  -6   1    5.53    0.75
   2  -6  -1    4.33    0.65
   2  -6  -1    5.05    0.62
  -2  -6   1    5.16    0.53
  -2  -6   1    4.57    0.61
   2  -6  -1    4.67    0.63
   2  -6  -1    4.48    0.48
   2   6  -1    4.62    0.53
  -2   6   1    4.78    0.56
   2   6  -1    3.97    0.49
   2   6  -1    3.58    0.38
  -2   6   1    4.25    0.52
  -2   6   1    5.52    0.64
  -2   6   1    3.27    0.65
  -1  -6   1   12.93    0.93
   1  -6  -1   13.05    1.01
   1  -6  -1   13.62    1.17
   1  -6  -1   12.28    0.82
  -1  -6   1   11.20    1.13
   1  -6  -1   12.89    0.96
   1  -6  -1   14.02    0.96
   1  -6  -1   13.11    0.94
   1  -6  -1   14.53    0.96
  -1  -6   1   12.44    0.95
   1   6  -1   10.73    0.90
  -1   6   1   14.44    1.00
  -1   6   1   13.53    0.96
  -1   6   1   12.25    0.99
  -1   6   1   12.47    0.86
   1   6  -1   13.98    0.83
   1   6  -1   14.69    0.97
   0  -6   1    4.44    0.53
   0  -6  -1    4.72    0.60
   0  -6   1    4.99    0.61
   0  -6  -1    5.31    0.77
   0  -6   1    5.31    0.57
   0  -6  -1    3.62    0.50
   0  -6   1    4.91    0.59
   0  -6  -1    4.59    0.48
   0  -6  -1    3.96    0.55
   0  -6  -1    3.72    0.50
   0   6   1    4.71    0.55
   0   6  -1    4.37    0.55
   0   6   1    5.34    0.51
   0   6  -1    5.39    0.64
   0   6   1    4.62    0.41
   0   6  -1    5.15    0.50
   0   6  -1    5.89    0.63
  -1  -6  -1    4.23    0.44
  -1  -6  -1    4.41    0.58
  -1  -6  -1    3.47    0.70
   1  -6   1    5.00    0.64
  -1  -6  -1    5.14    0.35
  -1  -6  -1    4.03    0.66
  -1  -6  -1    4.24    0.41
   1  -6   1    4.10    0.58
   1  -6   1    4.20    0.56
  -1  -6  -1    5.38    0.60
  -1   6  -1    3.58    0.48
   1   6   1    4.21    0.29
   1   6   1    5.31    0.47
  -1   6  -1    4.97    0.60
  -1   6  -1    4.62    0.64
  -1   6  -1    5.17    0.55
   1   6   1    4.29    0.46
   2  -6   1   22.88    1.61
  -2  -6  -1   23.47    1.73
  -2  -6  -1   25.23    1.27
   2  -6   1   26.28    1.63
  -2  -6  -1   21.80    1.57
  -2  -6  -1   25.65    1.51
  -2  -6  -1   21.82    1.65
   2  -6   1   27.47    1.61
  -2  -6  -1   24.26    1.28
   2   6   1   26.23    1.40
  -2   6  -1   26.75    1.59
  -2   6  -1   25.89    1.77
  -2   6  -1   27.58    1.23
  -2   6  -1   26.36    1.34
   2   6   1   25.80    1.40
  -2   6  -1   24.76    1.65
   3  -6   1    8.87    0.91
  -3  -6  -1    8.02    1.02
  -3  -6  -1    7.48    0.55
  -3  -6  -1    7.25    0.89
  -3  -6  -1    6.70    0.54
  -3  -6  -1    6.03    0.73
  -3  -6  -1    6.57    0.96
   3  -6   1    6.18    0.84
  -3   6  -1    8.22    1.00
   3   6   1    6.69    0.54
   3   6   1    7.02    0.58
  -3   6  -1    8.05    0.83
  -4  -6  -1   13.31    1.27
  -4  -6  -1   10.20    0.76
  -4  -6  -1   12.49    0.83
   4  -6   1   10.43    1.13
  -4  -6  -1   11.67    1.34
  -4  -6  -1   10.85    1.29
  -4  -6  -1   10.75    1.00
   4  -6   1   11.42    1.22
   4   6   1   10.43    0.75
   4   6   1   11.24    0.81
  -4   6  -1    9.84    1.19
  -4   6  -1    9.43    1.02
  -5  -6  -1    2.18    0.77
  -5  -6  -1    2.23    0.49
  -5  -6  -1    1.20    0.49
  -5  -6  -1    2.05    0.41
  -5  -6  -1    1.71    0.72
   5  -6   1    1.36    0.66
  -5  -6  -1    1.61    0.58
   5  -6   1    1.13    0.58
   5   6   1    1.83    0.48
  -5   6  -1    0.37    0.65
  -5   6  -1    1.43    0.52
   5   6   1    1.58    0.37
   6  -6   1    0.54    0.54
   6  -6   1    1.22    0.69
  -6  -6  -1    0.39    0.37
  -6  -6  -1    0.97    0.45
  -6  -6  -1    0.12    0.42
  -6  -6  -1    0.73    0.36
  -6  -6  -1   -0.58    0.47
  -6  -6  -1   -1.13    0.59
   6   6   1    0.89    0.38
  -6   6  -1    0.21    0.39
  -6   6  -1   -0.10    0.61
   6   6   1   -0.17    0.42
  -7  -6  -1    4.43    1.11
  -7  -6  -1    5.84    0.76
   7  -6   1    5.57    1.07
  -7  -6  -1    3.13    0.88
   7  -6   1    3.85    0.97
  -7   6  -1    5.13    0.95
  -7   6  -1    6.86    1.27
   7   6   1    6.79    0.82
  -8  -6  -1   -0.05    0.41
   8  -6   1   -0.11    0.60
  -8  -6  -1   -0.03    0.74
  -8  -6  -1    0.29    0.63
   8  -6   1    0.96    0.82
  -8   6  -1   -0.13    0.67
  -8   6  -1    2.09    0.74
   8   6   1    0.51    0.44
   9  -6   1    2.80    0.99
  -9  -6  -1    5.09    0.89
  -9  -6  -1    3.43    1.04
  -9  -6  -1    1.88    1.03
  -9   6  -1    4.24    1.04
   9   6   1    3.49    0.81
  -9  -7   1    0.33    0.55
  -9  -7   1   -0.32    0.73
  -9  -7   1    0.71    0.77
   9  -7  -1    0.53    0.76
   9   7  -1    0.91    0.52
  -9   7   1    1.21    0.76
   8  -7  -1    5.26    1.17
  -8  -7   1    3.74    1.05
   8  -7  -1    5.24    1.17
  -8  -7   1    5.87    0.89
  -8  -7   1    2.99    1.15
   8   7  -1    4.17    0.82
  -8   7   1    3.88    0.96
  -8   7   1    5.87    1.23
  -7  -7   1    7.67    1.43
  -7  -7   1   10.88    1.49
  -7  -7   1   10.35    1.16
  -7  -7   1    6.77    1.23
   7  -7  -1    8.75    1.33
  -7  -7   1    9.10    0.97
   7  -7  -1    8.92    1.27
  -7   7   1    6.71    1.33
  -7   7   1   11.40    1.39
   7   7  -1   10.81    1.06
  -6  -7   1   19.43    1.89
  -6  -7   1   19.76    1.82
  -6  -7   1   18.19    1.93
   6  -7  -1   21.85    1.94
  -6  -7   1   22.21    1.58
  -6  -7   1   23.07    1.50
   6  -7  -1   24.01    1.88
  -6   7   1   21.88    1.77
  -6   7   1   20.23    1.96
   6   7  -1   23.20    1.55
   5  -7  -1   14.65    1.47
  -5  -7   1   12.90    1.37
  -5  -7   1   16.07    1.28
  -5  -7   1   13.16    1.50
   5  -7  -1   10.92    1.28
  -5  -7   1   12.67    1.48
  -5  -7   1   14.76    1.12
  -5  -7   1   13.96    1.07
   5   7  -1   15.39    1.09
  -5   7   1   11.07    1.42
  -5   7   1   12.42    1.24
   5   7  -1   14.18    1.15
  -4  -7   1    0.63    0.41
   4  -7  -1    1.38    0.27
  -4  -7   1    1.03    0.40
   4  -7  -1    0.79    0.19
  -4  -7   1    2.38    0.83
   4  -7  -1    1.41    0.55
  -4  -7   1    0.53    0.36
   4  -7  -1    0.78    0.57
  -4  -7   1    2.04    0.49
  -4  -7   1    0.50    0.51
  -4   7   1    0.95    0.63
   4   7  -1    1.03    0.43
  -4   7   1    0.42    0.37
   4   7  -1    1.02    0.35
  -3  -7   1   59.67    2.76
   3  -7  -1   57.40    3.20
   3  -7  -1   56.81    2.76
  -3  -7   1   56.16    3.37
  -3  -7   1   54.52    2.92
  -3  -7   1   54.88    2.86
   3  -7  -1   55.82    3.16
   3  -7  -1   59.68    2.54
  -3  -7   1   56.52    2.87
  -3  -7   1   56.67    3.12
  -3  -7   1   56.48    3.25
  -3   7   1   60.17    3.02
   3   7  -1   52.19    2.90
  -3   7   1   53.76    3.23
   3   7  -1   58.49    2.94
   3   7  -1   56.37    2.61
   2  -7  -1   22.25    1.20
  -2  -7   1   21.19    1.74
   2  -7  -1   23.18    1.55
  -2  -7   1   20.79    1.42
  -2  -7   1   20.57    1.49
   2  -7  -1   23.94    1.53
  -2  -7   1   22.36    1.28
  -2  -7   1   24.35    1.66
   2  -7  -1   23.01    1.34
  -2  -7   1   22.39    1.38
   2  -7  -1   24.92    1.54
  -2   7   1   21.62    1.62
  -2   7   1   22.78    1.42
  -2   7   1   24.69    1.58
   2   7  -1   20.98    1.21
   2   7  -1   25.83    1.46
   2   7  -1   23.44    1.41
  -2   7   1   22.71    1.39
   1  -7  -1   13.14    1.03
  -1  -7   1   12.84    1.04
  -1  -7   1   14.03    1.11
   1  -7  -1   14.14    1.12
   1  -7  -1   14.33    1.04
  -1  -7   1   11.48    1.27
   1  -7  -1   15.60    0.95
  -1  -7   1   15.60    1.02
   1  -7  -1   15.97    1.07
   1  -7  -1   16.04    1.10
   1  -7  -1   15.20    1.34
  -1   7   1   14.20    1.11
  -1   7   1   14.45    1.14
  -1   7   1   13.99    0.96
   1   7  -1   13.96    0.91
  -1   7   1   16.41    1.10
   1   7  -1   16.08    1.09
   1   7  -1   15.19    1.08
   0  -7  -1   11.31    0.88
   0  -7   1    8.04    0.85
   0  -7   1   10.08    0.85
   0  -7  -1   10.23    0.84
   0  -7  -1   10.87    0.95
   0  -7   1    9.90    0.92
   0  -7  -1   12.39    1.18
   0  -7  -1   11.23    0.81
   0  -7  -1   13.10    0.99
   0  -7   1   10.58    0.87
   0   7   1   10.66    0.71
   0   7  -1   10.34    0.95
   0   7  -1   11.33    0.91
   0   7  -1   10.49    0.79
   0   7   1    9.89    0.88
   0   7   1   11.12    0.83
  -1  -7  -1    7.83    0.62
  -1  -7  -1    7.10    0.79
  -1  -7  -1    8.33    0.54
   1  -7   1    8.67    0.81
  -1  -7  -1    8.21    0.67
   1  -7   1    7.01    0.82
   1  -7   1    7.88    0.81
  -1  -7  -1    7.46    0.76
  -1  -7  -1    7.76    1.00
  -1   7  -1    7.15    0.78
   1   7   1    8.38    0.48
   1   7   1    8.66    0.68
  -1   7  -1    7.32    0.88
   1   7   1    7.85    0.68
  -1   7  -1    7.47    0.73
  -1   7  -1    8.98    0.76
  -2  -7  -1   73.68    4.18
  -2  -7  -1   80.48    4.38
   2  -7   1   86.57    4.20
   2  -7   1   84.34    4.30
  -2  -7  -1   81.28    3.86
  -2  -7  -1   85.05    4.53
  -2  -7  -1   86.76    4.02
  -2  -7  -1   84.49    3.88
   2  -7   1   82.62    4.25
  -2   7  -1   82.42    4.17
  -2   7  -1   87.86    4.38
  -2   7  -1   86.59    3.61
   2   7   1   85.24    4.04
  -2   7  -1   77.74    4.40
   2   7   1   80.83    4.03
  -2   7  -1   84.28    3.89
  -3  -7  -1    1.03    0.31
  -3  -7  -1    1.14    0.63
   3  -7   1    0.93    0.55
  -3  -7  -1    0.12    0.55
   3  -7   1    0.35    0.43
  -3  -7  -1    0.56    0.46
  -3  -7  -1    1.47    0.30
  -3  -7  -1    1.82    0.47
   3   7   1    1.22    0.30
   3   7   1    1.17    0.33
  -3   7  -1    1.35    0.65
  -4  -7  -1    1.65    0.72
  -4  -7  -1    1.56    0.37
   4  -7   1    3.09    0.77
  -4  -7  -1    1.56    0.35
   4  -7   1    2.47    0.67
  -4  -7  -1    1.87    0.51
  -4  -7  -1    1.38    0.72
  -4  -7  -1    1.82    0.62
   4   7   1    1.97    0.34
   4   7   1    1.30    0.39
  -4   7  -1    2.57    0.78
  -4   7  -1    2.28    0.56
  -5  -7  -1   15.16    1.04
  -5  -7  -1   13.88    1.62
   5  -7   1   13.05    1.43
  -5  -7  -1   11.29    1.46
   5  -7   1   15.43    1.46
  -5  -7  -1   11.22    0.92
  -5  -7  -1   12.70    1.43
  -5  -7  -1   13.39    1.25
   5   7   1   10.73    0.87
  -5   7  -1   12.27    1.43
  -5   7  -1   12.25    1.25
   5   7   1   12.69    1.00
  -6  -7  -1   54.38    2.90
  -6  -7  -1   56.04    3.43
  -6  -7  -1   49.11    3.50
   6  -7   1   54.29    3.39
   6  -7   1   52.55    3.38
  -6  -7  -1   54.89    2.82
  -6  -7  -1   56.41    3.09
  -6  -7  -1   52.05    3.53
  -6   7  -1   52.93    3.39
   6   7   1   53.00    2.84
   6   7   1   49.49    2.76
  -6   7  -1   49.84    3.12
  -7  -7  -1    2.17    0.91
   7  -7   1    1.59    0.82
   7  -7   1    1.15    0.64
  -7  -7  -1    1.41    0.46
  -7  -7  -1    2.63    0.86
   7   7   1    1.74    0.51
  -7   7  -1    2.06    0.75
  -7   7  -1    2.56    0.96
  -8  -7  -1    0.91    0.93
   8  -7   1    1.84    0.89
  -8  -7  -1    0.08    0.54
   8  -7   1    1.48    0.84
  -8  -7  -1    1.50    0.54
  -8   7  -1    0.92    0.63
  -8   7  -1    2.82    1.08
   8   7   1    0.68    0.45
  -9  -7  -1    4.29    1.17
  -9  -7  -1    1.80    1.11
   9  -7   1    3.36    1.13
  -9  -7  -1    4.20    0.81
   9   7   1    4.02    0.82
  -9   7  -1    2.95    0.98
   9  -8  -1   -0.41    0.62
  -9  -8   1   -0.08    0.79
  -9  -8   1    0.19    0.61
  -9  -8   1    0.35    0.57
  -9   8   1    1.33    0.77
   9   8  -1    0.42    0.49
  -8  -8   1    4.15    1.21
   8  -8  -1    2.04    0.85
  -8  -8   1    3.62    0.76
   8  -8  -1    3.43    1.06
  -8  -8   1    3.35    1.01
  -8  -8   1    5.18    1.31
  -8   8   1    3.29    1.04
  -8   8   1    2.61    0.90
   8   8  -1    2.45    0.68
  -7  -8   1    0.39    0.52
   7  -8  -1    0.63    0.67
  -7  -8   1    0.51    0.47
  -7  -8   1    0.00    0.73
  -7  -8   1    0.31    0.77
  -7  -8   1    0.26    0.53
   7  -8  -1    0.08    0.51
  -7   8   1    0.32    0.56
   7   8  -1    0.34    0.41
  -7   8   1    0.72    0.77
  -6  -8   1    0.18    0.40
  -6  -8   1    1.34    0.75
  -6  -8   1    1.71    0.81
  -6  -8   1    0.30    0.45
   6  -8  -1    0.29    0.59
   6  -8  -1    0.43    0.52
  -6  -8   1   -0.09    0.37
  -6   8   1    0.27    0.43
   6   8  -1    0.39    0.38
  -6   8   1    0.62    0.69
  -5  -8   1    1.05    0.46
   5  -8  -1    0.72    0.60
  -5  -8   1    0.45    0.37
  -5  -8   1   -0.13    0.68
  -5  -8   1    0.34    0.38
  -5  -8   1    1.03    0.68
   5  -8  -1    0.60    0.54
  -5  -8   1    0.01    0.39
  -5   8   1    0.80    0.73
   5   8  -1    0.02    0.33
   5   8  -1    0.23    0.48
  -5   8   1   -0.26    0.33
  -4  -8   1    2.38    0.91
  -4  -8   1    2.41    0.81
   4  -8  -1    4.29    0.89
  -4  -8   1    3.44    0.64
  -4  -8   1    3.69    0.79
   4  -8  -1    4.06    0.79
   4  -8  -1    3.17    0.31
  -4  -8   1    4.47    0.60
  -4  -8   1    4.05    0.59
   4   8  -1    3.11    0.60
  -4   8   1    2.93    0.84
   4   8  -1    3.20    0.53
  -4   8   1    2.74    0.64
  -3  -8   1   23.63    1.58
   3  -8  -1   22.14    1.33
  -3  -8   1   24.03    1.46
   3  -8  -1   22.14    1.19
  -3  -8   1   24.20    1.71
  -3  -8   1   24.95    1.84
  -3  -8   1   20.21    1.86
  -3  -8   1   24.66    1.45
   3  -8  -1   23.52    1.68
   3  -8  -1   23.15    1.75
   3   8  -1   22.53    1.47
  -3   8   1   21.95    1.76
   3   8  -1   25.14    1.51
  -3   8   1   20.21    1.49
   2  -8  -1    2.83    0.68
   2  -8  -1    4.32    0.66
  -2  -8   1    4.75    0.50
  -2  -8   1    2.80    0.59
  -2  -8   1    3.38    0.57
   2  -8  -1    3.72    0.63
  -2  -8   1    3.70    0.89
   2  -8  -1    4.41    0.47
   2  -8  -1    4.12    0.54
  -2  -8   1    4.09    0.71
   2  -8  -1    2.82    0.56
   2   8  -1    4.41    0.60
  -2   8   1    4.30    0.78
   2   8  -1    4.43    0.41
   2   8  -1    3.18    0.56
  -2   8   1    3.75    0.60
  -2   8   1    3.41    0.54
  -2   8   1    4.34    0.67
   1  -8  -1   17.39    1.38
  -1  -8   1   19.52    1.26
   1  -8  -1   23.10    1.70
  -1  -8   1   18.28    1.64
   1  -8  -1   20.55    1.33
  -1  -8   1   20.88    1.35
   1  -8  -1   18.23    1.32
  -1  -8   1   17.82    1.32
   1  -8  -1   19.21    1.32
   1  -8  -1   20.88    1.20
  -1   8   1   18.90    1.22
   1   8  -1   19.63    1.37
  -1   8   1   21.81    1.41
   1   8  -1   20.08    1.18
  -1   8   1   18.79    1.44
   1   8  -1   21.66    1.40
   0  -8   1   20.20    1.38
   0  -8  -1   17.94    1.31
   0  -8   1   21.51    1.43
   0  -8   1   16.46    1.61
   0  -8  -1   21.12    1.28
   0  -8  -1   20.15    1.24
   0  -8   1   23.81    1.40
   0  -8  -1   18.52    1.64
   0  -8  -1   17.37    1.32
   0   8   1   22.29    1.38
   0   8  -1   21.70    1.51
   0   8   1   22.67    1.22
   0   8  -1   17.95    1.26
   0   8  -1   21.22    1.45
   0   8   1   21.24    1.44
  -1  -8  -1    1.10    0.31
  -1  -8  -1    0.55    0.23
   1  -8   1    0.66    0.38
   1  -8   1    0.82    0.36
  -1  -8  -1    0.09    0.37
  -1  -8  -1    1.49    0.66
  -1  -8  -1    0.81    0.40
   1  -8   1    0.34    0.44
   1   8   1    0.45    0.30
  -1   8  -1    1.17    0.49
   1   8   1    0.56    0.35
   1   8   1    1.24    0.20
  -1   8  -1    0.71    0.34
  -1   8  -1    1.81    0.50
  -1   8  -1    1.01    0.39
  -2  -8  -1   19.78    1.55
  -2  -8  -1   20.38    1.25
  -2  -8  -1   21.53    1.21
  -2  -8  -1   18.66    1.40
   2  -8   1   19.37    1.53
  -2  -8  -1   22.59    1.84
   2  -8   1   19.81    1.52
  -2   8  -1   20.69    1.63
   2   8   1   20.38    1.28
  -2   8  -1   21.29    1.26
   2   8   1   22.17    1.30
  -2   8  -1   19.82    1.40
   3  -8   1    9.97    1.12
  -3  -8  -1    6.17    1.12
  -3  -8  -1    9.42    1.13
  -3  -8  -1    6.95    1.13
  -3  -8  -1    9.50    0.70
   3  -8   1    8.08    1.00
  -3  -8  -1    6.16    0.88
  -3  -8  -1    8.45    0.69
   3   8   1    8.62    0.70
  -3   8  -1    7.07    0.90
  -3   8  -1    7.78    1.14
   3   8   1    9.47    0.77
  -4  -8  -1    7.01    1.19
   4  -8   1    4.59    0.96
   4  -8   1    5.77    0.93
  -4  -8  -1    6.39    1.14
  -4  -8  -1    6.17    1.02
  -4  -8  -1    4.36    0.78
  -4  -8  -1    5.51    0.58
  -4  -8  -1    6.95    0.63
   4   8   1    5.76    0.63
  -4   8  -1    4.55    0.80
   4   8   1    6.05    0.57
  -4   8  -1    4.91    1.05
  -5  -8  -1    6.75    1.27
   5  -8   1    9.15    1.25
  -5  -8  -1    5.68    1.05
  -5  -8  -1    8.57    0.78
  -5  -8  -1    7.16    1.01
  -5  -8  -1    8.83    1.38
   5  -8   1    7.70    1.14
  -5  -8  -1    8.17    0.74
  -5   8  -1    9.60    1.15
   5   8   1    9.27    0.84
  -5   8  -1   10.21    1.41
   5   8   1    8.05    0.74
  -6  -8  -1    0.96    0.80
   6  -8   1    0.82    0.63
  -6  -8  -1    1.00    0.49
  -6  -8  -1    2.04    0.93
  -6  -8  -1    1.58    0.69
   6  -8   1    2.22    0.78
  -6  -8  -1    0.86    0.39
  -6   8  -1    1.27    0.55
  -6   8  -1    0.37    0.61
   6   8   1    0.54    0.32
   7  -8   1    3.91    1.03
  -7  -8  -1    2.28    0.58
   7  -8   1    2.05    0.81
  -7  -8  -1    2.11    0.81
  -7  -8  -1    1.76    1.00
  -7  -8  -1    0.92    0.92
  -7   8  -1    2.41    0.79
  -7   8  -1    1.20    0.78
   7   8   1    2.49    0.55
   8  -8   1   -0.28    0.66
  -8  -8  -1   -0.09    0.52
  -8  -8  -1    0.82    0.79
   8  -8   1   -0.24    0.69
  -8  -8  -1    0.42    0.45
   8   8   1    1.02    0.50
  -8   8  -1    1.87    0.98
  -8   8  -1    1.50    0.83
  -9  -8  -1    0.90    0.80
   9  -8   1    0.72    0.90
  -9  -8  -1    0.87    0.98
  -9  -8  -1    0.46    0.55
  -9   8  -1    0.66    0.73
   9   8   1    0.49    0.50
  -9  -9   1    0.39    0.95
   9  -9  -1    0.86    0.84
  -9  -9   1    0.58    0.59
  -9  -9   1    1.14    0.92
   9   9  -1    0.49    0.55
  -9   9   1    1.51    0.83
   8  -9  -1    6.25    1.28
  -8  -9   1    7.36    0.99
  -8  -9   1    6.22    1.12
  -8  -9   1    8.56    1.62
   8  -9  -1    8.32    1.54
  -8  -9   1    6.45    1.51
  -8  -9   1    6.99    1.41
   8   9  -1    7.99    1.03
  -8   9   1    8.37    1.37
  -8   9   1    4.66    1.31
  -7  -9   1    2.64    1.05
  -7  -9   1    2.37    0.70
   7  -9  -1    0.03    0.55
  -7  -9   1    3.00    0.67
  -7  -9   1    2.79    0.91
   7  -9  -1    1.39    0.85
  -7  -9   1   -0.37    0.66
  -7   9   1    0.76    0.63
  -7   9   1    2.81    0.95
   7   9  -1    2.09    0.60
  -6  -9   1    2.14    0.59
  -6  -9   1    2.12    0.97
  -6  -9   1    3.97    0.85
   6  -9  -1    2.12    0.83
  -6  -9   1    3.46    0.88
  -6  -9   1    2.37    0.97
   6  -9  -1    2.41    0.80
   6   9  -1    3.96    0.65
  -6   9   1    3.51    0.86
  -6   9   1    1.22    0.82
   5  -9  -1    6.51    1.06
   5  -9  -1    5.67    1.08
  -5  -9   1    5.93    1.04
  -5  -9   1    6.64    1.27
  -5  -9   1    6.38    1.18
  -5  -9   1    5.31    0.72
  -5  -9   1    4.58    0.86
  -5   9   1    6.13    1.19
   5   9  -1    5.58    0.71
  -5   9   1    5.10    0.92
   5   9  -1    5.18    0.79
   4  -9  -1    0.79    0.55
  -4  -9   1    1.91    0.79
   4  -9  -1    1.58    0.76
  -4  -9   1    0.69    0.66
  -4  -9   1    0.29    0.50
  -4  -9   1    1.07    0.46
  -4  -9   1    1.65    0.48
  -4  -9   1    1.53    0.54
   4   9  -1    0.85    0.39
   4   9  -1    1.16    0.49
  -4   9   1    0.93    0.49
  -4   9   1    1.32    0.77
   3  -9  -1    8.33    0.64
  -3  -9   1    5.77    1.18
  -3  -9   1    8.19    0.86
  -3  -9   1   10.77    0.90
  -3  -9   1    8.52    1.01
   3  -9  -1   10.13    1.18
  -3  -9   1    7.36    1.15
  -3  -9   1    8.49    1.08
  -3   9   1    8.42    0.91
   3   9  -1    8.22    0.88
   3   9  -1    8.36    0.86
  -3   9   1    9.54    1.24
  -2  -9   1    2.88    0.61
  -2  -9   1    4.10    0.50
   2  -9  -1    2.39    0.68
   2  -9  -1    3.63    0.69
  -2  -9   1    1.85    0.86
  -2  -9   1    4.29    0.71
   2  -9  -1    3.13    0.45
   2  -9  -1    2.91    0.87
   2  -9  -1    3.65    0.67
   2  -9  -1    4.92    0.75
   2   9  -1    4.38    0.66
   2   9  -1    2.97    0.58
   2   9  -1    3.80    0.41
  -2   9   1    2.75    0.54
  -2   9   1    4.07    0.74
  -2   9   1    2.28    0.73
   1  -9  -1    1.03    0.34
   1  -9  -1    1.21    0.55
  -1  -9   1    1.36    0.41
  -1  -9   1    1.44    0.48
  -1  -9   1    0.76    0.40
  -1  -9   1    1.88    0.75
  -1  -9   1    2.14    0.56
   1  -9  -1    1.92    0.49
   1  -9  -1    0.35    0.67
   1  -9  -1    1.71    0.50
  -1   9   1    1.22    0.37
   1   9  -1    1.63    0.35
   1   9  -1    1.93    0.50
  -1   9   1    0.28    0.44
   1   9  -1    0.74    0.43
  -1   9   1    1.90    0.46
   0  -9  -1    2.77    0.58
   0  -9  -1    3.48    0.87
   0  -9   1    2.12    0.61
   0  -9   1    3.40    0.58
   0  -9  -1    3.49    0.66
   0  -9   1    3.60    0.93
   0  -9  -1    2.96    0.49
   0  -9   1    3.39    0.65
   0   9   1    3.56    0.57
   0   9  -1    2.86    0.51
   0   9  -1    3.18    0.68
   0   9  -1    4.16    0.66
   0   9   1    3.70    0.45
   0   9   1    3.02    0.63
   1  -9   1   16.92    1.36
  -1  -9  -1   20.03    1.28
  -1  -9  -1   19.24    1.39
   1  -9   1   16.58    1.34
   1  -9   1   17.74    1.36
  -1  -9  -1   18.65    1.03
   1  -9   1   16.32    1.39
  -1  -9  -1   17.87    1.69
  -1  -9  -1   14.96    1.12
  -1   9  -1   20.67    1.55
  -1   9  -1   19.92    1.60
   1   9   1   20.87    1.40
   1   9   1   18.91    1.30
  -1   9  -1   20.65    1.36
   1   9   1   19.54    1.05
   2  -9   1   32.67    2.09
  -2  -9  -1   28.84    2.34
  -2  -9  -1   30.62    1.77
  -2  -9  -1   29.09    1.95
  -2  -9  -1   32.07    1.74
   2  -9   1   32.07    2.12
   2   9   1   35.60    1.96
  -2   9  -1   36.29    1.92
   2   9   1   33.00    1.94
  -2   9  -1   30.60    2.26
   3  -9   1    4.20    0.94
  -3  -9  -1    2.53    0.63
  -3  -9  -1    3.70    0.50
  -3  -9  -1    3.91    0.86
  -3  -9  -1    3.62    0.97
  -3  -9  -1    3.23    0.53
  -3  -9  -1    4.84    1.05
   3  -9   1    2.68    0.72
  -3   9  -1    3.40    0.69
   3   9   1    2.76    0.47
   3   9   1    3.16    0.51
  -3   9  -1    3.13    0.87
  -4  -9  -1    0.22    0.52
  -4  -9  -1    0.16    0.36
   4  -9   1    0.20    0.46
  -4  -9  -1   -0.16    0.61
  -4  -9  -1    0.10    0.65
  -4  -9  -1   -0.04    0.29
  -4  -9  -1   -0.45    0.31
   4  -9   1    0.08    0.62
  -4   9  -1   -0.49    0.35
   4   9   1    0.08    0.25
   4   9   1    0.00    0.38
  -4   9  -1    0.37    0.65
   5  -9   1    1.35    0.72
   5  -9   1    0.99    0.65
  -5  -9  -1    2.98    0.95
  -5  -9  -1    1.19    0.42
  -5  -9  -1    0.17    0.57
  -5  -9  -1    2.38    0.47
  -5  -9  -1    1.50    0.92
  -5  -9  -1    0.72    0.46
  -5   9  -1    1.34    0.72
   5   9   1    1.06    0.37
   5   9   1    1.15    0.45
  -5   9  -1    1.33    0.59
   6  -9   1    1.34    0.70
  -6  -9  -1    1.42    0.72
   6  -9   1    0.11    0.58
  -6  -9  -1    2.07    1.00
  -6  -9  -1    1.27    0.95
  -6  -9  -1    0.89    0.59
  -6  -9  -1    1.46    0.49
  -6   9  -1    2.08    0.72
   6   9   1    1.38    0.42
  -6   9  -1    0.77    0.77
  -7  -9  -1   -0.38    0.63
  -7  -9  -1    0.02    0.88
   7  -9   1    1.12    0.79
  -7  -9  -1    1.56    0.50
   7  -9   1    0.88    0.69
  -7  -9  -1    0.82    0.56
  -7  -9  -1    0.18    0.63
   7   9   1    0.34    0.37
  -7   9  -1    0.18    0.58
  -7   9  -1    0.16    0.64
  -8  -9  -1    0.54    0.70
   8  -9   1    3.75    1.21
  -8  -9  -1    2.48    0.65
   8  -9   1    3.97    1.13
  -8  -9  -1    0.77    0.99
  -8   9  -1    3.10    0.97
  -8   9  -1    1.89    0.97
   8   9   1    2.55    0.63
  -9  -9  -1    4.27    0.84
  -9  -9  -1    5.27    1.61
   9  -9   1    1.62    1.06
   9   9   1    3.05    0.77
  -9   9  -1    3.47    1.17
  -8 -10   1   10.65    1.88
   8 -10  -1   15.46    1.97
  -8 -10   1   11.73    1.26
  -8 -10   1   13.20    1.58
  -8 -10   1   14.31    2.00
   8 -10  -1   13.51    1.84
  -8 -10   1   13.35    1.88
   8  10  -1   15.49    1.39
  -8  10   1   13.00    1.98
  -8  10   1   11.35    1.61
   7 -10  -1   -0.43    0.66
  -7 -10   1   -0.91    0.41
  -7 -10   1   -0.36    0.80
  -7 -10   1    0.06    0.74
  -7 -10   1   -0.52    0.46
   7 -10  -1   -0.69    0.59
  -7 -10   1    1.22    0.68
   7  10  -1    0.36    0.42
  -7  10   1    1.00    0.85
  -7  10   1   -0.25    0.49
  -6 -10   1    0.99    0.91
   6 -10  -1    0.44    0.64
   6 -10  -1   -0.16    0.60
  -6 -10   1    0.36    0.57
  -6 -10   1    1.36    0.54
  -6 -10   1    1.49    0.58
  -6 -10   1   -0.25    0.60
  -6  10   1    0.49    0.52
  -6  10   1    1.69    0.86
   6  10  -1    1.28    0.46
   5 -10  -1   -0.09    0.48
  -5 -10   1    0.34    0.52
  -5 -10   1    0.63    0.45
  -5 -10   1   -0.83    0.61
  -5 -10   1    0.20    0.60
  -5 -10   1    1.18    0.52
   5 -10  -1   -0.30    0.53
  -5  10   1    0.05    0.76
  -5  10   1    0.46    0.48
   5  10  -1    1.18    0.45
  -4 -10   1    0.78    0.74
   4 -10  -1    1.76    0.78
  -4 -10   1    1.11    0.48
  -4 -10   1    0.90    0.66
  -4 -10   1    2.70    0.58
  -4 -10   1    1.96    0.72
  -4 -10   1    1.68    0.53
  -4  10   1    2.39    0.62
   4  10  -1    1.39    0.51
  -4  10   1    1.74    0.78
   4  10  -1    1.04    0.53
   3 -10  -1    3.93    0.72
  -3 -10   1    5.84    0.91
  -3 -10   1    3.73    1.07
  -3 -10   1    4.18    0.64
  -3 -10   1    2.06    0.69
   3 -10  -1    4.73    0.85
  -3 -10   1    3.63    0.68
   3 -10  -1    5.50    1.09
   3 -10  -1    3.95    0.91
   3  10  -1    3.74    0.67
   3  10  -1    3.76    0.65
  -3  10   1    2.31    0.82
  -3  10   1    4.33    0.73
   2 -10  -1    1.17    0.52
  -2 -10   1    1.01    0.52
   2 -10  -1    0.87    0.49
  -2 -10   1    1.37    0.42
   2 -10  -1    1.17    0.78
  -2 -10   1    1.08    0.55
  -2 -10   1    2.11    0.88
   2 -10  -1    1.21    0.62
   2 -10  -1    2.04    0.63
  -2  10   1    0.49    0.35
  -2  10   1    0.69    0.63
  -2  10   1    1.90    0.63
   2  10  -1    0.84    0.44
   2  10  -1    1.15    0.33
   2  10  -1    0.97    0.48
  -1 -10   1    7.12    0.76
  -1 -10   1    8.12    0.86
   1 -10  -1    7.52    0.96
   1 -10  -1    6.26    0.92
  -1 -10   1    8.10    1.01
  -1 -10   1    5.89    1.16
   1 -10  -1    6.34    1.17
  -1 -10   1    6.18    0.86
   1 -10  -1    6.75    0.82
   1  10  -1    4.48    0.80
  -1  10   1    6.90    0.72
   1  10  -1    6.79    0.81
  -1  10   1    6.63    0.95
  -1  10   1    7.42    0.86
   0 -10  -1    0.40    0.36
   0 -10  -1   -0.03    0.40
   0 -10  -1    0.85    0.76
   0 -10   1   -0.03    0.37
   0 -10   1    0.64    0.40
   0 -10  -1    0.30    0.31
   0 -10   1    1.36    0.76
   0 -10   1    0.49    0.51
   0 -10  -1    0.58    0.50
   0  10   1   -0.24    0.25
   0  10   1   -0.32    0.39
   0  10  -1    0.88    0.49
   0  10  -1    0.37    0.54
   0  10   1    0.12    0.35
   1 -10   1    6.88    1.25
   1 -10   1    7.84    1.01
  -1 -10  -1    7.50    0.84
   1 -10   1    7.34    0.98
   1 -10   1    6.87    0.92
  -1 -10  -1    5.90    1.18
   1 -10   1    6.95    0.88
  -1 -10  -1    7.68    0.98
  -1  10  -1    5.87    0.90
  -1  10  -1    6.46    1.01
   1  10   1    7.65    0.86
   1  10   1    9.25    0.85
  -2 -10  -1    0.49    0.78
  -2 -10  -1    1.66    0.43
  -2 -10  -1    1.80    0.57
   2 -10   1    0.83    0.59
  -2 -10  -1    0.65    0.46
   2 -10   1    1.16    0.58
  -2  10  -1    2.07    0.74
   2  10   1    0.82    0.40
  -2  10  -1    0.48    0.38
   2  10   1    1.44    0.46
   3 -10   1    2.66    0.77
  -3 -10  -1    4.06    0.83
   3 -10   1    3.38    0.89
  -3 -10  -1    3.68    1.08
  -3 -10  -1    2.64    0.55
  -3 -10  -1    2.79    0.79
  -3 -10  -1    3.50    0.55
   3  10   1    3.94    0.57
  -3  10  -1    2.18    0.63
   3  10   1    2.81    0.52
  -3  10  -1    4.54    1.03
   4 -10   1   -0.85    0.49
  -4 -10  -1   -0.08    0.38
  -4 -10  -1    0.18    0.38
  -4 -10  -1    0.51    0.69
  -4 -10  -1   -0.61    0.66
   4 -10   1   -0.16    0.46
  -4 -10  -1    0.14    0.54
  -4 -10  -1    0.53    0.36
  -4  10  -1    0.02    0.40
  -4  10  -1    0.49    0.71
   4  10   1    0.28    0.31
   4  10   1    0.28    0.36
  -5 -10  -1    6.52    1.39
   5 -10   1    8.38    1.31
  -5 -10  -1    7.30    1.13
  -5 -10  -1    5.83    1.16
   5 -10   1    8.90    1.24
  -5 -10  -1    8.02    1.38
  -5 -10  -1    8.40    0.82
  -5  10  -1    6.09    1.23
  -5  10  -1    8.68    1.15
   5  10   1    7.72    0.76
  -6 -10  -1    2.60    1.06
  -6 -10  -1    2.37    1.04
  -6 -10  -1    0.96    0.70
  -6 -10  -1    1.20    0.65
   6 -10   1    1.13    0.80
  -6 -10  -1    1.19    0.47
   6  10   1    0.87    0.39
  -6  10  -1    2.18    0.76
  -6  10  -1    2.24    0.91
  -7 -10  -1    3.27    0.64
  -7 -10  -1    4.61    1.01
   7 -10   1    4.60    1.23
  -7 -10  -1    3.02    1.11
   7 -10   1    4.98    1.18
  -7 -10  -1    3.11    1.24
  -7 -10  -1    4.63    1.17
  -7  10  -1    3.61    1.02
   7  10   1    5.38    0.74
  -7  10  -1    7.23    1.43
   8 -10   1    7.41    1.48
  -8 -10  -1    6.06    1.41
   8 -10   1    8.77    1.65
  -8 -10  -1    8.26    1.77
  -8 -10  -1    5.95    0.90
  -8 -10  -1    6.32    1.64
  -8  10  -1    5.95    1.31
   8  10   1    7.69    0.91
  -8  10  -1    7.14    1.58
  -8 -11   1    5.88    1.62
   8 -11  -1    7.45    1.60
  -8 -11   1    6.27    1.22
  -8 -11   1    5.66    1.37
  -8 -11   1    5.21    0.95
  -8 -11   1   10.19    1.84
   8  11  -1    8.67    1.08
  -8  11   1    8.56    1.73
  -7 -11   1    1.90    0.74
  -7 -11   1    1.80    0.81
  -7 -11   1    3.13    1.24
  -7 -11   1    2.24    1.06
  -7 -11   1    3.35    0.77
   7 -11  -1    4.78    1.22
  -7  11   1    3.58    1.26
   7  11  -1    2.14    0.64
  -6 -11   1    0.79    0.60
   6 -11  -1    0.07    0.68
  -6 -11   1    1.30    0.59
  -6 -11   1    0.87    0.79
   6 -11  -1    1.18    0.85
  -6 -11   1    1.14    0.71
  -6 -11   1    1.34    1.02
   6  11  -1    1.83    0.54
  -6  11   1    1.91    0.74
  -6  11   1    1.35    0.94
  -5 -11   1    0.72    0.86
  -5 -11   1    1.67    0.63
  -5 -11   1    3.27    0.89
  -5 -11   1    2.30    0.96
  -5 -11   1    2.63    0.65
   5 -11  -1    2.01    0.85
  -5  11   1    2.39    0.93
   5  11  -1    2.15    0.54
  -5  11   1    3.49    0.89
  -4 -11   1    1.52    0.72
   4 -11  -1    1.67    0.67
  -4 -11   1    1.99    0.83
   4 -11  -1    0.62    0.65
  -4 -11   1    2.74    0.64
  -4 -11   1    0.83    0.55
   4 -11  -1    0.83    0.46
  -4 -11   1    1.70    0.90
  -4  11   1    2.61    0.69
   4  11  -1    1.85    0.53
  -4  11   1    0.76    0.79
   3 -11  -1    0.86    0.53
   3 -11  -1    1.66    0.85
  -3 -11   1    1.51    0.59
   3 -11  -1    1.89    0.65
  -3 -11   1    2.12    0.92
   3 -11  -1    2.15    0.83
  -3 -11   1    1.68    0.63
  -3  11   1    2.06    0.57
  -3  11   1    3.13    0.95
   3  11  -1    1.31    0.54
   2 -11  -1    1.41    0.55
   2 -11  -1    1.34    0.88
   2 -11  -1    1.23    0.59
   2 -11  -1    1.74    0.60
  -2 -11   1    1.97    0.62
  -2 -11   1    2.19    0.99
  -2 -11   1    1.31    0.52
   2  11  -1    2.31    0.65
   2  11  -1    2.79    0.62
  -2  11   1    1.68    0.73
  -2  11   1    1.67    0.52
  -1 -11   1    4.76    0.72
  -1 -11   1    2.33    0.69
  -1 -11   1    3.60    0.75
   1 -11  -1    2.20    0.65
   1 -11  -1    4.60    0.86
  -1 -11   1    4.19    1.13
   1 -11  -1    2.73    0.91
  -1  11   1    1.70    0.59
  -1  11   1    2.97    0.79
   1  11  -1    3.44    0.73
  -1  11   1    3.07    0.56
   0 -11   1   13.82    1.35
   0 -11  -1   15.68    1.41
   0 -11  -1   16.01    1.74
   0 -11  -1   16.82    1.25
   0 -11   1   12.96    1.70
   0 -11   1   15.80    1.32
   0 -11   1   14.55    1.37
   0 -11  -1   12.36    1.27
   0  11  -1   13.58    1.10
   0  11  -1   13.36    1.37
   0  11  -1   16.49    1.39
   0  11   1   13.37    1.29
   0  11   1   15.50    1.26
   1 -11   1    0.19    0.47
   1 -11   1    0.36    0.59
  -1 -11  -1   -0.48    0.65
   1 -11   1   -0.17    0.79
  -1 -11  -1    1.77    0.59
   1 -11   1    0.09    0.43
  -1 -11  -1   -0.19    0.44
  -1  11  -1   -0.24    0.60
   1  11   1    0.16    0.40
   1  11   1    0.64    0.48
  -1  11  -1    0.69    0.43
  -2 -11  -1    4.24    0.86
   2 -11   1    2.62    0.72
  -2 -11  -1    3.42    0.56
   2 -11   1    3.68    0.81
  -2 -11  -1    2.19    0.91
   2 -11   1    2.81    0.80
  -2 -11  -1    3.83    0.68
   2  11   1    2.54    0.57
  -2  11  -1    2.96    0.66
  -2  11  -1    1.81    0.79
  -3 -11  -1    2.00    0.54
  -3 -11  -1    2.67    0.72
  -3 -11  -1    3.57    0.57
   3 -11   1    1.93    0.76
   3 -11   1    1.62    0.64
  -3 -11  -1    1.92    0.90
   3  11   1    2.80    0.54
  -3  11  -1    0.65    0.67
  -3  11  -1    1.92    0.65
   3  11   1    2.23    0.52
   4 -11   1    1.15    0.76
  -4 -11  -1   -0.24    0.67
  -4 -11  -1    0.45    0.49
  -4 -11  -1    0.58    0.63
  -4 -11  -1    1.16    0.95
  -4 -11  -1    1.84    0.51
   4 -11   1    1.25    0.69
  -4  11  -1    1.40    0.79
  -4  11  -1    0.73    0.57
   4  11   1    1.22    0.42
   5 -11   1    5.05    1.14
  -5 -11  -1    2.29    1.03
  -5 -11  -1    3.82    0.90
   5 -11   1    4.20    1.01
  -5 -11  -1    6.95    1.29
  -5 -11  -1    4.18    0.66
  -5 -11  -1    3.83    1.20
   5  11   1    3.06    0.53
  -5  11  -1    2.16    0.95
  -5  11  -1    3.27    0.85
   6 -11   1    0.87    0.68
  -6 -11  -1    0.66    0.73
  -6 -11  -1    0.53    0.46
  -6 -11  -1    0.27    0.54
   6 -11   1    0.00    0.67
  -6 -11  -1    0.13    0.83
  -6 -11  -1   -0.38    0.74
  -6  11  -1    0.36    0.82
  -6  11  -1   -0.27    0.48
   6  11   1    0.15    0.36
  -7 -11  -1    0.28    0.47
   7 -11   1    1.08    0.74
  -7 -11  -1    0.94    1.00
  -7 -11  -1    1.44    0.72
  -7 -11  -1   -0.21    0.77
   7 -11   1   -0.25    0.79
  -7 -11  -1   -0.03    0.60
  -7  11  -1    0.63    0.86
   7  11   1    0.73    0.44
  -7  11  -1    0.43    0.66
   8 -11   1    2.19    1.07
  -8 -11  -1    0.86    0.60
  -8 -11  -1    1.33    0.90
  -8 -11  -1    0.73    1.07
  -8 -11  -1    0.44    1.11
  -8  11  -1    0.93    0.87
   8  11   1    1.91    0.58
  -8  11  -1    3.59    1.25
  -7 -12   1    1.31    1.12
  -7 -12   1    0.08    0.60
  -7 -12   1   -0.31    0.61
  -7 -12   1    0.00    0.52
  -7 -12   1    0.04    0.88
   7 -12  -1    0.33    0.83
  -7  12   1   -1.34    0.82
   7  12  -1    0.75    0.49
  -6 -12   1    2.09    1.17
  -6 -12   1    1.21    0.78
  -6 -12   1    0.69    0.60
   6 -12  -1    1.37    0.61
  -6 -12   1    0.71    0.97
   6 -12  -1    1.08    0.88
  -6 -12   1    0.89    0.71
  -6  12   1    3.56    1.18
   6  12  -1    1.40    0.54
  -5 -12   1    0.77    0.53
   5 -12  -1   -0.02    0.75
  -5 -12   1    0.64    0.63
  -5 -12   1    0.76    0.86
  -5 -12   1    0.35    0.59
   5 -12  -1    0.12    0.49
  -5 -12   1    0.77    0.89
  -5  12   1    0.70    0.84
   5  12  -1    0.99    0.48
   4 -12  -1    0.28    0.74
   4 -12  -1    0.60    0.48
  -4 -12   1    1.36    0.70
  -4 -12   1   -0.57    0.80
  -4 -12   1   -0.05    0.50
   4 -12  -1    1.01    0.70
  -4  12   1   -0.14    0.66
   4  12  -1    0.32    0.47
   3 -12  -1    0.60    0.66
  -3 -12   1    2.62    1.03
   3 -12  -1    2.62    1.01
  -3 -12   1    3.55    0.80
   3 -12  -1    2.01    0.66
  -3 -12   1    3.03    0.71
  -3  12   1    1.43    0.73
   3  12  -1    2.15    0.64
   2 -12  -1    0.34    0.77
  -2 -12   1    0.37    0.49
  -2 -12   1    0.22    0.82
   2 -12  -1    0.20    0.48
   2 -12  -1   -0.14    0.56
  -2 -12   1   -0.05    0.44
  -2  12   1    0.44    0.53
   2  12  -1    0.11    0.46
  -1 -12   1    0.51    0.53
   1 -12  -1    0.99    0.54
   1 -12  -1    0.63    0.57
  -1 -12   1    1.28    0.87
  -1 -12   1    1.18    0.58
   1 -12  -1   -0.06    0.71
   1  12  -1    0.26    0.45
  -1  12   1    0.43    0.56
   0 -12   1    0.22    0.47
   0 -12  -1    0.13    0.80
   0 -12   1    0.71    0.86
   0 -12  -1    0.64    0.53
   0 -12   1   -0.34    0.48
   0 -12  -1    0.71    0.61
   0  12   1    1.99    0.67
   0  12  -1    0.48    0.55
   1 -12   1    6.54    1.04
  -1 -12  -1    6.16    1.34
  -1 -12  -1    5.30    0.85
   1 -12   1    7.40    1.39
   1 -12   1    5.58    1.03
  -1 -12  -1    6.51    1.06
  -1  12  -1    6.82    1.13
   1  12   1    5.75    0.90
   2 -12   1    1.10    0.72
  -2 -12  -1    2.00    1.02
  -2 -12  -1    1.60    0.70
   2 -12   1    0.47    0.77
   2 -12   1    1.79    0.66
  -2 -12  -1    1.44    0.54
  -2  12  -1    1.13    0.72
   2  12   1    1.67    0.56
  -3 -12  -1    4.35    1.21
   3 -12   1    5.19    1.02
   3 -12   1    6.86    1.20
  -3 -12  -1    8.02    0.88
  -3 -12  -1    8.45    1.21
   3  12   1    7.96    0.88
  -3  12  -1    8.38    1.38
  -4 -12  -1    8.72    1.65
  -4 -12  -1   10.11    0.99
   4 -12   1   10.08    1.49
  -4 -12  -1    8.47    1.28
  -4  12  -1   10.41    1.56
   4  12   1    9.04    0.91
  -5 -12  -1    0.87    0.50
   5 -12   1    0.20    0.75
  -5 -12  -1    1.21    0.99
  -5 -12  -1    1.60    1.02
  -5 -12  -1    1.16    0.77
  -5 -12  -1    1.32    0.70
  -5  12  -1   -0.07    0.74
   5  12   1    0.13    0.36
  -6 -12  -1    1.27    1.03
  -6 -12  -1    1.40    0.59
  -6 -12  -1    0.09    0.70
  -6 -12  -1   -0.04    0.85
  -6 -12  -1    1.24    0.73
   6 -12   1    3.61    1.13
  -6  12  -1    0.20    0.89
   6  12   1    1.28    0.45
  -7 -12  -1    0.83    0.56
   7 -12   1    0.83    0.78
  -7 -12  -1    1.31    1.13
  -7 -12  -1   -0.47    0.90
  -7 -12  -1   -0.19    0.68
  -7 -12  -1    0.53    0.64
   7  12   1    1.06    0.52
  -7  12  -1   -0.38    0.87
   7 -13  -1    3.85    1.48
   7 -13  -1    3.26    1.17
   7 -13  -1    3.63    0.95
  -7 -13   1    1.69    1.23
  -7 -13   1    4.17    0.93
  -7 -13   1    4.80    1.56
  -7 -13   1    3.75    1.22
  -7 -13   1    3.20    1.01
   7  13  -1    4.65    0.86
  -7  13   1    2.53    1.26
  -6 -13   1    1.54    0.91
   6 -13  -1    1.56    1.07
   6 -13  -1    2.62    0.75
   6 -13  -1    2.23    1.04
  -6 -13   1    1.71    0.79
  -6 -13   1    1.62    1.12
  -6 -13   1    1.68    1.15
  -6 -13   1    2.12    0.76
   6  13  -1    1.50    0.59
  -6  13   1    0.83    0.97
   5 -13  -1    0.50    0.60
   5 -13  -1    0.59    0.68
  -5 -13   1    1.03    1.02
  -5 -13   1    0.14    0.68
   5 -13  -1   -0.61    0.83
  -5 -13   1    0.76    0.61
  -5 -13   1    0.90    0.71
  -5  13   1    0.39    0.82
   5  13  -1   -0.04    0.43
   4 -13  -1    1.26    0.80
   4 -13  -1    0.61    0.79
  -4 -13   1    2.19    0.83
  -4 -13   1    2.26    1.14
   4 -13  -1    0.28    0.58
  -4 -13   1    1.98    0.69
   4  13  -1    0.52    0.50
  -4  13   1   -0.45    0.73
   3 -13  -1   12.98    1.84
  -3 -13   1   16.02    1.70
   3 -13  -1   17.77    1.60
  -3 -13   1   15.92    2.10
  -3 -13   1   15.71    1.44
   3 -13  -1   14.41    1.70
  -3  13   1   14.40    1.72
   3  13  -1   15.04    1.38
  -2 -13   1   11.79    1.77
   2 -13  -1    8.35    1.21
   2 -13  -1   10.43    1.64
  -2 -13   1   10.03    1.34
   2 -13  -1   10.57    1.36
  -2 -13   1   12.79    1.26
  -2  13   1    9.29    1.35
   2  13  -1   10.75    1.20
   1 -13  -1   -0.27    0.58
   1 -13  -1    0.56    0.75
  -1 -13   1    1.84    0.71
   1 -13  -1    1.77    0.69
  -1 -13   1   -0.27    0.78
  -1 -13   1    0.90    0.59
  -1  13   1    1.33    0.66
   1  13  -1    1.71    0.65
   0 -13   1    2.82    0.85
   0 -13   1    4.31    1.22
   0 -13  -1    2.79    1.15
   0 -13  -1    6.64    0.99
   0 -13  -1    3.37    0.88
   0 -13   1    5.08    1.05
   0  13  -1    3.28    0.87
   0  13   1    5.25    0.96
   1 -13   1    0.39    0.77
   1 -13   1   -0.30    0.57
  -1 -13  -1   -0.84    0.69
  -1 -13  -1   -0.72    0.46
  -1 -13  -1    0.25    0.53
   1 -13   1    0.32    0.58
   1  13   1   -0.52    0.42
  -1  13  -1    0.18    0.62
  -2 -13  -1    0.88    0.56
   2 -13   1    2.44    0.80
  -2 -13  -1    0.12    0.80
  -2 -13  -1    0.65    0.58
   2 -13   1   -0.61    0.70
   2 -13   1    0.69    0.59
   2  13   1    0.58    0.55
  -2  13  -1   -0.16    0.56
   3 -13   1    1.78    0.75
  -3 -13  -1    2.58    0.66
   3 -13   1    1.28    0.82
  -3 -13  -1    0.88    1.02
   3 -13   1    0.52    0.99
  -3 -13  -1    1.17    0.66
   3  13   1    1.74    0.57
  -3  13  -1    2.78    0.96
  -4 -13  -1   -0.25    0.47
  -4 -13  -1    0.89    0.97
   4 -13   1    0.69    0.72
   4 -13   1    0.95    0.70
  -4 -13  -1    0.27    0.52
   4  13   1    0.26    0.39
  -4  13  -1    1.57    0.87
  -5 -13  -1    1.44    1.11
  -5 -13  -1   -0.17    0.64
  -5 -13  -1    0.73    0.74
   5 -13   1    0.16    0.69
  -5 -13  -1    0.02    0.54
  -5  13  -1    0.77    0.92
   5  13   1    0.02    0.40
  -6 -13  -1    1.03    0.69
  -6 -13  -1   -0.60    0.84
  -6 -13  -1    1.22    0.60
   6 -13   1    1.77    1.04
  -6 -13  -1    3.00    1.30
  -6 -13  -1    0.33    0.74
  -6  13  -1    0.87    1.11
   6  13   1    0.97    0.50
  -6 -14   1   -0.23    0.63
   6 -14  -1   -1.48    0.87
   6 -14  -1    1.57    0.97
  -6 -14   1    0.58    1.05
  -6 -14   1   -0.09    0.73
   6 -14  -1   -0.11    0.53
  -6 -14   1   -0.40    0.65
   6  14  -1    0.39    0.54
  -6  14   1    0.22    1.02
  -5 -14   1    0.50    1.05
  -5 -14   1    1.35    0.70
   5 -14  -1    2.20    0.98
  -5 -14   1   -0.27    0.62
   5 -14  -1    0.25    0.96
   5 -14  -1    2.11    0.76
   5  14  -1    0.71    0.54
  -5  14   1    1.11    0.96
  -4 -14   1    0.02    0.56
  -4 -14   1    1.15    0.77
   4 -14  -1    0.07    0.65
  -4 -14   1    1.06    1.07
   4 -14  -1   -0.11    0.91
   4 -14  -1   -0.07    0.59
  -4  14   1    1.58    0.95
   4  14  -1    0.37    0.53
  -3 -14   1    2.72    1.16
   3 -14  -1    2.37    0.89
   3 -14  -1    3.18    1.20
  -3 -14   1    3.58    0.86
   3 -14  -1    0.94    0.69
  -3 -14   1    2.05    0.71
   3  14  -1    2.47    0.71
  -3  14   1    2.19    0.91
  -2 -14   1    3.14    0.86
  -2 -14   1    5.63    1.41
   2 -14  -1    3.08    1.12
   2 -14  -1    3.27    0.93
   2 -14  -1    3.81    0.94
  -2 -14   1    2.93    0.84
   2  14  -1    3.74    0.84
  -2  14   1    2.20    0.86
   1 -14  -1    0.55    0.66
  -1 -14   1    1.65    1.08
   1 -14  -1    1.15    0.68
  -1 -14   1    2.14    0.80
  -1 -14   1    2.17    0.80
   1 -14  -1    1.45    0.99
   1  14  -1    1.22    0.65
  -1  14   1    0.84    0.68
   0 -14  -1    0.70    0.96
   0 -14   1    0.20    0.60
   0 -14  -1    0.67    0.61
   0 -14  -1    1.13    0.67
   0 -14   1    1.04    0.98
   0 -14   1    0.29    0.64
   0  14   1    0.73    0.65
   0  14  -1    0.39    0.60
  -1 -14  -1    0.69    0.62
  -1 -14  -1    1.19    0.71
   1 -14   1    0.48    0.57
   1 -14   1    1.25    1.07
   1 -14   1    0.13    0.67
  -1 -14  -1   -0.37    0.78
  -1  14  -1    1.17    0.76
   1  14   1    2.35    0.71
  -2 -14  -1    9.40    1.39
   2 -14   1    7.76    1.26
   2 -14   1    6.72    1.27
   2 -14   1    7.76    1.61
  -2 -14  -1    8.67    1.68
  -2 -14  -1    6.74    0.97
  -2  14  -1    8.95    1.43
   2  14   1    5.77    0.97
  -3 -14  -1    0.40    0.76
  -3 -14  -1    1.87    1.20
   3 -14   1    0.40    0.96
   3 -14   1    1.20    0.77
   3 -14   1   -0.03    0.69
  -3 -14  -1    0.81    0.61
   3  14   1    1.30    0.55
  -3  14  -1    1.08    0.82
  -4 -14  -1   -0.46    0.61
   4 -14   1    0.38    0.66
  -4 -14  -1    0.34    0.93
  -4 -14  -1   -0.13    0.54
   4 -14   1    0.10    0.77
   4 -14   1    0.17    0.94
   4  14   1   -0.35    0.37
  -4  14  -1    0.13    0.78
   5 -14   1   -0.21    0.60
  -5 -14  -1    1.66    0.87
   5 -14   1    1.41    0.88
  -5 -14  -1    1.59    0.66
  -5 -14  -1    0.46    1.05
  -5  14  -1    0.75    0.90
   5  14   1    1.76    0.58
   6 -14   1    0.66    0.98
  -6 -14  -1   -0.05    0.81
  -6 -14  -1    0.25    0.60
  -6 -14  -1    0.85    0.81
   6 -14   1    0.13    0.70
  -6 -14  -1    1.84    1.35
   6  14   1    0.62    0.47
   5 -15  -1   -1.06    0.97
  -5 -15   1    0.28    0.70
   5 -15  -1    0.06    0.63
  -5 -15   1    0.66    0.69
   5 -15  -1    0.93    0.90
  -5 -15   1    0.11    1.02
   5  15  -1    0.62    0.58
  -5  15   1    0.37    0.95
   4 -15  -1    5.81    1.34
  -4 -15   1    3.62    1.45
  -4 -15   1    6.81    1.31
  -4 -15   1    3.63    0.94
   4 -15  -1    4.09    1.30
   4 -15  -1    2.94    0.94
   4  15  -1    3.85    0.86
  -4  15   1    1.57    1.09
   3 -15  -1    1.34    1.07
  -3 -15   1    3.74    1.02
   3 -15  -1    0.99    0.72
   3 -15  -1    0.95    0.78
  -3 -15   1    1.00    0.99
  -3 -15   1    3.02    0.88
  -3  15   1    3.16    1.10
   3  15  -1    2.04    0.71
  -2 -15   1    8.63    1.75
  -2 -15   1    6.48    1.14
   2 -15  -1    4.91    1.12
  -2 -15   1    6.81    1.28
   2 -15  -1   10.54    1.78
   2 -15  -1    7.69    1.32
   2  15  -1    5.86    1.04
  -2  15   1    4.43    1.17
  -1 -15   1    4.71    1.02
   1 -15  -1    6.70    1.53
   1 -15  -1    7.02    1.21
  -1 -15   1    4.51    1.07
  -1 -15   1    4.41    1.36
   1 -15  -1    3.53    0.97
  -1  15   1    4.51    1.13
   1  15  -1    5.57    1.12
   0 -15  -1    2.82    0.88
   0 -15  -1    4.31    1.38
   0 -15   1    4.28    1.02
   0 -15  -1    4.06    1.01
   0 -15   1    1.69    1.04
   0  15   1    1.33    0.79
   0  15  -1    5.33    1.10
  -1 -15  -1    1.45    0.98
   1 -15   1    0.12    0.69
   1 -15   1    0.65    0.67
   1 -15   1   -0.29    0.90
  -1 -15  -1    0.33    0.65
  -1 -15  -1    1.09    0.72
   1  15   1    0.38    0.62
  -1  15  -1    0.86    0.74
  -2 -15  -1    6.00    1.30
   2 -15   1    5.52    1.11
   2 -15   1    3.82    1.37
  -2 -15  -1    3.23    0.86
  -2 -15  -1    4.64    1.43
   2 -15   1    4.13    1.05
  -2  15  -1    6.46    1.39
   2  15   1    6.66    1.04
   3 -15   1    1.51    0.94
  -3 -15  -1    1.12    0.64
  -3 -15  -1    0.63    0.69
   3 -15   1    3.01    1.25
  -3 -15  -1    1.13    1.08
   3 -15   1    0.42    0.72
  -3  15  -1    0.93    0.93
   3  15   1    2.07    0.72
  -4 -15  -1    2.26    0.91
  -4 -15  -1    0.92    0.97
   4 -15   1    0.07    0.74
  -4 -15  -1    0.18    0.57
   4 -15   1   -1.12    0.74
   4 -15   1    0.47    1.08
   4  15   1    0.15    0.46
  -4  15  -1    0.53    0.96
   5 -15   1    0.47    0.90
  -5 -15  -1    1.41    0.87
  -5 -15  -1    0.91    1.18
   5 -15   1   -0.08    1.17
  -3 -16   1   -0.09    0.64
  -3 -16   1    0.04    0.69
   3 -16  -1    0.54    1.09
  -3 -16   1    0.07    1.06
   3 -16  -1   -0.25    0.75
   3 -16  -1    0.62    0.72
  -3  16   1    1.37    0.98
   3  16  -1   -0.60    0.57
  -2 -16   1    7.83    1.84
   2 -16  -1    3.85    1.41
  -2 -16   1    5.13    1.27
  -2 -16   1    4.52    1.03
   2 -16  -1    4.45    1.13
   2 -16  -1    4.63    1.13
  -2  16   1    3.55    1.16
   2  16  -1    6.29    1.15
  -1 -16   1    0.52    1.15
   1 -16  -1    0.40    0.74
  -1 -16   1   -0.19    0.69
   1 -16  -1    0.79    1.09
  -1 -16   1   -0.05    0.61
   1 -16  -1   -0.80    0.66
   1  16  -1    0.16    0.68
  -1  16   1    0.16    0.72
   0 -16  -1    2.10    1.28
   0 -16   1    1.35    1.03
   0 -16   1   -0.53    0.64
   0 -16  -1   -0.88    0.55
   0 -16   1   -0.49    0.56
   0 -16  -1    0.54    0.72
   0  16   1   -0.24    0.63
   0  16  -1    0.27    0.69
  -1 -16  -1    1.19    1.17
   1 -16   1    1.06    0.77
   1 -16   1    0.06    0.98
   1 -16   1   -0.50    0.55
  -1 -16  -1    0.52    0.64
  -1 -16  -1    0.64    0.86
   1  16   1   -0.12    0.58
  -1  16  -1    0.42    0.80
   2 -16   1   10.67    1.62
  -2 -16  -1   10.39    1.66
  -2 -16  -1   11.68    2.13
  -2 -16  -1   10.77    1.32
   2 -16   1   10.93    1.67
  -2  16  -1   12.00    1.78
   2  16   1    9.95    1.29
   3 -16   1    4.41    1.49
   3 -16   1    5.68    1.20
  -3 -16  -1    4.99    1.25
  -3 -16  -1    3.50    1.52
  -3 -16  -1    5.32    1.00
   3 -16   1    5.20    1.38
  -3  16  -1    5.10    1.39
   3  16   1    4.48    0.94
   1 -17  -1    2.29    1.32
   1 -17  -1    0.95    0.85
  -1 -17   1    4.64    1.55
  -1 -17   1    0.24    0.77
   0 -17   1    0.24    1.13
   0 -17  -1    0.71    0.81
   0 -17  -1    0.13    0.85
   0 -17  -1   -0.61    0.90
   0 -17   1   -0.28    0.74
   0 -17   1    1.33    0.87
   0  17   1    1.43    0.90
   0  17  -1    0.02    0.80
 -10   0   2    2.02    0.90
 -10   0   2    2.94    1.25
  10   0  -2    1.82    0.81
 -10   0   2    3.18    0.93
  -9   0   2    1.55    0.70
  -9   0   2    2.34    0.82
  -9   0   2    2.58    0.95
   9   0  -2    1.99    0.76
  -8   0   2    0.42    0.53
  -8   0   2   -0.04    0.40
   8   0  -2   -0.25    0.41
  -8   0   2   -0.89    0.49
   7   0  -2   37.76    2.45
  -7   0   2   41.44    2.58
  -7   0   2   40.11    2.42
   7   0  -2   36.64    2.50
   6   0  -2   42.20    2.55
   6   0  -2   44.78    2.66
  -6   0   2   46.33    2.70
  -6   0   2   42.50    2.52
   5   0  -2   98.78    4.33
  -5   0   2   94.49    4.80
  -5   0   2  102.43    4.95
   5   0  -2  100.80    4.88
   5   0  -2   92.93    4.95
   5   0  -2  105.32    5.08
  -5   0   2   94.49    5.00
   4   0  -2  166.10    8.57
  -4   0   2  178.68    8.34
   4   0  -2  190.57    7.66
   4   0  -2  184.48    8.66
   4   0  -2  175.39    8.38
  -4   0   2  184.77    8.43
   4   0  -2  189.45    8.39
  -4   0   2  179.97    8.63
  -3   0   2  174.73    7.67
   3   0  -2  171.21    7.45
   3   0  -2  158.67    7.66
  -3   0   2  159.51    7.48
  -3   0   2  149.90    7.67
  -3   0   2  156.52    7.42
   3   0  -2  165.27    7.70
   3   0  -2  170.40    6.82
   3   0  -2  156.29    7.46
   2   0  -2    5.40    0.52
   2   0  -2    6.92    0.42
   2   0  -2    6.22    0.51
   2   0  -2    6.45    0.59
   2   0  -2    6.75    0.59
  -2   0   2    5.76    0.57
  -2   0   2    5.37    0.57
  -2   0   2    5.39    0.51
   2   0  -2    6.28    0.34
  -2   0   2    6.78    0.52
  -1   0   2    0.17    0.13
   1   0  -2    0.09    0.15
  -1   0   2   -0.21    0.15
   1   0  -2    0.23    0.14
   1   0  -2    0.09    0.15
   1   0  -2   -0.04    0.13
  -1   0   2    0.25    0.17
  -1   0   2    0.24    0.13
  -1   0  -2   30.23    1.48
   1   0   2   29.07    1.43
   1   0   2   27.74    1.44
  -1   0  -2   28.23    1.44
  -1   0  -2   27.75    1.40
   1   0   2   29.21    1.42
   1   0   2   28.64    1.32
  -1   0  -2   28.42    1.43
  -1   0  -2   28.38    1.43
   1   0   2   28.68    1.47
   1   0   2   28.72    1.41
   1   0   2   29.31    1.46
  -1   0  -2   27.99    1.31
   1   0   2   29.12    1.40
   2   0   2   63.28    2.66
  -2   0  -2   59.01    2.84
  -2   0  -2   55.35    2.89
   2   0   2   63.73    2.87
  -2   0  -2   60.10    2.90
   2   0   2   64.22    2.84
  -2   0  -2   58.33    2.87
   2   0   2   57.23    2.91
  -2   0  -2   51.37    2.85
   2   0   2   61.76    2.87
  -2   0  -2   60.45    2.64
  -2   0  -2   62.81    3.01
   2   0   2   61.81    2.96
  -3   0  -2   14.58    0.84
  -3   0  -2   14.07    0.91
   3   0   2   12.44    0.91
  -3   0  -2   12.80    0.96
   3   0   2   14.38    0.98
  -3   0  -2   14.47    1.08
  -3   0  -2   14.43    1.02
   3   0   2   15.05    0.99
   3   0   2   13.01    0.91
  -3   0  -2   13.97    1.00
  -4   0  -2    8.04    0.76
  -4   0  -2    8.21    0.73
  -4   0  -2    7.76    0.76
   4   0   2    6.51    0.73
  -4   0  -2    8.83    0.89
   4   0   2    7.03    0.71
   4   0   2    7.58    0.71
  -4   0  -2    6.54    0.88
  -5   0  -2   11.77    1.03
   5   0   2   10.01    0.94
  -5   0  -2   10.91    0.97
   5   0   2    9.94    0.99
  -5   0  -2   10.23    0.93
   5   0   2    8.52    0.86
  -5   0  -2   10.42    1.11
  -5   0  -2   10.18    1.19
   6   0   2    0.07    0.47
  -6   0  -2   -0.03    0.37
  -6   0  -2    0.80    0.39
  -6   0  -2   -0.07    0.52
   6   0   2   -0.08    0.41
  -6   0  -2    0.12    0.40
   6   0   2    0.05    0.38
  -6   0  -2    0.50    0.53
  -7   0  -2    0.75    0.45
  -7   0  -2    0.36    0.64
   7   0   2    0.02    0.42
   7   0   2    0.75    0.54
  -7   0  -2    1.21    0.61
  -8   0  -2  119.71    6.29
  -8   0  -2  113.46    6.40
   8   0   2  110.45    6.03
  -8   0  -2  115.21    5.94
  -9   0  -2    0.34    0.49
  -9   0  -2    0.30    0.75
   9   0   2    0.51    0.58
  -9   0  -2   -0.50    0.56
 -10   0  -2    6.19    1.41
  10   0   2    3.91    1.04
 -10   0  -2    6.33    1.17
 -10   0  -2    5.83    1.52
  10  -1  -2    4.95    1.19
 -10  -1   2    5.79    1.38
 -10  -1   2    6.16    1.48
 -10  -1   2    4.11    0.98
 -10   1   2    5.07    1.14
 -10   1   2    3.96    1.17
 -10   1   2    4.41    1.43
  10   1  -2    7.23    1.29
  -9  -1   2   24.17    2.30
  -9  -1   2   22.07    2.37
  -9  -1   2   24.42    1.94
   9  -1  -2   22.42    2.10
  -9   1   2   24.58    2.02
  -9   1   2   20.90    2.17
  -9   1   2   22.49    2.36
   9   1  -2   19.81    1.90
   8  -1  -2    0.33    0.64
  -8  -1   2    1.15    0.57
   8  -1  -2    0.62    0.57
  -8  -1   2    1.00    0.54
  -8  -1   2    0.49    0.66
  -8   1   2    2.36    0.79
   8   1  -2    0.79    0.59
  -8   1   2    0.36    0.47
  -7  -1   2   14.06    1.33
  -7  -1   2   13.13    1.53
  -7  -1   2   11.98    1.37
  -7  -1   2   11.75    1.18
   7  -1  -2   12.06    1.30
   7  -1  -2   11.93    1.31
  -7   1   2   12.63    1.38
  -7   1   2   10.79    1.19
   7   1  -2   13.05    1.29
   7   1  -2   11.56    1.15
  -6  -1   2    1.58    0.68
  -6  -1   2    1.11    0.44
   6  -1  -2    2.74    0.70
  -6  -1   2    1.32    0.57
   6  -1  -2    0.59    0.44
   6   1  -2    1.37    0.50
   6   1  -2    0.77    0.47
  -6   1   2    1.96    0.52
   6   1  -2    1.80    0.65
  -6   1   2    0.56    0.47
   5  -1  -2    0.48    0.39
   5  -1  -2    1.13    0.45
   5  -1  -2    1.50    0.29
  -5  -1   2    0.81    0.44
  -5  -1   2    0.31    0.42
  -5  -1   2    0.80    0.33
   5   1  -2    1.12    0.33
  -5   1   2    1.60    0.50
   5   1  -2    0.97    0.40
  -5   1   2   -0.03    0.26
   5   1  -2    1.23    0.49
   5   1  -2    0.16    0.30
  -4  -1   2    1.35    0.44
   4  -1  -2    1.49    0.42
  -4  -1   2    0.73    0.41
   4  -1  -2    0.46    0.32
   4  -1  -2    0.79    0.41
  -4  -1   2    1.16    0.33
   4  -1  -2    1.24    0.43
  -4   1   2    1.21    0.48
   4   1  -2    0.80    0.34
   4   1  -2    0.72    0.26
   4   1  -2    0.74    0.32
   4   1  -2    1.77    0.44
  -4   1   2    0.78    0.42
  -4   1   2    0.98    0.35
  -3  -1   2   17.45    1.18
   3  -1  -2   18.07    1.16
  -3  -1   2   17.21    1.06
   3  -1  -2   18.82    1.22
   3  -1  -2   17.21    1.12
  -3  -1   2   17.54    1.18
   3  -1  -2   16.90    1.16
  -3  -1   2   18.26    0.92
  -3  -1   2   19.13    1.10
  -3   1   2   17.96    1.15
  -3   1   2   18.45    1.26
   3   1  -2   18.59    1.15
   3   1  -2   16.54    1.14
   3   1  -2   19.99    1.12
   3   1  -2   20.37    1.22
   3   1  -2   19.85    0.98
  -3   1   2   18.15    1.23
  -2  -1   2   37.32    1.89
   2  -1  -2   38.23    1.87
  -2  -1   2   35.99    1.63
  -2  -1   2   38.49    1.84
  -2  -1   2   36.25    1.88
   2  -1  -2   37.11    1.93
  -2  -1   2   35.50    1.83
   2  -1  -2   35.17    1.95
   2  -1  -2   37.09    1.92
  -2  -1   2   35.78    1.92
  -2   1   2   36.10    1.87
  -2   1   2   35.74    1.87
   2   1  -2   36.28    1.79
   2   1  -2   40.18    1.92
   2   1  -2   33.80    1.81
  -2   1   2   35.00    1.80
   2   1  -2   36.33    1.60
  -2   1   2   34.75    1.91
   2   1  -2   34.72    1.84
   2   1  -2   34.34    1.78
  -1  -1   2   18.03    0.99
   1  -1  -2   17.68    0.96
  -1  -1   2   16.39    1.00
   1  -1  -2   19.05    0.89
   1  -1  -2   18.63    0.81
   1  -1  -2   18.22    0.98
   1  -1  -2   17.88    1.00
  -1  -1   2   17.73    0.99
   1  -1  -2   16.46    0.98
   1   1  -2   17.92    0.98
  -1   1   2   18.89    0.82
  -1   1   2   18.06    0.91
   1   1  -2   18.63    0.97
  -1   1   2   18.68    1.03
  -1   1   2   18.67    0.99
  -1   1   2   17.01    0.95
  -1   1   2   18.37    1.00
   1   1  -2   18.59    1.02
   1   1  -2   17.75    1.00
   0  -1  -2   31.75    1.60
   0  -1  -2   31.08    1.44
   0  -1   2   32.04    1.61
   0  -1  -2   32.85    1.44
   0  -1  -2   32.52    1.50
   0  -1   2   30.24    1.55
   0  -1   2   29.16    1.55
   0  -1  -2   32.55    1.54
   0   1  -2   30.86    1.53
   0   1   2   25.40    1.36
   0   1   2   33.17    1.53
   0   1   2   33.18    1.53
   0   1   2   30.84    1.37
   0   1  -2   31.26    1.50
   0   1  -2   30.54    1.49
   0   1  -2   29.87    1.53
   0   1   2   30.51    1.52
   0   1   2   26.13    1.44
   1  -1   2   49.70    2.37
  -1  -1  -2   48.20    2.20
  -1  -1  -2   47.24    2.40
   1  -1   2   49.67    2.45
  -1  -1  -2   51.23    2.28
  -1  -1  -2   48.57    2.43
   1  -1   2   49.82    2.38
  -1  -1  -2   50.59    2.27
  -1  -1  -2   49.27    2.31
  -1  -1  -2   49.27    2.37
  -1  -1  -2   49.66    2.32
   1   1   2   48.47    2.38
   1   1   2   49.32    2.21
  -1   1  -2   48.38    2.25
  -1   1  -2   47.75    2.08
   1   1   2   49.31    2.36
   1   1   2   49.70    2.20
   1   1   2   46.15    2.28
  -1   1  -2   45.92    2.40
   1   1   2   48.14    2.17
   1   1   2   48.54    2.29
   1   1   2   52.76    2.46
   1   1   2   49.00    2.32
  -1   1  -2   50.34    2.39
  -1   1  -2   49.50    2.36
  -1   1  -2   45.41    2.31
   1   1   2   49.15    2.22
  -2  -1  -2  137.58    5.96
   2  -1   2  147.81    6.66
  -2  -1  -2  142.69    6.33
   2  -1   2  148.94    5.87
  -2  -1  -2  132.56    6.43
   2  -1   2  139.03    6.41
  -2  -1  -2  115.30    6.37
  -2  -1  -2  149.68    6.48
  -2  -1  -2  151.18    6.50
   2  -1   2  144.37    6.44
   2  -1   2  139.58    6.60
   2  -1   2  144.54    6.30
  -2  -1  -2  132.24    6.55
  -2   1  -2  140.45    6.43
   2   1   2  142.02    6.16
   2   1   2  149.47    6.66
  -2   1  -2  145.70    6.59
   2   1   2  146.31    6.57
   2   1   2  145.78    6.42
  -2   1  -2  142.24    6.75
   2   1   2  145.32    6.43
   2   1   2  147.52    6.70
   2   1   2  139.16    6.62
  -2   1  -2  134.43    6.53
  -2   1  -2  146.45    6.72
  -2   1  -2  143.31    5.97
   3  -1   2   28.89    1.75
  -3  -1  -2   32.08    1.62
  -3  -1  -2   31.22    1.88
   3  -1   2   31.04    1.80
   3  -1   2   29.52    1.72
   3  -1   2   32.07    1.62
   3  -1   2   31.49    1.49
  -3  -1  -2   31.98    1.81
  -3  -1  -2   31.84    1.59
  -3  -1  -2   30.48    1.79
  -3  -1  -2   29.56    1.65
   3   1   2   32.59    1.65
  -3   1  -2   34.12    1.87
   3   1   2   30.36    1.70
   3   1   2   33.03    1.76
  -3   1  -2   31.48    1.75
  -3   1  -2   31.03    1.85
   3   1   2   33.14    1.82
   4  -1   2   33.64    1.85
   4  -1   2   30.23    1.68
   4  -1   2   30.72    1.88
   4  -1   2   27.41    1.73
  -4  -1  -2   26.86    1.83
  -4  -1  -2   30.47    1.74
  -4  -1  -2   29.96    1.95
   4   1   2   28.62    1.58
   4   1   2   30.97    1.75
  -4   1  -2   27.30    1.67
   4   1   2   29.12    1.66
  -4   1  -2   27.92    1.76
  -4   1  -2   27.35    1.77
  -5  -1  -2   50.29    2.89
   5  -1   2   44.39    2.74
  -5  -1  -2   48.86    2.96
  -5  -1  -2   47.52    2.63
   5  -1   2   56.86    2.97
   5  -1   2   47.82    2.71
  -5  -1  -2   52.74    2.75
  -5   1  -2   49.31    2.81
   5   1   2   51.61    2.77
   5   1   2   46.47    2.67
  -5   1  -2   47.19    2.78
  -5   1  -2   47.62    2.69
   5   1   2   51.50    2.58
  -6  -1  -2    8.70    1.28
   6  -1   2    9.38    1.17
   6  -1   2   11.18    1.12
   6  -1   2   10.98    1.09
  -6  -1  -2   11.60    1.02
  -6  -1  -2   13.18    1.20
  -6  -1  -2   10.12    1.24
  -6   1  -2   11.68    1.31
   6   1   2   13.21    1.22
  -6   1  -2   11.04    1.23
   6   1   2   12.92    1.05
  -6   1  -2    9.34    1.31
  -6   1  -2   12.16    1.21
   6   1   2   10.24    1.06
  -6   1  -2   11.79    1.11
  -7  -1  -2   23.92    2.18
  -7  -1  -2   23.96    1.68
   7  -1   2   22.14    1.75
  -7  -1  -2   23.44    2.05
   7  -1   2   22.78    1.75
  -7   1  -2   24.15    2.02
  -7   1  -2   25.74    1.77
   7   1   2   20.31    1.68
  -7   1  -2   25.14    2.20
  -7   1  -2   23.29    1.80
  -8  -1  -2   11.92    1.75
   8  -1   2   10.19    1.31
  -8  -1  -2   10.74    1.22
  -8  -1  -2   11.83    1.61
  -8   1  -2   11.01    1.55
   8   1   2   10.09    1.19
  -8   1  -2   11.84    1.68
  -8   1  -2    8.57    1.18
  -9  -1  -2   12.42    1.77
   9  -1   2   11.88    1.47
  -9  -1  -2   11.75    1.86
  -9  -1  -2    8.66    1.23
  -9   1  -2   11.34    1.67
  -9   1  -2   10.78    1.41
   9   1   2   11.88    1.40
  -9   1  -2   11.78    1.80
 -10  -1  -2    1.07    0.68
 -10  -1  -2   -0.24    0.65
  10  -1   2    0.12    0.62
 -10  -1  -2    0.05    0.85
 -10   1  -2    0.82    0.66
 -10   1  -2   -0.28    0.66
 -10   1  -2    1.37    1.05
  10   1   2    0.25    0.63
 -10  -2   2    4.49    1.31
 -10  -2   2    2.49    0.83
  10  -2  -2    3.16    0.94
 -10  -2   2    4.06    1.17
 -10   2   2    2.74    1.04
 -10   2   2    4.77    1.39
  10   2  -2    3.02    0.90
 -10   2   2    4.81    1.14
  -9  -2   2   35.12    2.62
  -9  -2   2   31.79    2.29
   9  -2  -2   29.85    2.43
  -9  -2   2   29.84    2.78
   9   2  -2   28.09    2.30
  -9   2   2   36.79    2.46
   8  -2  -2    3.26    0.91
  -8  -2   2    2.03    0.77
  -8  -2   2    3.06    0.73
   8  -2  -2    2.97    0.81
  -8  -2   2    2.26    0.87
  -8   2   2    2.58    0.77
  -8   2   2    1.67    0.73
   8   2  -2    2.79    0.75
  -7  -2   2   22.72    1.66
  -7  -2   2   18.29    1.85
   7  -2  -2   20.86    1.71
  -7  -2   2   20.77    1.81
  -7  -2   2   16.91    1.44
   7  -2  -2   22.15    1.79
   7   2  -2   20.20    1.58
  -7   2   2   21.64    1.82
  -7   2   2   18.97    1.62
   7   2  -2   19.06    1.45
  -6  -2   2    1.54    0.57
  -6  -2   2    2.80    0.71
  -6  -2   2    1.27    0.65
   6  -2  -2    1.42    0.62
  -6  -2   2    1.73    0.50
  -6  -2   2    2.88    0.64
   6  -2  -2    1.87    0.64
   6   2  -2    1.76    0.54
   6   2  -2    2.11    0.63
  -6   2   2    2.49    0.67
   6   2  -2    1.87    0.50
  -6   2   2    2.40    0.60
   5  -2  -2   61.91    3.34
   5  -2  -2   56.10    3.25
  -5  -2   2   57.47    3.11
  -5  -2   2   65.67    3.27
  -5  -2   2   59.65    3.22
  -5  -2   2   62.63    3.30
  -5  -2   2   61.42    3.41
  -5   2   2   59.75    3.37
   5   2  -2   61.26    3.21
   5   2  -2   62.85    3.27
   5   2  -2   60.44    3.06
  -5   2   2   53.30    3.12
  -4  -2   2    0.91    0.30
  -4  -2   2    1.57    0.43
  -4  -2   2    0.85    0.33
  -4  -2   2    1.52    0.43
   4  -2  -2    1.25    0.43
  -4  -2   2    0.45    0.21
  -4  -2   2    1.96    0.53
   4  -2  -2    0.49    0.40
  -4  -2   2    1.17    0.42
  -4   2   2    0.25    0.41
   4   2  -2    1.15    0.35
  -4   2   2    0.84    0.33
   4   2  -2    1.59    0.45
   4   2  -2    0.69    0.29
   4   2  -2    1.01    0.34
  -3  -2   2  135.88    6.55
   3  -2  -2  139.97    6.48
  -3  -2   2  135.75    6.49
   3  -2  -2  143.44    6.45
  -3  -2   2  136.24    6.37
  -3  -2   2  142.68    6.42
  -3  -2   2  138.55    5.91
   3  -2  -2  145.29    6.69
  -3  -2   2  137.39    6.52
  -3  -2   2  128.59    6.33
   3  -2  -2  139.60    6.62
  -3   2   2  134.69    6.40
  -3   2   2  145.37    6.59
   3   2  -2  137.03    6.51
   3   2  -2  142.97    5.87
   3   2  -2  130.58    6.47
   3   2  -2  131.43    6.28
  -2  -2   2   68.34    3.13
  -2  -2   2   64.46    3.08
  -2  -2   2   62.72    3.18
  -2  -2   2   64.20    3.07
   2  -2  -2   67.32    3.27
  -2  -2   2   66.26    3.17
   2  -2  -2   64.91    3.18
  -2  -2   2   63.92    2.86
   2  -2  -2   64.62    3.13
   2  -2  -2   63.99    3.22
  -2  -2   2   67.44    3.17
  -2  -2   2   63.22    3.18
  -2   2   2   60.26    3.26
  -2   2   2   63.50    3.12
  -2   2   2   65.64    3.24
   2   2  -2   68.60    3.11
   2   2  -2   67.52    3.21
   2   2  -2   62.25    3.18
   2   2  -2   62.59    2.87
  -2   2   2   66.92    3.18
   2   2  -2   69.64    3.09
   2   2  -2   65.54    3.22
   1  -2  -2   10.58    0.66
  -1  -2   2   11.16    0.70
  -1  -2   2   10.40    0.67
  -1  -2   2    9.85    0.57
   1  -2  -2    9.86    0.68
  -1  -2   2    9.15    0.72
   1  -2  -2    9.75    0.55
   1  -2  -2   10.57    0.69
   1  -2  -2    9.58    0.63
   1  -2  -2   10.15    0.67
  -1  -2   2    9.68    0.69
  -1  -2   2   10.59    0.63
   1   2  -2    9.03    0.67
   1   2  -2    9.75    0.62
  -1   2   2    8.83    0.67
   1   2  -2    9.52    0.64
  -1   2   2    8.40    0.60
   1   2  -2    8.91    0.54
  -1   2   2   10.07    0.59
  -1   2   2    9.55    0.52
   1   2  -2    9.48    0.65
  -1   2   2    8.91    0.65
   1   2  -2    9.12    0.57
  -1   2   2    9.42    0.64
   0  -2  -2  700.85   31.69
   0  -2   2  666.00   30.75
   0  -2  -2  647.17   30.82
   0  -2   2  670.80   31.62
   0  -2  -2  680.28   28.84
   0  -2   2  728.23   31.63
   0  -2  -2  691.87   30.56
   0  -2  -2  714.32   31.40
   0  -2  -2  737.85   30.84
   0  -2  -2  739.03   31.75
   0  -2   2  711.68   30.74
   0  -2  -2  704.48   28.51
   0   2  -2  680.07   32.45
   0   2   2  739.96   31.85
   0   2   2  740.06   29.24
   0   2   2  746.37   32.21
   0   2   2  678.93   32.48
   0   2   2  713.13   31.62
   0   2  -2  701.68   32.44
   0   2   2  669.25   31.77
   0   2  -2  708.75   31.55
   0   2   2  743.98   29.59
   0   2  -2  702.27   31.55
   0   2   2  731.93   32.47
   0   2   2  739.60   31.36
   0   2   2  749.43   31.24
   1  -2   2  119.59    5.42
   1  -2   2  118.11    5.57
  -1  -2  -2  116.19    5.52
   1  -2   2  115.44    5.44
   1  -2   2  121.89    5.60
  -1  -2  -2  121.37    5.40
  -1  -2  -2  117.88    5.09
  -1  -2  -2  114.92    5.43
  -1  -2  -2  116.97    5.59
  -1  -2  -2  118.33    5.04
   1   2   2  123.32    5.54
  -1   2  -2  124.99    5.56
  -1   2  -2  117.88    5.51
   1   2   2  122.33    5.62
   1   2   2  126.48    5.19
  -1   2  -2  120.98    5.68
  -1   2  -2  107.76    5.67
  -2  -2  -2  104.34    4.65
  -2  -2  -2  102.14    4.49
  -2  -2  -2  102.44    4.64
  -2  -2  -2  101.67    4.98
  -2  -2  -2  100.23    4.85
   2  -2   2  108.14    5.03
   2  -2   2  103.32    4.97
  -2  -2  -2  101.15    5.03
   2  -2   2  105.26    4.87
   2  -2   2  105.76    4.83
  -2  -2  -2  101.41    4.88
  -2  -2  -2  102.76    4.56
  -2   2  -2  105.91    4.73
  -2   2  -2  107.73    5.13
  -2   2  -2  106.45    4.39
   2   2   2  107.71    5.07
   2   2   2  110.72    5.01
  -2   2  -2  102.72    4.98
  -2   2  -2   96.98    4.92
   2   2   2  106.88    4.65
   2   2   2  102.03    4.88
  -2   2  -2  111.71    5.09
   2   2   2  106.65    4.90
   3  -2   2  105.64    4.68
   3  -2   2  108.34    5.14
  -3  -2  -2  100.01    5.11
  -3  -2  -2  103.81    4.77
  -3  -2  -2   98.67    4.99
  -3  -2  -2  102.51    4.74
   3  -2   2  101.81    4.96
   3  -2   2  100.61    5.07
  -3  -2  -2  106.68    4.82
  -3  -2  -2  105.30    5.00
  -3  -2  -2   97.78    4.56
   3  -2   2  106.81    4.36
  -3   2  -2  109.35    4.97
  -3   2  -2  101.59    5.06
   3   2   2  101.79    4.82
   3   2   2  109.55    4.87
  -3   2  -2   99.10    4.86
   3   2   2   94.93    4.61
   4  -2   2    4.33    0.64
   4  -2   2    5.39    0.72
  -4  -2  -2    3.79    0.75
   4  -2   2    5.14    0.67
  -4  -2  -2    4.15    0.69
  -4  -2  -2    5.70    0.52
  -4  -2  -2    4.52    0.51
   4  -2   2    4.75    0.51
  -4   2  -2    4.31    0.61
  -4   2  -2    5.71    0.78
   4   2   2    5.66    0.59
  -4   2  -2    5.57    0.74
   4   2   2    4.42    0.45
   4   2   2    4.01    0.49
   5  -2   2    8.34    1.02
   5  -2   2    9.68    0.98
   5  -2   2    7.30    0.91
  -5  -2  -2    8.41    1.03
  -5  -2  -2    8.92    0.79
  -5  -2  -2    7.15    1.06
  -5  -2  -2    7.96    0.73
   5  -2   2    7.94    0.76
   5   2   2    5.47    0.69
   5   2   2    7.66    0.81
   5   2   2    8.86    0.70
  -5   2  -2    8.97    1.04
  -5   2  -2    7.38    0.86
  -5   2  -2    8.30    0.95
  -6  -2  -2    0.36    0.46
  -6  -2  -2   -0.27    0.30
  -6  -2  -2    0.12    0.40
   6  -2   2   -0.24    0.46
  -6  -2  -2    0.27    0.44
  -6  -2  -2    0.44    0.45
   6  -2   2    0.07    0.42
   6   2   2   -0.46    0.28
  -6   2  -2   -0.38    0.26
  -6   2  -2    0.17    0.47
   6   2   2    0.28    0.35
   6   2   2    0.12    0.47
  -7  -2  -2   16.09    1.73
  -7  -2  -2   17.88    1.88
   7  -2   2   17.63    1.54
   7  -2   2   17.25    1.59
  -7  -2  -2   17.92    1.40
  -7   2  -2   17.71    1.56
  -7   2  -2   22.15    1.72
   7   2   2   17.96    1.49
  -8  -2  -2    0.31    0.61
  -8  -2  -2   -0.01    0.46
   8  -2   2   -0.05    0.50
  -8  -2  -2    1.37    0.55
  -8   2  -2    0.37    0.67
   8   2   2    0.16    0.49
  -8   2  -2    0.91    0.53
  -8   2  -2    0.35    0.63
  -9  -2  -2    2.37    0.75
  -9  -2  -2    0.64    0.69
   9  -2   2    0.49    0.59
  -9  -2  -2    2.25    1.03
  -9   2  -2    0.59    0.57
  -9   2  -2    1.82    0.95
   9   2   2    1.16    0.65
  -9   2  -2    1.01    0.81
 -10  -2  -2    2.49    1.07
 -10  -2  -2    0.69    0.94
  10  -2   2    1.00    0.77
 -10  -2  -2    1.52    0.72
 -10   2  -2    2.50    0.91
  10   2   2    2.90    0.87
 -10   2  -2    1.15    1.03
 -10   2  -2    1.10    0.94
 -10  -3   2    3.48    1.17
 -10  -3   2    2.20    0.78
 -10  -3   2    3.26    1.21
  10  -3  -2    3.78    1.06
 -10   3   2    1.70    0.79
  10   3  -2    2.50    0.91
   9  -3  -2    0.71    0.67
  -9  -3   2    0.89    0.55
  -9  -3   2    1.42    0.86
  -9  -3   2    1.98    0.80
  -9   3   2    0.53    0.62
   9   3  -2    1.58    0.63
  -8  -3   2    8.65    1.05
  -8  -3   2    7.60    1.21
   8  -3  -2    5.19    1.06
   8  -3  -2    6.84    1.17
  -8  -3   2    3.93    1.07
  -8   3   2    7.27    1.15
   8   3  -2    7.77    1.08
  -8   3   2    8.00    1.29
  -7  -3   2    0.72    0.43
  -7  -3   2    0.35    0.65
  -7  -3   2    0.64    0.52
   7  -3  -2    1.40    0.71
   7  -3  -2    1.05    0.53
  -7   3   2   -0.69    0.45
  -7   3   2    1.17    0.51
   7   3  -2    0.21    0.39
   7   3  -2    0.99    0.55
  -6  -3   2    1.89    0.60
  -6  -3   2    3.09    0.79
  -6  -3   2    1.70    0.50
   6  -3  -2    1.50    0.60
  -6  -3   2    2.94    0.69
   6  -3  -2    2.39    0.71
   6   3  -2    3.10    0.59
  -6   3   2    1.72    0.67
   6   3  -2    2.06    0.62
  -6   3   2    2.25    0.57
   6   3  -2    2.03    0.54
  -5  -3   2    3.00    0.62
  -5  -3   2    2.72    0.69
  -5  -3   2    3.58    0.56
   5  -3  -2    1.42    0.54
  -5  -3   2    3.82    0.63
  -5  -3   2    4.08    0.69
   5  -3  -2    3.29    0.71
  -5  -3   2    4.14    0.52
  -5   3   2    3.38    0.73
  -5   3   2    2.60    0.56
   5   3  -2    2.87    0.53
   5   3  -2    3.63    0.66
   5   3  -2    3.55    0.57
  -4  -3   2   39.05    2.14
  -4  -3   2   36.69    2.20
  -4  -3   2   37.68    2.05
  -4  -3   2   40.83    2.32
   4  -3  -2   38.38    2.25
   4  -3  -2   36.87    2.24
  -4  -3   2   40.29    2.20
  -4  -3   2   37.19    1.91
  -4   3   2   36.84    2.15
   4   3  -2   36.68    2.10
   4   3  -2   38.91    2.18
  -4   3   2   37.33    2.31
   4   3  -2   40.33    2.04
  -3  -3   2    2.01    0.40
   3  -3  -2    1.41    0.43
   3  -3  -2    1.41    0.41
   3  -3  -2    0.76    0.40
  -3  -3   2    1.65    0.32
  -3  -3   2    1.97    0.33
  -3  -3   2    1.57    0.46
  -3  -3   2    1.78    0.46
  -3  -3   2    1.78    0.39
   3   3  -2    1.31    0.32
   3   3  -2    1.45    0.34
   3   3  -2    1.83    0.40
   3   3  -2    1.85    0.35
  -3   3   2    0.96    0.30
  -3   3   2    1.67    0.51
  -3   3   2    1.66    0.40
   2  -3  -2    9.65    0.71
   2  -3  -2    8.95    0.77
  -2  -3   2    7.29    0.68
   2  -3  -2    7.40    0.69
   2  -3  -2    7.61    0.71
  -2  -3   2    9.08    0.77
  -2  -3   2    9.01    0.69
  -2  -3   2    8.50    0.59
  -2  -3   2    7.81    0.62
  -2  -3   2    7.92    0.62
  -2  -3   2    8.16    0.65
  -2   3   2    7.95    0.66
   2   3  -2    8.00    0.66
   2   3  -2    8.59    0.68
   2   3  -2    8.82    0.64
  -2   3   2    6.94    0.61
  -2   3   2    7.29    0.73
   2   3  -2    8.57    0.60
   2   3  -2    8.51    0.64
  -2   3   2    7.17    0.70
   1  -3  -2   72.68    3.50
   1  -3  -2   75.49    3.28
  -1  -3   2   73.73    3.53
  -1  -3   2   71.23    3.52
  -1  -3   2   74.84    3.63
   1  -3  -2   71.95    3.58
   1  -3  -2   78.96    3.64
   1  -3  -2   73.30    3.25
  -1  -3   2   75.55    3.44
  -1  -3   2   76.69    3.54
   1  -3  -2   83.31    3.64
  -1  -3   2   71.01    3.61
   1  -3  -2   76.32    3.50
   1  -3  -2   73.52    3.54
   1   3  -2   75.15    3.57
  -1   3   2   77.11    3.59
   1   3  -2   76.58    3.50
  -1   3   2   74.74    3.70
   1   3  -2   80.45    3.72
   1   3  -2   81.08    3.59
   1   3  -2   72.22    3.69
  -1   3   2   73.15    3.66
  -1   3   2   73.28    3.53
   1   3  -2   79.50    3.57
   0  -3   2  349.14   15.01
   0  -3  -2  338.11   14.46
   0  -3  -2  334.64   14.88
   0  -3  -2  335.03   14.49
   0  -3  -2  341.26   14.89
   0  -3   2  317.33   14.98
   0  -3  -2  321.58   13.51
   0  -3   2  321.74   14.58
   0  -3   2  328.62   14.57
   0  -3  -2  323.60   14.51
   0  -3  -2  295.49   14.90
   0  -3  -2  324.56   13.67
   0   3   2  329.94   14.81
   0   3   2  336.35   13.69
   0   3   2  315.28   14.92
   0   3   2  323.98   14.90
   0   3  -2  324.85   15.03
   0   3   2  337.11   14.50
   0   3  -2  346.67   15.04
   0   3  -2  321.96   14.60
   0   3   2  340.10   14.51
   0   3  -2  302.78   14.58
   0   3   2  334.18   14.54
  -1  -3  -2  220.36    9.56
   1  -3   2  232.58   10.23
  -1  -3  -2  222.80   10.47
   1  -3   2  234.78   10.19
  -1  -3  -2  228.83    9.47
   1  -3   2  240.13   10.53
  -1  -3  -2  221.80   10.35
  -1  -3  -2  232.28   10.15
   1  -3   2  203.07   10.46
  -1   3  -2  244.05   11.11
   1   3   2  242.60   10.80
  -1   3  -2  227.07   10.78
   1   3   2  239.44   10.97
  -1   3  -2  234.42   11.14
   1   3   2  253.79   10.16
  -2  -3  -2    6.72    0.38
  -2  -3  -2    7.00    0.62
   2  -3   2    7.62    0.72
   2  -3   2    6.12    0.68
  -2  -3  -2    5.40    0.70
  -2  -3  -2    6.74    0.60
   2  -3   2    5.04    0.62
  -2  -3  -2    6.14    0.67
  -2  -3  -2    7.09    0.79
  -2  -3  -2    6.36    0.72
  -2  -3  -2    5.85    0.36
   2  -3   2    5.57    0.60
  -2   3  -2    6.26    0.61
   2   3   2    6.99    0.39
  -2   3  -2    4.72    0.57
  -2   3  -2    5.64    0.67
  -2   3  -2    5.39    0.67
   2   3   2    6.30    0.35
  -3  -3  -2   92.14    4.51
  -3  -3  -2   89.19    4.19
   3  -3   2   92.79    4.49
  -3  -3  -2   92.24    4.65
   3  -3   2   91.48    4.63
  -3  -3  -2   89.87    4.55
  -3  -3  -2   90.09    4.66
  -3  -3  -2   94.89    4.16
   3  -3   2   90.56    4.58
  -3  -3  -2   89.72    4.18
  -3   3  -2   90.92    4.68
   3   3   2   98.14    4.39
   3   3   2   90.61    4.34
  -3   3  -2   96.38    4.59
  -3   3  -2   85.71    4.46
  -4  -3  -2   30.88    1.48
  -4  -3  -2   29.43    1.62
   4  -3   2   29.05    1.86
   4  -3   2   28.36    1.86
  -4  -3  -2   25.04    1.82
  -4  -3  -2   28.47    1.57
   4  -3   2   30.38    1.48
  -4  -3  -2   30.76    2.02
   4  -3   2   29.42    1.36
   4   3   2   27.66    1.34
   4   3   2   27.17    1.53
   4   3   2   28.88    1.60
  -4   3  -2   26.36    1.69
  -4   3  -2   26.52    1.81
   5  -3   2   24.17    1.74
   5  -3   2   23.05    1.73
  -5  -3  -2   24.94    1.40
  -5  -3  -2   24.53    1.80
  -5  -3  -2   25.03    1.48
   5  -3   2   26.13    1.41
  -5   3  -2   25.39    1.79
   5   3   2   23.05    1.48
   5   3   2   26.30    1.59
   5   3   2   23.71    1.31
  -6  -3  -2   26.37    1.56
   6  -3   2   28.09    1.60
  -6  -3  -2   26.96    2.14
  -6  -3  -2   24.54    1.95
   6  -3   2   23.61    1.87
   6  -3   2   27.80    1.97
  -6  -3  -2   26.20    1.66
   6   3   2   26.68    1.49
  -6   3  -2   26.56    1.96
  -6   3  -2   26.03    1.86
   6   3   2   26.51    1.78
   6   3   2   24.08    1.65
  -7  -3  -2    2.95    0.63
  -7  -3  -2    2.49    0.86
  -7  -3  -2    1.41    0.64
   7  -3   2    2.38    0.74
   7  -3   2    2.10    0.76
  -7   3  -2    3.78    0.83
   7   3   2    2.16    0.57
  -7   3  -2    2.50    0.78
   8  -3   2   -0.03    0.53
  -8  -3  -2    0.68    0.63
  -8  -3  -2    0.18    0.43
  -8  -3  -2    0.75    0.81
   8   3   2    0.18    0.43
  -8   3  -2    0.07    0.41
   9  -3   2    4.00    1.02
  -9  -3  -2    3.91    0.84
  -9  -3  -2    2.58    1.11
  -9  -3  -2    1.68    0.81
  -9   3  -2    2.33    0.79
   9   3   2    2.13    0.70
  -9   3  -2    2.71    0.96
  -9   3  -2    1.99    1.07
 -10  -3  -2    5.11    1.48
 -10  -3  -2    3.34    1.16
 -10  -3  -2    3.65    0.93
  10  -3   2    3.91    1.14
 -10   3  -2    2.33    1.06
 -10   3  -2    2.74    0.91
  10   3   2    1.50    0.74
 -10   3  -2    5.15    1.46
 -10  -4   2    1.55    1.11
 -10  -4   2    3.19    0.91
  10  -4  -2    4.28    1.18
 -10  -4   2    2.36    0.96
 -10   4   2    2.09    0.87
  10   4  -2    2.64    0.85
  -9  -4   2    0.23    0.77
   9  -4  -2   -0.15    0.59
  -9  -4   2    0.15    0.52
  -9  -4   2    0.07    0.58
   9   4  -2    0.22    0.46
  -9   4   2    0.06    0.55
  -8  -4   2    6.42    1.30
   8  -4  -2    8.11    1.23
  -8  -4   2    7.34    1.26
   8  -4  -2    8.79    1.34
  -8  -4   2    6.64    0.99
   8   4  -2    5.64    0.94
  -8   4   2    7.76    1.20
  -8   4   2    6.66    1.21
  -7  -4   2   14.66    1.69
   7  -4  -2   12.89    1.43
   7  -4  -2   14.54    1.52
  -7  -4   2   13.38    1.51
  -7  -4   2   12.78    1.22
  -7   4   2   11.11    1.42
  -7   4   2   12.27    1.30
   7   4  -2   13.48    1.26
  -6  -4   2   43.90    2.92
   6  -4  -2   47.26    2.88
   6  -4  -2   41.48    2.82
  -6  -4   2   44.85    2.80
  -6  -4   2   50.27    2.73
  -6  -4   2   49.85    2.47
  -6  -4   2   46.79    2.59
  -6  -4   2   43.34    2.78
  -6  -4   2   44.93    2.60
  -6   4   2   45.26    2.78
  -6   4   2   46.49    3.00
   6   4  -2   47.55    2.72
   6   4  -2   47.13    2.53
   6   4  -2   48.41    2.82
   5  -4  -2   25.97    1.86
  -5  -4   2   27.01    1.64
   5  -4  -2   24.64    1.82
  -5  -4   2   28.07    1.76
  -5  -4   2   26.53    1.81
  -5  -4   2   25.58    1.81
  -5  -4   2   28.17    1.58
  -5  -4   2   27.68    1.92
   5   4  -2   24.50    1.65
  -5   4   2   27.44    1.93
   5   4  -2   28.24    1.76
   5   4  -2   27.11    1.58
  -5   4   2   26.19    1.77
  -4  -4   2   38.33    2.12
  -4  -4   2   32.78    2.12
  -4  -4   2   35.25    2.18
  -4  -4   2   38.69    1.96
  -4  -4   2   37.55    2.01
  -4  -4   2   32.77    1.83
   4  -4  -2   32.71    2.14
   4  -4  -2   34.55    2.14
  -4   4   2   34.66    2.22
   4   4  -2   38.71    2.07
   4   4  -2   34.85    1.88
   4   4  -2   33.18    1.97
  -4   4   2   35.17    2.06
  -3  -4   2    9.07    0.90
  -3  -4   2    8.98    0.92
  -3  -4   2   11.01    0.81
  -3  -4   2    8.44    0.72
  -3  -4   2   11.19    0.76
   3  -4  -2    9.25    0.85
   3  -4  -2    8.96    0.89
  -3  -4   2    9.73    0.84
   3   4  -2    9.92    0.80
  -3   4   2   12.01    1.05
   3   4  -2   10.82    0.78
  -3   4   2   12.44    0.97
  -3   4   2   10.30    0.85
   3   4  -2   11.99    0.87
  -2  -4   2  234.81   10.58
  -2  -4   2  225.25   10.39
  -2  -4   2  221.17   10.77
  -2  -4   2  242.12   10.36
   2  -4  -2  223.75   10.52
   2  -4  -2  239.20   10.50
  -2  -4   2  229.10    9.83
   2  -4  -2  232.29   10.32
   2  -4  -2  232.10   10.77
  -2  -4   2  235.20   10.42
   2  -4  -2  233.18    9.61
   2   4  -2  244.80   10.98
   2   4  -2  240.69   10.63
   2   4  -2  243.39   10.80
   2   4  -2  228.89   10.96
  -2   4   2  246.16   11.04
  -2   4   2  233.37   10.70
  -2   4   2  223.60   11.06
   1  -4  -2   35.31    1.88
  -1  -4   2   36.47    1.93
  -1  -4   2   35.98    1.87
   1  -4  -2   35.38    1.98
  -1  -4   2   36.06    1.83
  -1  -4   2   35.57    1.90
   1  -4  -2   35.43    1.84
  -1  -4   2   36.13    1.88
   1  -4  -2   39.18    1.92
   1  -4  -2   35.26    1.72
   1  -4  -2   37.46    1.76
  -1  -4   2   36.18    1.92
   1  -4  -2   35.22    1.89
   1  -4  -2   37.28    1.93
   1   4  -2   35.62    1.83
  -1   4   2   35.28    1.89
   1   4  -2   35.76    1.81
   1   4  -2   36.66    1.84
  -1   4   2   36.97    1.89
   1   4  -2   38.93    1.95
  -1   4   2   32.65    1.90
  -1   4   2   35.93    1.86
   1   4  -2   38.53    1.88
  -1   4   2   33.33    1.78
   1   4  -2   34.48    1.90
   0  -4  -2  174.97    7.45
   0  -4  -2  182.91    8.09
   0  -4  -2  180.37    7.88
   0  -4  -2  186.21    8.09
   0  -4   2  184.65    8.28
   0  -4  -2  173.84    7.91
   0  -4   2  180.85    8.02
   0  -4  -2  169.51    8.26
   0  -4   2  167.74    8.03
   0  -4   2  172.18    8.24
   0  -4  -2  166.02    8.01
   0   4  -2  179.44    8.00
   0   4  -2  181.37    8.27
   0   4   2  176.74    8.22
   0   4   2  178.40    7.52
   0   4   2  177.45    8.10
   0   4   2  181.57    7.86
   0   4   2  176.88    8.01
   0   4   2  175.92    7.84
   0   4  -2  175.45    8.02
   0   4  -2  166.55    8.25
   0   4   2  170.95    8.12
  -1  -4  -2   61.82    2.80
  -1  -4  -2   55.67    2.85
   1  -4   2   61.35    3.09
   1  -4   2   61.47    3.15
  -1  -4  -2   61.52    3.20
  -1  -4  -2   62.31    2.79
  -1  -4  -2   61.04    2.85
  -1  -4  -2   60.71    3.12
  -1  -4  -2   62.52    3.24
  -1  -4  -2   64.60    3.12
   1  -4   2   62.62    3.06
   1  -4   2   63.07    3.17
  -1   4  -2   59.66    3.23
   1   4   2   61.01    2.94
   1   4   2   65.80    2.95
   1   4   2   64.26    2.94
  -1   4  -2   65.04    3.17
  -1   4  -2   63.70    3.21
  -1   4  -2   58.88    3.08
   1   4   2   66.95    3.20
   2  -4   2   32.87    1.94
  -2  -4  -2   30.87    2.01
  -2  -4  -2   29.29    1.74
   2  -4   2   39.00    1.95
  -2  -4  -2   36.65    1.81
  -2  -4  -2   31.77    2.02
  -2  -4  -2   35.05    1.95
   2  -4   2   33.67    1.96
  -2  -4  -2   35.90    2.03
  -2   4  -2   32.40    2.02
  -2   4  -2   36.77    2.00
  -2   4  -2   33.79    1.90
  -3  -4  -2   25.64    1.25
  -3  -4  -2   25.68    1.28
  -3  -4  -2   25.67    1.65
   3  -4   2   25.00    1.64
  -3  -4  -2   25.74    1.50
  -3  -4  -2   23.09    1.70
  -3  -4  -2   21.25    1.65
  -3  -4  -2   25.28    1.71
   3  -4   2   24.86    1.64
  -3  -4  -2   25.52    1.49
  -3   4  -2   25.11    1.74
   3   4   2   24.73    1.29
   3   4   2   26.66    1.33
  -3   4  -2   24.48    1.56
  -4  -4  -2    1.04    0.66
  -4  -4  -2    1.25    0.55
  -4  -4  -2    0.74    0.25
  -4  -4  -2    0.53    0.29
  -4  -4  -2    0.31    0.27
  -4  -4  -2    0.28    0.36
   4  -4   2    0.29    0.41
   4  -4   2    1.05    0.52
   4   4   2    0.12    0.19
  -4   4  -2    0.27    0.41
   4   4   2    0.57    0.29
  -4   4  -2    0.55    0.33
   5  -4   2    1.27    0.58
  -5  -4  -2    0.99    0.54
   5  -4   2    2.22    0.31
   5  -4   2    2.72    0.70
  -5  -4  -2    2.43    0.79
  -5  -4  -2    1.66    0.46
  -5  -4  -2    1.72    0.39
   5  -4   2    1.52    0.22
  -5   4  -2    2.78    0.70
   5   4   2    2.21    0.48
   5   4   2    2.04    0.41
  -6  -4  -2   25.51    2.28
  -6  -4  -2   27.01    1.66
   6  -4   2   27.64    2.06
  -6  -4  -2   28.16    2.08
   6  -4   2   26.40    1.46
   6  -4   2   30.75    2.07
  -6   4  -2   29.27    2.16
  -6   4  -2   27.06    1.98
   6   4   2   29.72    1.77
   6   4   2   26.80    1.82
   7  -4   2   13.61    1.49
  -7  -4  -2   15.11    1.16
  -7  -4  -2   11.09    1.66
   7  -4   2   12.40    1.41
  -7  -4  -2   11.92    1.51
  -7   4  -2   13.16    1.51
   7   4   2   12.49    1.15
  -7   4  -2   13.50    1.40
   8  -4   2    0.58    0.69
  -8  -4  -2    1.81    0.57
  -8  -4  -2    0.74    0.76
  -8  -4  -2   -0.19    0.52
  -8   4  -2    0.79    0.59
   8   4   2    1.21    0.53
  -9  -4  -2    3.01    0.75
   9  -4   2    2.11    0.89
  -9  -4  -2    3.26    1.24
  -9  -4  -2    2.80    1.01
  -9   4  -2    2.69    0.84
   9   4   2    2.31    0.74
  10  -4   2   -0.54    0.64
 -10  -4  -2    0.82    1.10
 -10  -4  -2    1.31    0.83
 -10  -4  -2    0.82    0.65
 -10   4  -2    0.27    0.56
 -10   4  -2    0.25    0.99
 -10   4  -2    0.06    0.77
  10   4   2    0.29    0.55
 -10  -5   2    0.09    0.54
 -10  -5   2    1.66    1.10
 -10  -5   2    0.17    0.67
  10  -5  -2   -0.76    0.59
  10   5  -2    0.09    0.55
 -10   5   2    0.40    0.62
   9  -5  -2    0.72    0.72
  -9  -5   2    1.36    0.89
  -9  -5   2    0.39    0.54
  -9  -5   2    0.81    0.69
   9   5  -2    0.86    0.62
  -9   5   2    2.17    0.83
  -8  -5   2    2.15    0.87
   8  -5  -2    3.61    0.98
  -8  -5   2    3.82    0.96
  -8  -5   2    2.92    0.71
   8  -5  -2    3.11    0.88
  -8   5   2    1.85    0.66
   8   5  -2    3.63    0.79
  -8   5   2    3.94    1.10
  -7  -5   2    4.95    1.08
  -7  -5   2    5.07    0.78
  -7  -5   2    1.88    0.62
  -7  -5   2    4.92    0.97
   7  -5  -2    3.96    0.87
   7  -5  -2    5.79    1.09
  -7   5   2    4.44    1.01
  -7   5   2    4.87    0.90
   7   5  -2    5.12    0.84
  -6  -5   2   20.27    1.79
  -6  -5   2   23.37    1.60
  -6  -5   2   24.36    1.60
  -6  -5   2   25.03    1.75
   6  -5  -2   27.76    1.95
  -6  -5   2   22.64    1.55
   6  -5  -2   30.33    2.07
  -6  -5   2   22.52    2.02
  -6  -5   2   25.67    1.88
   6   5  -2   25.16    1.51
   6   5  -2   24.97    1.76
  -6   5   2   25.26    1.81
  -6   5   2   23.73    1.96
   6   5  -2   22.28    1.62
   5  -5  -2   40.99    2.50
   5  -5  -2   42.56    2.55
  -5  -5   2   37.59    2.50
  -5  -5   2   35.26    2.52
  -5  -5   2   40.08    2.23
  -5  -5   2   43.37    2.48
  -5  -5   2   38.00    2.14
  -5  -5   2   41.02    2.22
  -5   5   2   40.59    2.39
   5   5  -2   42.84    2.36
   5   5  -2   39.11    2.08
  -5   5   2   34.69    2.51
   5   5  -2   37.56    2.24
   4  -5  -2   11.00    1.01
  -4  -5   2    9.53    0.82
  -4  -5   2    8.57    1.04
   4  -5  -2    9.85    1.07
  -4  -5   2    9.50    0.81
  -4  -5   2   11.20    1.11
  -4  -5   2    8.99    0.95
  -4  -5   2   10.48    0.86
   4   5  -2   10.11    0.86
   4   5  -2   11.10    0.81
  -4   5   2   11.30    1.01
  -4   5   2   10.76    1.13
   4   5  -2   11.79    0.96
   3  -5  -2    8.80    0.71
  -3  -5   2   10.57    0.81
   3  -5  -2    9.93    0.94
  -3  -5   2    6.93    0.92
  -3  -5   2    9.10    0.93
  -3  -5   2    8.65    0.83
   3  -5  -2    9.63    0.62
  -3  -5   2   11.08    0.79
  -3  -5   2    8.90    0.73
   3  -5  -2    7.44    0.82
   3  -5  -2   10.47    0.91
  -3   5   2    8.89    0.88
   3   5  -2   10.24    0.72
   3   5  -2    8.81    0.76
  -3   5   2    8.22    0.96
   3   5  -2    8.91    0.80
  -3   5   2   10.23    0.87
   2  -5  -2  103.13    4.44
   2  -5  -2  107.29    4.93
   2  -5  -2   94.49    4.95
   2  -5  -2  104.50    5.05
  -2  -5   2  100.92    4.63
  -2  -5   2  106.20    5.03
  -2  -5   2  100.51    4.83
   2  -5  -2  102.80    4.79
   2  -5  -2  106.65    4.58
  -2  -5   2  104.83    5.19
  -2  -5   2  104.93    4.86
  -2  -5   2  103.54    4.87
   2   5  -2   97.79    5.05
   2   5  -2  105.80    5.07
   2   5  -2  111.65    5.08
   2   5  -2  110.15    4.88
  -2   5   2  106.71    5.14
  -2   5   2   99.39    5.18
  -2   5   2  103.00    4.95
   1  -5  -2   12.28    0.89
   1  -5  -2   11.48    0.89
   1  -5  -2   11.91    0.79
  -1  -5   2   13.43    0.89
   1  -5  -2   12.48    1.00
  -1  -5   2   12.58    0.87
  -1  -5   2   11.51    0.87
  -1  -5   2   12.16    0.89
   1  -5  -2   12.38    0.86
   1   5  -2   13.12    0.94
  -1   5   2   13.08    0.83
  -1   5   2   14.63    1.03
   1   5  -2   11.76    0.92
  -1   5   2   15.05    0.93
   1   5  -2   12.74    0.95
  -1   5   2   13.10    0.97
   1   5  -2   13.01    0.86
   0  -5  -2   22.78    1.29
   0  -5  -2   23.54    1.55
   0  -5   2   25.40    1.47
   0  -5  -2   24.27    1.26
   0  -5  -2   23.09    1.33
   0  -5   2   24.65    1.41
   0  -5  -2   23.17    1.31
   0  -5  -2   23.31    1.45
   0  -5   2   21.02    1.38
   0  -5  -2   24.48    1.26
   0   5   2   25.03    1.51
   0   5   2   22.79    1.33
   0   5   2   23.59    1.29
   0   5   2   24.47    1.20
   0   5   2   24.45    1.24
   0   5  -2   23.72    1.37
   0   5  -2   23.60    1.47
   0   5  -2   23.01    1.46
   1  -5   2   30.39    1.83
  -1  -5  -2   30.68    1.68
  -1  -5  -2   32.15    1.48
  -1  -5  -2   26.87    1.61
  -1  -5  -2   32.17    1.84
   1  -5   2   30.22    1.76
  -1  -5  -2   31.93    1.51
  -1  -5  -2   32.99    1.95
  -1  -5  -2   31.33    1.94
   1  -5   2   30.23    1.81
  -1  -5  -2   30.20    1.84
  -1   5  -2   31.38    1.79
  -1   5  -2   30.21    1.57
  -1   5  -2   29.91    1.84
   1   5   2   29.33    1.50
   1   5   2   30.11    1.50
  -1   5  -2   31.49    1.42
  -1   5  -2   28.75    1.69
   2  -5   2  110.83    5.20
  -2  -5  -2  104.19    5.22
  -2  -5  -2  108.89    4.76
   2  -5   2  100.14    5.24
  -2  -5  -2  103.32    4.79
  -2  -5  -2  106.91    5.38
  -2  -5  -2  104.73    5.29
  -2  -5  -2  109.00    5.17
  -2  -5  -2  105.76    4.82
  -2   5  -2  109.40    5.31
  -2   5  -2  112.63    5.56
   3  -5   2   41.20    2.47
  -3  -5  -2   43.44    2.04
  -3  -5  -2   42.34    2.02
  -3  -5  -2   43.04    2.48
  -3  -5  -2   43.08    2.63
  -3  -5  -2   44.46    2.30
  -3  -5  -2   45.73    2.65
   3  -5   2   43.56    2.53
  -3  -5  -2   41.49    2.28
   3   5   2   43.09    2.10
  -3   5  -2   43.34    2.42
  -3   5  -2   40.77    2.57
   3   5   2   44.76    2.11
  -4  -5  -2   11.63    1.32
  -4  -5  -2   11.56    0.76
  -4  -5  -2   11.28    0.82
  -4  -5  -2   12.80    1.06
   4  -5   2   11.47    1.15
  -4  -5  -2   11.81    1.29
  -4  -5  -2   14.42    1.29
   4  -5   2   13.63    1.26
  -4   5  -2    9.57    1.14
  -4   5  -2   12.05    1.09
   4   5   2   11.83    0.76
   4   5   2   11.44    0.80
   5  -5   2   29.08    2.06
  -5  -5  -2   29.13    2.19
  -5  -5  -2   28.90    1.67
  -5  -5  -2   28.03    1.59
  -5  -5  -2   28.79    2.05
  -5  -5  -2   28.40    2.18
   5   5   2   29.21    1.70
  -5   5  -2   28.02    2.10
   5   5   2   29.26    1.66
  -5   5  -2   28.94    1.98
  -6  -5  -2    1.31    0.64
   6  -5   2    1.36    0.65
  -6  -5  -2    1.33    0.53
  -6  -5  -2    1.16    0.40
  -6  -5  -2    0.40    0.65
   6  -5   2    1.54    0.68
  -6   5  -2    0.93    0.68
  -6   5  -2    0.05    0.39
   6   5   2    1.01    0.40
   6   5   2    0.84    0.45
  -7  -5  -2   49.01    3.40
  -7  -5  -2   51.61    3.24
  -7  -5  -2   44.72    2.57
   7  -5   2   42.79    2.96
   7  -5   2   45.51    3.08
  -7   5  -2   46.93    2.98
   7   5   2   46.95    2.69
  -7   5  -2   46.56    3.13
  -8  -5  -2   10.61    1.09
  -8  -5  -2    8.80    1.48
  -8  -5  -2    9.28    1.63
   8  -5   2    9.46    1.40
  -8   5  -2   13.32    1.49
   8   5   2   10.30    1.13
  -9  -5  -2    1.35    0.84
  -9  -5  -2    3.09    0.75
  -9  -5  -2    3.85    1.37
   9  -5   2    2.80    1.01
  -9   5  -2    2.51    0.88
   9   5   2    4.17    0.83
 -10  -5  -2   -0.03    0.54
 -10  -5  -2    0.14    0.99
  10  -5   2   -0.52    0.69
  10   5   2    1.36    0.72
 -10   5  -2    0.01    0.64
 -10  -6   2    0.65    0.65
  10  -6  -2    0.75    0.87
 -10  -6   2    1.15    1.07
 -10  -6   2    0.92    0.86
  10   6  -2    0.92    0.65
 -10   6   2    1.10    0.81
  -9  -6   2    2.46    0.99
   9  -6  -2    3.64    1.03
  -9  -6   2    4.45    1.34
  -9  -6   2    3.20    0.84
   9   6  -2    4.28    0.87
  -9   6   2    3.44    1.00
  -8  -6   2   20.15    2.18
  -8  -6   2   17.32    1.49
   8  -6  -2   16.41    1.79
  -8  -6   2   17.51    1.90
   8  -6  -2   15.54    1.79
   8   6  -2   16.64    1.54
  -8   6   2   16.76    1.71
  -8   6   2   18.73    2.03
   7  -6  -2   18.04    1.79
  -7  -6   2   16.38    1.87
  -7  -6   2   15.09    1.63
   7  -6  -2   14.23    1.57
  -7  -6   2   15.83    1.34
  -7  -6   2   20.09    1.42
  -7  -6   2   16.61    1.71
   7   6  -2   16.28    1.38
  -7   6   2   18.52    1.86
  -7   6   2   19.55    1.72
   6  -6  -2    5.77    1.01
  -6  -6   2    7.67    1.10
  -6  -6   2    8.69    0.93
  -6  -6   2    7.27    1.13
  -6  -6   2    6.90    1.20
   6  -6  -2    9.08    1.21
  -6  -6   2    6.29    0.82
  -6   6   2    6.79    1.02
   6   6  -2    8.79    0.98
  -6   6   2   10.11    1.36
   6   6  -2    7.97    0.89
  -5  -6   2   28.87    2.08
   5  -6  -2   27.99    1.34
  -5  -6   2   26.74    1.68
  -5  -6   2   25.81    1.88
  -5  -6   2   24.18    1.94
  -5  -6   2   23.99    1.64
   5  -6  -2   27.15    1.50
  -5  -6   2   29.81    1.63
   5  -6  -2   27.41    2.00
   5   6  -2   31.62    1.93
  -5   6   2   28.71    2.18
   5   6  -2   32.04    1.66
  -5   6   2   28.77    1.96
   5   6  -2   26.59    1.79
  -4  -6   2   27.95    1.73
  -4  -6   2   29.19    1.92
   4  -6  -2   28.84    1.95
  -4  -6   2   29.53    2.10
   4  -6  -2   30.18    1.46
  -4  -6   2   29.82    1.74
  -4  -6   2   33.76    2.12
  -4  -6   2   32.52    1.73
   4  -6  -2   28.47    2.00
   4  -6  -2   30.74    1.62
  -4   6   2   28.76    1.88
   4   6  -2   31.02    1.63
   4   6  -2   29.40    1.79
  -4   6   2   31.64    2.12
   4   6  -2   29.77    1.82
  -3  -6   2    9.80    0.92
   3  -6  -2   10.58    0.97
  -3  -6   2   10.01    1.09
  -3  -6   2    9.57    0.86
   3  -6  -2   11.43    1.07
  -3  -6   2   10.53    0.79
   3  -6  -2    9.42    0.65
  -3  -6   2    7.97    0.95
   3  -6  -2   10.02    0.75
  -3  -6   2    9.52    0.80
   3   6  -2   11.89    0.91
   3   6  -2    9.94    0.75
  -3   6   2   10.21    0.92
  -3   6   2   10.40    1.06
   3   6  -2   10.07    0.85
   2  -6  -2   30.55    1.86
  -2  -6   2   32.84    1.85
  -2  -6   2   31.24    1.92
   2  -6  -2   33.81    1.94
  -2  -6   2   32.22    2.08
   2  -6  -2   31.81    1.72
   2  -6  -2   32.62    1.75
   2  -6  -2   32.02    1.82
   2  -6  -2   31.80    1.98
  -2  -6   2   33.30    1.78
  -2  -6   2   30.70    1.75
   2  -6  -2   30.08    1.57
   2   6  -2   31.43    1.70
  -2   6   2   29.20    1.95
  -2   6   2   35.14    1.93
  -2   6   2   32.05    1.80
   2   6  -2   31.72    1.85
   2   6  -2   34.43    1.88
  -1  -6   2   18.73    1.18
  -1  -6   2   17.90    1.19
   1  -6  -2   17.28    1.12
   1  -6  -2   16.57    1.06
  -1  -6   2   18.13    1.21
   1  -6  -2   20.16    1.17
   1  -6  -2   18.08    1.21
   1  -6  -2   17.60    1.21
   1  -6  -2   19.90    1.38
   1   6  -2   18.77    1.13
  -1   6   2   19.14    1.20
  -1   6   2   17.54    1.24
   1   6  -2   20.58    1.28
  -1   6   2   18.39    1.28
   1   6  -2   18.09    1.25
  -1   6   2   18.34    1.11
   1   6  -2   19.21    1.26
   0  -6  -2    4.37    0.64
   0  -6  -2    5.73    0.61
   0  -6  -2    3.97    0.70
   0  -6   2    6.63    0.66
   0  -6  -2    5.68    0.47
   0  -6  -2    4.62    0.52
   0  -6  -2    4.04    0.55
   0  -6   2    4.13    0.56
   0  -6   2    5.45    0.64
   0   6   2    5.43    0.42
   0   6  -2    5.99    0.71
   0   6   2    5.63    0.50
   0   6  -2    4.86    0.62
   0   6  -2    5.71    0.57
   0   6   2    4.39    0.52
   0   6  -2    5.51    0.64
   1  -6   2   31.30    1.87
  -1  -6  -2   31.36    1.75
   1  -6   2   29.19    1.81
  -1  -6  -2   30.53    1.92
   1  -6   2   30.82    1.87
  -1  -6  -2   32.70    2.06
  -1  -6  -2   30.84    1.54
  -1  -6  -2   31.01    1.58
  -1  -6  -2   31.38    1.71
  -1   6  -2   31.38    1.90
  -1   6  -2   30.10    1.78
  -1   6  -2   33.34    1.52
  -1   6  -2   31.39    1.95
   1   6   2   30.68    1.63
   1   6   2   31.28    1.61
  -1   6  -2   31.39    1.68
  -2  -6  -2    3.67    0.66
  -2  -6  -2    3.18    0.68
   2  -6   2    3.64    0.67
  -2  -6  -2    4.01    0.61
  -2  -6  -2    3.27    0.71
   2  -6   2    3.04    0.60
  -2  -6  -2    2.75    0.52
  -2  -6  -2    3.52    0.32
  -2  -6  -2    3.17    0.67
  -2  -6  -2    3.62    0.30
   2   6   2    3.58    0.33
  -2   6  -2    3.75    0.57
  -2   6  -2    3.29    0.34
  -2   6  -2    3.83    0.72
  -2   6  -2    3.33    0.28
   2   6   2    3.77    0.34
  -3  -6  -2   13.45    1.22
  -3  -6  -2   11.75    1.27
   3  -6   2   14.70    1.24
  -3  -6  -2   10.99    1.03
   3  -6   2   11.98    1.12
  -3  -6  -2   11.30    1.02
  -3  -6  -2   10.90    1.22
  -3  -6  -2   12.12    0.70
  -3  -6  -2   11.96    0.69
   3   6   2   11.92    0.73
  -3   6  -2    9.62    1.14
  -3   6  -2   11.89    1.06
   3   6   2   13.20    0.72
   4  -6   2    1.53    0.59
  -4  -6  -2    0.41    0.48
  -4  -6  -2    0.55    0.29
  -4  -6  -2    0.57    0.36
  -4  -6  -2    0.83    0.63
   4  -6   2    0.57    0.53
  -4  -6  -2    1.34    0.66
  -4  -6  -2    1.16    0.27
  -4   6  -2    0.40    0.39
   4   6   2    1.03    0.30
  -4   6  -2    0.34    0.52
   4   6   2    0.76    0.24
  -5  -6  -2    0.41    0.42
  -5  -6  -2    0.02    0.25
   5  -6   2    0.26    0.55
  -5  -6  -2    0.18    0.37
  -5  -6  -2    0.86    0.53
  -5  -6  -2    0.90    0.75
  -5  -6  -2   -0.56    0.52
   5  -6   2    0.66    0.51
  -5   6  -2    0.89    0.51
   5   6   2    0.94    0.38
  -5   6  -2   -0.53    0.53
   5   6   2    0.61    0.29
   6  -6   2    6.81    1.10
  -6  -6  -2    4.28    0.94
  -6  -6  -2    5.69    1.15
   6  -6   2    7.14    1.14
  -6  -6  -2    8.39    0.82
  -6  -6  -2    6.15    0.67
  -6  -6  -2    8.09    1.32
  -6   6  -2    6.16    1.00
   6   6   2    7.25    0.78
   6   6   2    6.62    0.69
  -6   6  -2    4.49    0.99
  -7  -6  -2    0.67    0.41
  -7  -6  -2    1.81    0.73
   7  -6   2    0.71    0.60
  -7  -6  -2    0.78    0.72
   7  -6   2   -0.51    0.54
  -7   6  -2    0.54    0.52
  -7   6  -2    0.29    0.61
   7   6   2    0.78    0.40
  -8  -6  -2    3.25    1.00
   8  -6   2    1.48    0.80
  -8  -6  -2    1.88    0.58
  -8  -6  -2    1.84    0.94
  -8   6  -2    2.41    0.77
   8   6   2    1.37    0.55
  -9  -6  -2    2.34    0.69
  -9  -6  -2    3.64    1.09
   9  -6   2    4.00    1.17
  -9  -6  -2    2.53    1.16
  -9   6  -2    2.63    0.90
   9   6   2    3.65    0.81
  -9  -7   2    0.34    0.56
   9  -7  -2    0.33    0.67
  -9  -7   2    0.45    0.84
  -9  -7   2   -0.36    0.64
   9  -7  -2   -0.31    0.72
  -9   7   2   -0.11    0.66
   9   7  -2    0.25    0.47
   8  -7  -2    0.26    0.55
  -8  -7   2    0.95    0.66
  -8  -7   2   -0.06    0.65
  -8  -7   2   -0.17    0.75
   8  -7  -2   -0.72    0.59
  -8  -7   2   -0.57    0.36
  -8   7   2    1.18    0.80
  -8   7   2   -0.01    0.55
   8   7  -2    0.00    0.45
  -7  -7   2   23.63    1.66
  -7  -7   2   19.01    2.08
   7  -7  -2   25.88    2.01
  -7  -7   2   22.36    2.01
  -7  -7   2   21.32    1.99
  -7  -7   2   20.42    1.64
   7  -7  -2   21.36    2.03
  -7   7   2   22.67    2.15
   7   7  -2   22.90    1.68
  -7   7   2   21.96    1.90
   6  -7  -2    0.55    0.29
  -6  -7   2    1.68    0.60
   6  -7  -2    0.34    0.64
   6  -7  -2    1.13    0.25
  -6  -7   2    1.49    0.48
  -6  -7   2    1.35    0.75
   6  -7  -2    0.59    0.52
  -6  -7   2    1.12    0.48
  -6  -7   2    1.44    0.73
  -6   7   2    1.14    0.70
   6   7  -2    1.05    0.43
  -6   7   2    0.23    0.38
  -5  -7   2    9.27    0.90
  -5  -7   2   10.68    0.99
   5  -7  -2    7.73    1.13
   5  -7  -2    8.31    0.58
  -5  -7   2    8.65    0.75
  -5  -7   2    7.92    1.20
  -5  -7   2    6.75    1.14
   5  -7  -2    8.48    1.08
   5  -7  -2    9.67    0.72
  -5  -7   2    8.76    1.10
  -5   7   2    9.04    1.29
   5   7  -2    9.53    0.91
   5   7  -2    9.04    0.73
   5   7  -2    8.30    0.94
  -5   7   2    8.15    1.01
  -4  -7   2    0.83    0.38
  -4  -7   2    1.00    0.59
   4  -7  -2    0.85    0.45
  -4  -7   2    0.49    0.38
   4  -7  -2    0.82    0.56
  -4  -7   2    0.77    0.57
  -4  -7   2    1.51    0.49
   4  -7  -2    1.03    0.36
  -4  -7   2    0.73    0.36
   4  -7  -2    0.99    0.25
   4   7  -2    0.35    0.30
  -4   7   2    1.15    0.46
  -4   7   2    1.15    0.63
   4   7  -2    0.12    0.43
   4   7  -2    0.96    0.32
  -3  -7   2    8.10    0.86
   3  -7  -2    9.42    1.03
   3  -7  -2    8.57    0.74
  -3  -7   2   10.59    0.77
  -3  -7   2   10.83    1.10
   3  -7  -2    8.09    0.89
  -3  -7   2    9.95    0.84
  -3  -7   2    7.50    1.08
  -3  -7   2    7.24    0.88
   3  -7  -2    8.14    0.62
  -3   7   2   11.06    0.96
  -3   7   2    8.98    1.07
   3   7  -2    9.44    0.89
   3   7  -2    9.76    0.71
   3   7  -2    8.97    0.84
  -2  -7   2    8.27    0.80
   2  -7  -2   10.04    0.84
  -2  -7   2    9.18    1.12
   2  -7  -2    9.27    0.78
   2  -7  -2    9.49    0.97
  -2  -7   2    8.71    0.75
   2  -7  -2    8.92    0.69
   2  -7  -2    9.60    0.87
   2  -7  -2    9.81    0.89
  -2  -7   2    9.00    0.99
  -2  -7   2    8.47    0.86
  -2  -7   2    9.73    0.90
   2  -7  -2    8.90    0.99
   2   7  -2    8.26    0.68
  -2   7   2    8.54    0.96
   2   7  -2    8.59    0.82
  -2   7   2   10.84    0.91
   2   7  -2    9.33    0.86
  -2   7   2    8.54    0.83
  -2   7   2    8.50    0.78
  -1  -7   2   87.06    4.15
  -1  -7   2   80.41    4.01
   1  -7  -2   77.92    4.42
   1  -7  -2   90.54    4.15
   1  -7  -2   86.73    3.98
   1  -7  -2   82.43    4.18
  -1  -7   2   86.80    4.56
  -1  -7   2   85.53    4.19
   1  -7  -2   86.26    4.20
   1  -7  -2   84.81    3.85
  -1   7   2   88.86    4.35
   1   7  -2   84.76    4.40
  -1   7   2   82.62    4.39
   1   7  -2   87.92    4.17
  -1   7   2   84.97    4.14
   1   7  -2   94.87    4.44
   0  -7  -2   26.44    1.60
   0  -7   2   25.74    1.70
   0  -7   2   28.02    1.72
   0  -7  -2   29.22    1.66
   0  -7  -2   29.16    1.52
   0  -7  -2   28.66    1.59
   0  -7  -2   29.46    1.79
   0  -7   2   27.74    1.69
   0  -7  -2   27.33    1.91
   0   7  -2   28.90    1.79
   0   7   2   31.21    1.64
   0   7  -2   26.53    1.63
   0   7  -2   28.08    1.82
   0   7   2   27.82    1.67
   0   7   2   28.45    1.46
   1  -7   2   50.35    2.70
  -1  -7  -2   46.79    2.79
   1  -7   2   47.03    2.75
  -1  -7  -2   50.24    2.60
   1  -7   2   48.72    2.75
  -1  -7  -2   50.08    2.41
  -1  -7  -2   52.00    2.46
  -1  -7  -2   50.22    2.98
  -1  -7  -2   48.99    2.54
  -1   7  -2   49.03    2.53
   1   7   2   45.55    2.49
  -1   7  -2   51.10    2.65
   1   7   2   51.80    2.50
  -1   7  -2   51.09    2.81
  -1   7  -2   49.65    2.85
  -2  -7  -2   14.16    0.86
   2  -7   2   13.09    1.18
  -2  -7  -2   16.29    1.46
  -2  -7  -2   14.71    1.41
  -2  -7  -2   14.05    1.15
  -2  -7  -2   15.11    1.31
  -2  -7  -2   14.30    1.35
  -2  -7  -2   12.83    0.80
   2  -7   2   14.28    1.25
  -2  -7  -2   15.58    1.18
  -2   7  -2   14.02    1.33
  -2   7  -2   14.03    0.88
  -2   7  -2   15.87    1.16
  -2   7  -2   15.90    0.80
   2   7   2   14.23    0.88
   2   7   2   13.47    0.87
   3  -7   2   13.38    1.31
  -3  -7  -2   16.15    0.86
   3  -7   2   12.64    1.24
  -3  -7  -2   15.67    1.49
  -3  -7  -2   14.64    1.47
  -3  -7  -2   13.44    1.33
  -3  -7  -2   15.16    0.86
  -3  -7  -2   13.08    1.16
  -3   7  -2   16.55    1.26
   3   7   2   16.32    0.93
   3   7   2   14.77    0.89
  -3   7  -2   13.26    1.39
  -4  -7  -2    6.39    1.15
   4  -7   2    6.75    0.96
  -4  -7  -2    7.24    1.05
  -4  -7  -2    5.46    1.08
  -4  -7  -2    6.19    0.53
  -4  -7  -2    6.95    0.56
  -4  -7  -2    5.28    0.81
   4  -7   2    7.38    1.08
  -4   7  -2    5.23    0.86
   4   7   2    6.18    0.52
   4   7   2    6.61    0.58
  -4   7  -2    6.98    1.10
  -5  -7  -2   29.43    2.20
  -5  -7  -2   31.46    2.03
   5  -7   2   29.13    2.23
   5  -7   2   31.27    2.25
  -5  -7  -2   30.97    1.73
  -5  -7  -2   32.50    2.41
  -5  -7  -2   31.24    1.66
  -5  -7  -2   27.42    2.31
  -5   7  -2   30.78    2.19
  -5   7  -2   31.63    2.37
   5   7   2   32.01    1.76
   5   7   2   32.51    1.83
  -6  -7  -2    5.59    0.69
   6  -7   2    3.26    0.95
  -6  -7  -2    3.90    0.95
  -6  -7  -2    4.31    0.57
  -6  -7  -2    3.35    1.09
  -6  -7  -2    4.72    1.12
   6  -7   2    3.70    0.93
  -6  -7  -2    4.06    0.83
   6   7   2    4.32    0.57
  -6   7  -2    4.92    0.94
   6   7   2    3.50    0.61
  -6   7  -2    4.84    1.04
  -7  -7  -2    4.65    1.10
   7  -7   2    5.38    1.11
   7  -7   2    4.78    1.10
  -7  -7  -2    4.47    0.65
  -7  -7  -2    3.00    1.10
   7   7   2    2.92    0.56
  -7   7  -2    1.55    0.82
  -7   7  -2    3.72    0.89
   8  -7   2    2.65    1.01
  -8  -7  -2    1.95    1.11
  -8  -7  -2    2.84    0.65
  -8  -7  -2    2.99    1.07
   8  -7   2    3.03    0.98
  -8   7  -2    2.64    1.00
   8   7   2    2.81    0.64
  -8   7  -2    3.29    0.93
  -9  -7  -2   -0.83    0.80
  -9  -7  -2    0.67    0.56
  -9  -7  -2    0.72    0.75
   9  -7   2   -0.31    0.81
  -9   7  -2    0.90    0.72
   9   7   2    0.68    0.50
  -9  -8   2    1.79    0.91
   9  -8  -2    3.80    1.22
  -9  -8   2    2.26    0.77
  -9  -8   2    2.44    1.12
   9  -8  -2    2.05    0.95
  -9   8   2    4.18    1.10
   9   8  -2    2.90    0.82
  -9   8   2    3.15    1.18
  -8  -8   2    1.81    1.00
  -8  -8   2    1.28    0.90
  -8  -8   2    2.26    0.88
  -8  -8   2    0.58    0.56
   8  -8  -2    1.51    0.99
   8  -8  -2    0.54    0.59
  -8   8   2    0.23    0.75
  -8   8   2    0.11    0.60
   8   8  -2    1.45    0.55
   7  -8  -2   27.80    2.33
   7  -8  -2   23.86    2.18
  -7  -8   2   27.32    2.41
  -7  -8   2   25.58    2.23
  -7  -8   2   25.60    1.79
  -7  -8   2   31.53    2.39
  -7  -8   2   23.24    1.82
  -7   8   2   29.33    2.52
  -7   8   2   28.05    2.19
   7   8  -2   27.83    1.94
  -6  -8   2    8.02    0.94
  -6  -8   2    7.86    1.30
  -6  -8   2    9.87    1.08
  -6  -8   2    8.05    1.20
   6  -8  -2   10.16    1.28
  -6  -8   2    8.26    1.35
   6  -8  -2    8.13    1.26
   6   8  -2    9.66    0.99
  -6   8   2    8.15    1.15
  -6   8   2    9.36    1.38
  -5  -8   2    2.14    0.87
   5  -8  -2    1.39    0.60
  -5  -8   2    2.04    0.60
   5  -8  -2    2.60    0.31
   5  -8  -2    2.11    0.78
  -5  -8   2    2.16    0.59
  -5  -8   2    1.82    0.54
  -5  -8   2    2.80    0.80
   5  -8  -2    1.70    0.35
   5   8  -2    1.06    0.46
  -5   8   2    2.14    0.91
  -5   8   2    2.68    0.68
   5   8  -2    1.67    0.63
   4  -8  -2   41.94    2.60
  -4  -8   2   40.33    2.46
  -4  -8   2   40.45    2.76
   4  -8  -2   39.72    2.07
  -4  -8   2   36.64    2.27
  -4  -8   2   37.63    2.23
   4  -8  -2   40.17    1.89
  -4  -8   2   40.15    2.62
  -4  -8   2   43.18    2.11
   4  -8  -2   36.84    2.47
   4   8  -2   36.71    2.26
  -4   8   2   36.27    2.62
   4   8  -2   39.48    2.34
   4   8  -2   41.27    1.97
  -4   8   2   41.60    2.43
  -3  -8   2    7.69    0.95
   3  -8  -2    7.34    0.92
   3  -8  -2    8.11    0.64
   3  -8  -2    8.30    0.82
  -3  -8   2    7.49    1.03
  -3  -8   2    7.45    1.12
   3  -8  -2    8.14    1.02
  -3  -8   2    8.54    0.72
  -3  -8   2    6.47    0.85
   3  -8  -2    9.24    0.78
  -3  -8   2    6.54    0.77
  -3   8   2    7.33    0.83
   3   8  -2    9.07    0.68
   3   8  -2   10.13    0.92
  -3   8   2    5.61    0.97
   3   8  -2    6.46    0.78
   2  -8  -2   15.07    1.41
  -2  -8   2   16.27    1.09
   2  -8  -2   15.08    1.14
   2  -8  -2   16.81    1.01
   2  -8  -2   14.79    1.19
   2  -8  -2   15.12    1.31
   2  -8  -2   15.45    1.15
  -2  -8   2   14.84    1.16
  -2  -8   2   16.29    1.27
  -2  -8   2   12.19    1.43
  -2   8   2   14.21    1.11
   2   8  -2   16.31    1.24
  -2   8   2   15.07    1.35
   2   8  -2   15.38    1.19
  -2   8   2   18.26    1.31
   2   8  -2   16.70    1.04
   1  -8  -2   61.90    3.10
   1  -8  -2   60.57    2.93
   1  -8  -2   60.48    3.21
   1  -8  -2   61.89    3.52
  -1  -8   2   56.89    3.54
  -1  -8   2   64.50    3.24
  -1  -8   2   56.74    3.09
   1  -8  -2   65.07    3.17
  -1  -8   2   60.38    3.16
   1  -8  -2   63.07    3.24
  -1   8   2   66.31    3.32
   1   8  -2   64.67    3.14
  -1   8   2   61.67    3.10
   1   8  -2   60.24    3.35
  -1   8   2   58.74    3.35
   1   8  -2   63.78    3.37
   0  -8  -2   17.72    1.06
   0  -8   2   16.14    1.21
   0  -8   2   16.39    1.29
   0  -8   2   19.07    1.29
   0  -8  -2   17.44    1.20
   0  -8   2   13.52    1.25
   0  -8  -2   16.87    1.16
   0  -8  -2   15.96    1.20
   0  -8  -2   17.47    1.34
   0   8   2   18.66    1.03
   0   8   2   16.43    1.23
   0   8  -2   19.28    1.40
   0   8  -2   17.36    1.19
   0   8  -2   17.13    1.33
   0   8   2   17.67    1.19
   1  -8   2    7.32    0.86
   1  -8   2    7.50    0.93
  -1  -8  -2    6.63    0.79
  -1  -8  -2    6.88    0.83
  -1  -8  -2    6.93    0.92
  -1  -8  -2    6.04    0.99
   1  -8   2    8.86    0.90
  -1  -8  -2    8.21    0.63
  -1  -8  -2    7.21    0.67
  -1   8  -2    7.91    0.80
   1   8   2    8.11    0.67
   1   8   2    6.95    0.67
  -1   8  -2    5.76    0.89
  -1   8  -2    8.65    0.93
  -1   8  -2    8.17    0.76
   2  -8   2   17.73    1.48
  -2  -8  -2   20.54    1.14
  -2  -8  -2   22.32    1.87
   2  -8   2   17.14    1.51
  -2  -8  -2   21.22    1.48
  -2  -8  -2   20.08    1.58
  -2  -8  -2   20.89    1.19
  -2  -8  -2   19.92    1.43
  -2   8  -2   20.82    1.67
   2   8   2   21.10    1.24
  -2   8  -2   21.69    1.24
   2   8   2   20.05    1.23
  -2   8  -2   21.38    1.11
  -2   8  -2   19.72    1.44
  -3  -8  -2    0.56    0.59
  -3  -8  -2    0.13    0.28
  -3  -8  -2   -0.25    0.36
  -3  -8  -2   -0.95    0.49
   3  -8   2    0.59    0.44
  -3  -8  -2    0.93    0.42
  -3  -8  -2    0.26    0.23
   3  -8   2   -0.36    0.48
   3   8   2    0.53    0.24
  -3   8  -2    0.45    0.59
   3   8   2    0.92    0.33
  -3   8  -2    0.97    0.47
  -4  -8  -2    3.49    0.94
  -4  -8  -2    3.53    0.42
   4  -8   2    3.61    0.80
  -4  -8  -2    2.71    0.63
   4  -8   2    1.96    0.76
  -4  -8  -2    3.30    0.81
  -4  -8  -2    3.10    0.42
  -4  -8  -2    3.44    1.04
   4   8   2    2.75    0.38
   4   8   2    3.41    0.46
  -4   8  -2    4.25    0.95
  -5  -8  -2    0.72    0.68
   5  -8   2    0.81    0.66
  -5  -8  -2    0.80    0.51
  -5  -8  -2    1.15    0.74
  -5  -8  -2    0.86    0.57
   5  -8   2    0.62    0.58
  -5  -8  -2    0.71    0.33
  -5  -8  -2    0.89    0.37
  -5   8  -2   -0.06    0.65
   5   8   2    0.96    0.33
  -5   8  -2    0.76    0.49
   5   8   2    0.92    0.38
  -6  -8  -2    0.83    0.52
   6  -8   2   -0.31    0.57
  -6  -8  -2    0.34    0.47
  -6  -8  -2   -0.20    0.65
   6  -8   2    0.32    0.57
  -6  -8  -2    0.11    0.32
  -6  -8  -2    1.94    0.90
   6   8   2    0.47    0.29
  -6   8  -2    1.06    0.60
  -6   8  -2   -0.21    0.55
  -7  -8  -2   -0.68    0.41
   7  -8   2    0.17    0.74
   7  -8   2   -0.31    0.55
  -7  -8  -2   -0.74    0.72
  -7  -8  -2    1.55    0.90
  -7  -8  -2   -0.25    0.32
   7   8   2    0.46    0.34
  -7   8  -2   -0.21    0.43
  -7   8  -2   -0.14    0.64
   8  -8   2    0.00    0.64
   8  -8   2    0.27    0.71
  -8  -8  -2   -0.04    0.62
  -8  -8  -2   -0.42    0.42
  -8  -8  -2   -0.26    0.77
  -8   8  -2    0.33    0.58
   8   8   2    0.21    0.41
  -8   8  -2    0.18    0.79
  -9  -8  -2    0.19    0.51
  -9  -8  -2    0.23    0.80
  -9  -8  -2    1.22    1.13
   9  -8   2    1.33    0.96
  -9   8  -2    0.88    0.78
   9   8   2    1.57    0.58
  -9  -9   2   -0.92    0.54
   9  -9  -2   -0.15    0.75
  -9  -9   2    0.21    0.65
   9  -9  -2    1.95    1.11
  -9  -9   2   -0.38    0.86
   9   9  -2   -0.42    0.42
  -9   9   2    0.67    0.76
  -9   9   2    0.39    1.01
   8  -9  -2    0.20    0.76
  -8  -9   2    0.61    0.64
  -8  -9   2   -0.06    0.51
  -8  -9   2   -0.12    0.75
   8  -9  -2   -0.46    0.58
  -8  -9   2   -0.03    0.56
  -8  -9   2   -0.86    0.77
  -8   9   2    0.26    0.84
  -8   9   2   -0.10    0.52
   8   9  -2   -0.32    0.44
  -7  -9   2    0.35    0.75
   7  -9  -2   -0.58    0.60
   7  -9  -2   -0.18    0.49
  -7  -9   2   -0.41    0.79
  -7  -9   2   -0.01    0.42
  -7  -9   2    0.57    0.57
  -7  -9   2   -0.04    0.47
   7   9  -2   -0.43    0.33
  -7   9   2   -0.07    0.49
  -7   9   2    0.65    0.78
   6  -9  -2    1.53    0.66
  -6  -9   2    0.60    0.47
  -6  -9   2    0.15    0.67
  -6  -9   2    1.19    0.80
  -6  -9   2    0.99    0.53
   6  -9  -2    0.93    0.73
  -6  -9   2    0.18    0.41
  -6   9   2    0.71    0.73
   6   9  -2    0.43    0.43
  -6   9   2   -0.23    0.45
  -5  -9   2   20.53    1.46
  -5  -9   2   17.85    1.81
  -5  -9   2   20.20    1.78
   5  -9  -2   20.45    1.13
  -5  -9   2   20.80    2.02
   5  -9  -2   20.25    1.87
   5  -9  -2   20.07    1.77
  -5  -9   2   20.49    1.61
  -5   9   2   16.32    1.81
   5   9  -2   19.01    1.41
  -5   9   2   21.33    1.65
  -4  -9   2    5.05    1.14
   4  -9  -2    2.53    0.55
   4  -9  -2    5.34    0.92
  -4  -9   2    2.88    0.79
   4  -9  -2    4.13    0.44
   4  -9  -2    3.56    0.92
  -4  -9   2    3.63    0.68
  -4  -9   2    3.04    0.72
   4  -9  -2    3.47    0.52
  -4  -9   2    2.80    0.68
  -4   9   2    4.30    0.76
  -4   9   2    3.91    0.96
   4   9  -2    4.22    0.67
   4   9  -2    4.33    0.74
   3  -9  -2    0.76    0.30
  -3  -9   2    2.40    0.84
   3  -9  -2    1.69    0.63
  -3  -9   2    0.93    0.52
  -3  -9   2    0.82    0.49
   3  -9  -2    2.22    0.53
   3  -9  -2    0.30    0.65
  -3  -9   2    1.20    0.38
  -3  -9   2    1.10    0.45
  -3  -9   2    1.73    0.64
   3  -9  -2    0.72    0.48
   3  -9  -2    0.98    0.41
   3   9  -2    1.44    0.34
   3   9  -2    0.68    0.43
  -3   9   2    2.08    0.77
   3   9  -2    0.87    0.48
  -3   9   2    0.61    0.39
   2  -9  -2    9.85    0.98
   2  -9  -2    8.31    0.90
  -2  -9   2   10.32    1.00
   2  -9  -2   10.69    1.26
  -2  -9   2   10.29    0.86
  -2  -9   2   10.43    1.37
   2  -9  -2    9.27    1.08
   2  -9  -2    9.42    0.99
   2  -9  -2   10.22    0.99
  -2  -9   2    8.43    0.99
   2  -9  -2    9.97    0.81
   2   9  -2    9.93    0.78
   2   9  -2   10.83    1.02
  -2   9   2    9.31    1.10
  -2   9   2   11.09    0.94
  -2   9   2   10.79    1.07
   2   9  -2    8.65    0.94
  -1  -9   2   11.66    1.00
  -1  -9   2   11.22    1.11
   1  -9  -2   11.63    1.08
  -1  -9   2    8.90    0.98
  -1  -9   2   12.49    1.44
   1  -9  -2    9.39    0.87
   1  -9  -2   10.96    1.05
   1  -9  -2   11.78    0.99
   1  -9  -2   12.59    1.36
   1  -9  -2    9.90    1.03
   1   9  -2   12.25    1.12
  -1   9   2   10.26    0.98
   1   9  -2   14.55    1.15
  -1   9   2    9.72    1.07
  -1   9   2   10.93    0.86
   1   9  -2   10.52    0.88
   0  -9  -2   11.46    1.38
   0  -9   2   11.80    1.12
   0  -9  -2   11.63    1.01
   0  -9   2   10.93    1.04
   0  -9  -2   10.44    1.07
   0  -9   2   12.09    1.08
   0  -9  -2   10.35    0.99
   0  -9   2   11.87    1.11
   0  -9  -2   11.94    0.85
   0  -9  -2   11.97    1.15
   0   9   2    9.42    0.98
   0   9  -2   11.49    0.95
   0   9   2   12.27    0.78
   0   9  -2   11.64    1.17
   0   9   2   11.06    0.94
  -1  -9  -2   18.01    1.72
  -1  -9  -2   17.83    1.27
  -1  -9  -2   19.65    1.42
  -1  -9  -2   19.54    1.20
   1  -9   2   18.18    1.52
   1  -9   2   19.06    1.46
  -1  -9  -2   18.87    1.35
   1  -9   2   18.41    1.49
   1   9   2   17.31    1.19
  -1   9  -2   22.44    1.55
  -1   9  -2   16.55    1.28
  -1   9  -2   15.93    1.50
   1   9   2   18.48    1.25
  -2  -9  -2    1.53    0.50
   2  -9   2    2.68    0.68
  -2  -9  -2    1.91    0.46
  -2  -9  -2    1.99    0.82
   2  -9   2    2.14    0.72
  -2  -9  -2    1.96    0.37
  -2   9  -2    1.50    0.45
   2   9   2    2.03    0.41
  -2   9  -2    2.53    0.73
  -2   9  -2    1.48    0.51
   2   9   2    1.60    0.39
   3  -9   2   29.18    2.17
  -3  -9  -2   26.47    2.29
  -3  -9  -2   30.04    1.64
  -3  -9  -2   30.27    1.59
  -3  -9  -2   29.33    2.33
   3  -9   2   29.93    2.11
  -3  -9  -2   29.63    2.16
  -3   9  -2   29.88    2.00
   3   9   2   30.56    1.67
  -3   9  -2   28.08    2.23
   3   9   2   30.34    1.68
  -4  -9  -2   13.85    1.71
  -4  -9  -2   16.07    1.01
  -4  -9  -2   12.79    1.64
   4  -9   2   14.27    1.47
  -4  -9  -2   13.07    1.53
  -4  -9  -2   16.42    1.47
  -4  -9  -2   15.55    1.00
   4  -9   2   17.24    1.63
   4   9   2   15.29    1.03
  -4   9  -2   15.87    1.50
  -4   9  -2   12.23    1.54
   4   9   2   14.51    0.96
  -5  -9  -2    4.64    0.54
  -5  -9  -2    4.51    1.17
  -5  -9  -2    3.49    0.97
  -5  -9  -2    4.26    0.86
   5  -9   2    3.82    0.90
  -5  -9  -2    3.80    0.54
   5  -9   2    4.57    1.03
  -5  -9  -2    3.47    0.96
  -5   9  -2    4.99    0.96
   5   9   2    4.36    0.58
  -5   9  -2    3.66    0.94
   5   9   2    4.40    0.50
   6  -9   2    2.91    0.95
  -6  -9  -2    1.79    0.95
   6  -9   2    2.25    0.81
  -6  -9  -2    2.36    0.70
  -6  -9  -2    3.21    0.99
  -6  -9  -2    3.61    1.23
  -6  -9  -2    4.42    0.58
  -6   9  -2    5.24    1.19
   6   9   2    3.96    0.55
  -6   9  -2    3.72    0.88
   7  -9   2    2.64    0.99
  -7  -9  -2    4.91    1.39
  -7  -9  -2    3.41    1.02
  -7  -9  -2    3.63    0.63
   7  -9   2    3.58    1.07
  -7  -9  -2    3.86    1.19
  -7   9  -2    2.86    1.06
   7   9   2    3.41    0.57
  -7   9  -2    1.94    0.81
   8  -9   2    1.44    1.01
   8  -9   2    1.87    0.92
  -8  -9  -2    1.99    0.60
  -8  -9  -2    0.93    0.82
  -8  -9  -2    2.10    1.11
  -8   9  -2    3.00    0.96
  -8   9  -2    1.47    1.02
   8   9   2    2.18    0.61
   8 -10  -2    1.92    0.95
  -8 -10   2    1.81    0.96
   8 -10  -2    0.14    0.92
  -8 -10   2    0.19    0.86
  -8 -10   2    0.97    0.69
  -8 -10   2    0.15    0.89
  -8 -10   2    0.39    0.56
  -8  10   2    0.71    0.71
  -8  10   2    1.06    1.00
   8  10  -2    1.85    0.62
   7 -10  -2   -0.15    0.61
  -7 -10   2    0.80    0.54
  -7 -10   2    1.12    0.65
  -7 -10   2    1.64    0.76
  -7 -10   2    1.01    0.93
  -7 -10   2    1.56    0.90
   7 -10  -2    1.49    0.76
   7  10  -2    1.15    0.52
  -7  10   2    0.82    0.57
  -7  10   2    0.73    0.89
  -6 -10   2   10.10    1.60
  -6 -10   2   11.18    1.62
   6 -10  -2   14.62    1.60
  -6 -10   2   11.73    1.51
  -6 -10   2   10.97    1.14
   6 -10  -2   14.03    1.68
  -6 -10   2   13.10    1.39
  -6  10   2   10.95    1.35
   6  10  -2   13.38    1.20
  -6  10   2   10.94    1.68
   5 -10  -2   21.41    1.87
  -5 -10   2   22.81    1.92
  -5 -10   2   23.18    2.05
  -5 -10   2   21.27    2.13
  -5 -10   2   19.73    1.52
  -5 -10   2   19.00    1.66
   5 -10  -2   20.18    1.48
   5 -10  -2   22.02    1.99
   5  10  -2   20.29    1.49
  -5  10   2   18.22    1.93
  -5  10   2   19.51    1.69
   4 -10  -2    2.11    0.87
  -4 -10   2    2.59    0.62
  -4 -10   2    3.64    1.03
   4 -10  -2    4.57    0.89
   4 -10  -2    3.36    0.52
   4 -10  -2    2.83    0.83
   4 -10  -2    2.94    0.41
  -4 -10   2    2.21    0.61
  -4 -10   2    2.16    0.76
   4 -10  -2    3.21    0.66
  -4 -10   2    2.77    0.73
  -4  10   2    2.92    0.70
   4  10  -2    2.50    0.60
  -4  10   2    3.25    0.97
  -3 -10   2   14.82    1.27
  -3 -10   2   14.46    1.45
   3 -10  -2   17.16    1.42
   3 -10  -2   15.01    1.57
   3 -10  -2   16.48    1.54
  -3 -10   2   13.39    1.66
   3 -10  -2   15.12    1.00
   3 -10  -2   16.03    1.20
   3 -10  -2   15.01    1.25
   3  10  -2   17.19    1.32
  -3  10   2   13.86    1.26
   3  10  -2   18.17    1.38
  -3  10   2   13.82    1.51
  -2 -10   2   10.13    1.45
   2 -10  -2    8.94    0.95
  -2 -10   2   10.69    0.90
   2 -10  -2    9.21    1.31
  -2 -10   2    9.51    1.11
   2 -10  -2   10.64    1.07
   2 -10  -2    9.11    1.13
   2 -10  -2   10.31    1.09
   2 -10  -2   10.40    0.87
  -2 -10   2   10.51    1.00
  -2 -10   2    9.87    1.04
   2 -10  -2   10.46    1.06
  -2  10   2    8.04    1.15
  -2  10   2   11.75    1.18
   2  10  -2   10.26    1.07
   2  10  -2   13.15    1.15
   2  10  -2   10.72    0.83
  -2  10   2   11.31    0.99
   1 -10  -2    0.59    0.39
  -1 -10   2    0.24    0.74
   1 -10  -2    0.70    0.45
  -1 -10   2    1.43    0.49
  -1 -10   2    0.86    0.54
   1 -10  -2    0.67    0.48
  -1 -10   2    0.63    0.45
   1 -10  -2    0.31    0.64
   1 -10  -2    0.91    0.56
   1 -10  -2    1.38    0.47
   1 -10  -2    0.78    0.34
   1  10  -2    0.88    0.35
  -1  10   2   -0.48    0.41
  -1  10   2    0.18    0.27
   1  10  -2    1.69    0.53
   1  10  -2    1.08    0.51
  -1  10   2    0.51    0.36
   0 -10  -2   14.92    1.25
   0 -10  -2   12.50    1.56
   0 -10   2   17.14    1.78
   0 -10  -2   17.37    1.10
   0 -10   2   16.54    1.42
   0 -10   2   14.73    1.34
   0 -10   2   16.83    1.37
   0 -10   2   15.84    1.30
   0 -10  -2   16.46    1.22
   0 -10  -2   16.60    1.37
   0  10   2   17.43    1.26
   0  10   2   17.45    1.38
   0  10   2   17.31    1.05
   0  10  -2   16.04    1.41
   0  10  -2   17.36    1.24
   0  10  -2   17.07    1.50
  -1 -10  -2    2.36    0.61
  -1 -10  -2    3.57    0.63
  -1 -10  -2    3.15    0.49
   1 -10   2    2.72    0.78
  -1 -10  -2    2.83    0.68
   1 -10   2    3.03    0.70
  -1 -10  -2    2.42    0.93
   1  10   2    3.37    0.55
  -1  10  -2    4.65    0.69
  -1  10  -2    3.33    0.76
   1  10   2    2.81    0.59
  -1  10  -2    3.38    0.82
  -2 -10  -2    0.00    0.70
  -2 -10  -2    0.55    0.30
   2 -10   2    0.43    0.47
  -2 -10  -2   -0.61    0.33
   2 -10   2    1.20    0.67
  -2 -10  -2    0.82    0.43
  -2  10  -2    1.33    0.50
  -2  10  -2    0.99    0.68
  -2  10  -2    0.05    0.38
   2  10   2    1.02    0.42
  -3 -10  -2    2.04    0.75
  -3 -10  -2    0.91    0.84
   3 -10   2    1.24    0.66
  -3 -10  -2    2.17    0.42
  -3 -10  -2    1.72    0.58
   3 -10   2    1.63    0.67
  -3 -10  -2    2.37    0.49
   3  10   2    2.67    0.47
   3  10   2    2.11    0.42
  -3  10  -2    3.07    0.92
  -4 -10  -2   31.11    2.42
  -4 -10  -2   32.56    2.63
   4 -10   2   34.93    2.50
  -4 -10  -2   35.27    2.32
   4 -10   2   32.26    2.44
  -4 -10  -2   36.78    1.90
  -4 -10  -2   34.98    1.86
  -4 -10  -2   35.60    2.73
  -4  10  -2   29.51    2.52
   4  10   2   34.80    1.91
  -4  10  -2   34.36    2.34
   4  10   2   34.09    1.87
   5 -10   2    2.20    0.75
   5 -10   2    1.73    0.77
  -5 -10  -2    1.83    0.68
  -5 -10  -2    1.33    0.87
  -5 -10  -2    3.37    1.13
  -5 -10  -2    0.94    0.70
  -5 -10  -2    2.56    0.49
  -5  10  -2    2.64    0.93
   5  10   2    2.37    0.50
  -5  10  -2    2.61    0.76
   5  10   2    2.00    0.40
  -6 -10  -2   -0.02    0.35
  -6 -10  -2    0.04    0.51
   6 -10   2   -0.10    0.59
   6 -10   2    0.39    0.70
  -6 -10  -2    0.02    0.87
  -6 -10  -2    0.25    0.59
  -6 -10  -2   -0.56    0.75
   6  10   2   -0.25    0.29
  -6  10  -2   -1.27    0.53
  -6  10  -2   -0.31    0.45
  -7 -10  -2    6.86    1.65
  -7 -10  -2    8.24    0.86
  -7 -10  -2    9.33    1.82
  -7 -10  -2   10.06    1.66
   7 -10   2    9.19    1.59
  -7 -10  -2    6.49    1.24
   7  10   2    7.15    0.79
  -7  10  -2    7.10    1.31
  -7  10  -2    8.25    1.52
  -8 -10  -2    0.50    0.81
   8 -10   2    1.70    1.03
  -8 -10  -2    0.81    1.19
  -8 -10  -2    1.24    0.58
   8  10   2    0.09    0.43
  -8  10  -2   -0.25    0.87
  -8  10  -2    1.01    0.74
  -8 -11   2   10.45    1.28
  -8 -11   2   14.36    2.11
  -8 -11   2   10.63    1.47
   8 -11  -2   12.91    1.93
  -8 -11   2    9.96    1.84
  -8 -11   2   11.62    1.80
  -8  11   2   12.71    2.13
   8  11  -2   13.74    1.41
  -7 -11   2   -0.13    0.54
  -7 -11   2    0.11    0.72
   7 -11  -2    0.30    0.48
  -7 -11   2    0.03    0.48
  -7 -11   2    0.06    0.58
   7 -11  -2    0.37    0.74
  -7 -11   2   -0.55    0.78
  -7  11   2    0.09    0.84
   7  11  -2   -0.22    0.40
   6 -11  -2    0.21    0.60
  -6 -11   2   -0.45    0.80
  -6 -11   2    0.02    0.67
   6 -11  -2    0.71    0.45
  -6 -11   2    0.53    0.64
  -6 -11   2   -0.07    0.51
  -6 -11   2   -0.16    0.48
   6  11  -2    0.18    0.43
  -6  11   2    0.29    0.87
   5 -11  -2    3.64    1.04
  -5 -11   2    2.58    0.92
  -5 -11   2    3.21    0.74
   5 -11  -2    3.06    0.88
   5 -11  -2    3.42    1.05
   5 -11  -2    3.24    0.67
  -5 -11   2    2.81    0.83
  -5 -11   2    3.48    1.14
  -5 -11   2    4.56    0.88
   5  11  -2    2.57    0.61
  -5  11   2    4.06    1.11
  -5  11   2    2.18    0.74
  -4 -11   2    0.37    0.44
  -4 -11   2    0.29    0.51
   4 -11  -2    0.34    0.48
   4 -11  -2    0.68    0.43
  -4 -11   2    1.10    0.84
   4 -11  -2    0.57    0.74
   4 -11  -2    1.26    0.73
  -4 -11   2    0.46    0.54
  -4  11   2    0.54    0.64
   4  11  -2    0.23    0.42
  -4  11   2    0.37    0.49
   3 -11  -2    2.05    0.47
   3 -11  -2    2.57    0.79
   3 -11  -2    3.74    0.78
   3 -11  -2    1.66    0.86
  -3 -11   2    1.97    0.90
  -3 -11   2    1.91    0.65
   3 -11  -2    0.72    0.44
  -3 -11   2    0.39    0.47
   3  11  -2    1.95    0.57
  -3  11   2    2.32    0.62
  -3  11   2    1.85    0.76
   2 -11  -2    8.39    1.16
  -2 -11   2    8.54    1.02
   2 -11  -2   10.02    1.40
   2 -11  -2    9.86    1.11
  -2 -11   2   11.57    1.26
   2 -11  -2    9.30    0.89
  -2 -11   2    9.04    1.52
   2  11  -2   10.01    1.08
  -2  11   2   11.00    0.97
  -2  11   2    7.24    1.12
   1 -11  -2    1.05    0.52
  -1 -11   2    1.22    0.55
   1 -11  -2    1.13    0.78
   1 -11  -2    0.93    0.42
  -1 -11   2    2.48    0.72
   1 -11  -2    1.95    0.66
  -1 -11   2    0.56    0.81
   1  11  -2    1.29    0.62
  -1  11   2    0.59    0.58
   0 -11  -2    3.79    0.76
   0 -11  -2    3.79    0.80
   0 -11   2    2.36    1.01
   0 -11   2    2.60    0.72
   0 -11   2    2.59    0.78
   0 -11  -2    2.25    0.89
   0  11  -2    1.05    0.68
   0  11  -2    2.18    0.54
   0  11   2    3.33    0.58
   0  11   2    2.79    0.65
  -1 -11  -2   14.23    1.19
   1 -11   2   12.61    1.39
  -1 -11  -2   16.42    1.15
  -1 -11  -2   14.05    1.69
   1 -11   2   14.79    1.35
   1 -11   2   16.47    1.47
  -1 -11  -2   12.91    1.35
   1  11   2   15.17    1.17
   1  11   2   15.40    1.27
  -1  11  -2   15.51    1.57
  -1  11  -2   16.21    1.27
  -2 -11  -2    4.60    1.21
   2 -11   2    5.33    0.91
   2 -11   2    4.16    0.95
  -2 -11  -2    4.96    0.62
  -2 -11  -2    4.71    0.68
  -2 -11  -2    5.82    0.97
   2  11   2    4.12    0.59
  -2  11  -2    3.70    0.99
   2  11   2    3.96    0.63
   3 -11   2   24.83    2.07
  -3 -11  -2   23.21    1.90
  -3 -11  -2   24.42    2.37
   3 -11   2   24.67    1.94
  -3 -11  -2   23.37    1.46
  -3 -11  -2   24.40    1.53
   3  11   2   27.97    1.61
  -3  11  -2   28.50    1.99
  -3  11  -2   24.90    2.21
   3  11   2   22.95    1.56
  -4 -11  -2    1.60    0.66
  -4 -11  -2    0.56    0.86
   4 -11   2    2.54    0.82
  -4 -11  -2    1.10    0.68
  -4 -11  -2    2.15    0.48
  -4 -11  -2    0.80    0.90
   4 -11   2    0.50    0.68
   4  11   2    1.94    0.43
  -4  11  -2    1.54    0.91
   4  11   2    1.85    0.48
  -4  11  -2    1.49    0.66
  -5 -11  -2    2.20    0.54
  -5 -11  -2    2.32    0.80
  -5 -11  -2    4.13    1.25
  -5 -11  -2    2.35    0.89
   5 -11   2    1.73    0.88
  -5 -11  -2    2.24    0.98
   5 -11   2    3.38    0.95
   5  11   2    2.44    0.46
  -5  11  -2    1.70    1.01
  -5  11  -2    2.23    0.76
   6 -11   2    5.94    1.24
   6 -11   2    3.91    1.18
  -6 -11  -2    5.18    1.28
  -6 -11  -2    8.09    1.56
  -6 -11  -2    6.17    1.47
  -6 -11  -2    5.38    0.71
  -6 -11  -2    4.52    1.03
  -6  11  -2    5.47    1.14
   6  11   2    6.80    0.69
  -6  11  -2    6.38    1.43
   7 -11   2    5.97    1.44
  -7 -11  -2    2.48    0.87
   7 -11   2    6.33    1.34
  -7 -11  -2    3.39    1.05
  -7 -11  -2    6.58    1.64
  -7 -11  -2    4.32    0.72
  -7 -11  -2    4.98    1.42
  -7  11  -2    2.68    1.20
   7  11   2    4.75    0.67
  -7  11  -2    5.68    1.22
  -7 -12   2    0.51    0.90
   7 -12  -2    0.74    0.97
   7 -12  -2    0.83    0.54
  -7 -12   2    0.72    0.67
  -7 -12   2    0.34    1.01
  -7 -12   2    0.91    0.63
  -7 -12   2    1.13    0.82
   7 -12  -2    0.21    0.84
   7  12  -2    0.62    0.52
  -7  12   2    0.11    0.96
   6 -12  -2    5.13    1.22
  -6 -12   2    4.35    1.25
  -6 -12   2    4.07    1.07
  -6 -12   2    4.28    1.35
   6 -12  -2    4.34    0.85
   6 -12  -2    2.14    1.06
  -6 -12   2    5.11    0.90
  -6 -12   2    4.70    1.04
   6  12  -2    4.32    0.82
  -6  12   2    5.23    1.29
  -5 -12   2    1.65    0.64
  -5 -12   2    2.39    1.04
  -5 -12   2    1.43    0.64
  -5 -12   2    0.60    0.68
  -5 -12   2    2.03    0.92
   5 -12  -2    2.19    0.64
   5 -12  -2    2.40    0.91
   5 -12  -2    1.93    0.91
  -5  12   2    0.97    0.81
   5  12  -2    2.15    0.64
  -4 -12   2    3.15    1.18
   4 -12  -2    5.62    0.91
  -4 -12   2    6.22    1.09
   4 -12  -2    4.84    1.18
  -4 -12   2    5.05    0.86
   4 -12  -2    5.13    1.15
  -4  12   2    4.92    1.14
   4  12  -2    4.52    0.81
   3 -12  -2   11.15    1.51
  -3 -12   2   10.86    1.33
   3 -12  -2   11.18    1.42
  -3 -12   2    9.56    1.14
  -3 -12   2   10.18    1.68
   3 -12  -2   12.25    1.25
  -3  12   2   10.94    1.46
   3  12  -2   10.76    1.18
   2 -12  -2    2.84    0.74
   2 -12  -2    1.43    0.85
  -2 -12   2    3.96    0.81
  -2 -12   2    3.14    1.09
   2 -12  -2    4.01    0.94
  -2 -12   2    3.98    0.85
  -2  12   2    3.29    0.87
   2  12  -2    3.86    0.77
   1 -12  -2    8.08    1.10
   1 -12  -2   10.18    1.51
   1 -12  -2   10.27    1.21
  -1 -12   2   10.67    1.18
  -1 -12   2   11.50    1.32
  -1 -12   2    6.67    1.39
  -1  12   2    7.61    1.08
   1  12  -2    8.50    1.13
   0 -12  -2    2.26    0.66
   0 -12   2    1.84    0.92
   0 -12  -2    4.41    0.90
   0 -12   2    2.59    0.72
   0 -12  -2    2.14    0.95
   0 -12   2    2.63    0.77
   0  12   2    1.97    0.64
   0  12  -2    3.00    0.81
  -1 -12  -2    6.42    1.32
   1 -12   2    5.44    0.99
  -1 -12  -2    5.60    1.00
   1 -12   2   10.92    1.61
  -1 -12  -2    5.69    0.84
   1 -12   2    7.81    1.13
   1  12   2    6.44    0.88
  -1  12  -2    4.65    1.06
  -2 -12  -2    1.34    0.53
  -2 -12  -2    1.39    0.68
   2 -12   2    0.83    0.64
  -2 -12  -2    0.11    0.68
   2 -12   2    0.83    0.61
   2  12   2    2.43    0.53
  -2  12  -2    1.83    0.84
  -3 -12  -2    2.20    0.70
   3 -12   2    1.82    0.80
  -3 -12  -2    2.52    0.57
  -3 -12  -2    1.98    1.02
   3  12   2    2.56    0.56
  -3  12  -2    1.88    0.90
   4 -12   2    4.44    1.11
  -4 -12  -2    2.53    0.81
  -4 -12  -2    5.30    1.33
  -4 -12  -2    4.49    0.65
   4  12   2    3.58    0.58
  -4  12  -2    3.86    1.10
  -5 -12  -2   -1.09    0.76
  -5 -12  -2    0.21    0.43
   5 -12   2    0.74    0.76
  -5 -12  -2   -0.48    0.88
  -5 -12  -2    0.01    0.66
  -5 -12  -2   -0.34    0.46
   5  12   2    0.51    0.37
  -5  12  -2   -0.65    0.83
  -6 -12  -2   -0.94    0.81
  -6 -12  -2    0.33    0.87
  -6 -12  -2    0.88    0.76
  -6 -12  -2    0.20    0.44
   6 -12   2   -0.14    0.74
  -6 -12  -2   -0.23    0.58
   6  12   2    0.31    0.35
  -6  12  -2    0.15    0.87
  -7 -12  -2    0.65    0.64
  -7 -12  -2    0.26    0.78
  -7 -12  -2    0.87    1.09
  -7 -12  -2    0.18    1.07
  -7 -12  -2    0.16    0.52
   7 -12   2   -0.27    0.85
   7  12   2    0.71    0.43
  -7  12  -2   -0.46    0.91
  -7 -13   2    0.85    0.91
  -7 -13   2    1.16    0.75
  -7 -13   2   -0.76    0.82
  -7 -13   2    0.22    0.71
  -7 -13   2   -0.05    0.90
   7 -13  -2   -0.28    0.75
  -7  13   2    0.39    1.02
   7  13  -2    0.59    0.55
  -6 -13   2   -0.46    0.81
  -6 -13   2    0.99    0.94
   6 -13  -2    1.44    0.95
  -6 -13   2    1.66    0.68
   6 -13  -2    0.03    0.64
  -6 -13   2    0.61    0.61
  -6 -13   2   -0.01    0.68
   6 -13  -2   -0.13    0.46
   6  13  -2    0.35    0.53
  -6  13   2   -0.91    0.75
   5 -13  -2    0.48    0.52
  -5 -13   2   -0.62    0.43
   5 -13  -2   -0.85    0.72
   5 -13  -2    0.26    0.64
  -5 -13   2   -0.34    0.55
  -5 -13   2   -0.01    0.89
  -5  13   2   -0.06    0.76
   5  13  -2    0.31    0.42
   4 -13  -2    0.45    0.78
   4 -13  -2    0.79    0.55
  -4 -13   2    1.46    1.00
   4 -13  -2    3.04    1.04
  -4 -13   2    1.20    0.71
  -4 -13   2    1.75    0.70
   4  13  -2    1.36    0.57
  -4  13   2   -0.24    0.75
   3 -13  -2    1.13    0.81
  -3 -13   2    0.77    0.94
   3 -13  -2    0.57    0.60
  -3 -13   2    0.72    0.57
  -3 -13   2    0.64    0.58
   3 -13  -2   -0.05    0.57
  -3  13   2   -0.24    0.66
   3  13  -2    0.78    0.60
  -2 -13   2    4.01    0.88
   2 -13  -2    3.35    0.85
  -2 -13   2    4.73    0.97
   2 -13  -2    4.45    1.18
   2 -13  -2    4.77    0.97
  -2 -13   2    4.69    1.34
  -2  13   2    5.09    1.05
   2  13  -2    3.97    0.88
  -1 -13   2   27.67    2.15
  -1 -13   2   23.32    2.47
   1 -13  -2   26.63    2.06
   1 -13  -2   28.03    2.48
  -1 -13   2   25.14    1.94
   1 -13  -2   20.97    1.85
  -1  13   2   20.07    1.77
   1  13  -2   18.54    1.72
   0 -13   2    7.29    1.14
   0 -13  -2    6.01    1.34
   0 -13   2    6.17    1.35
   0 -13  -2    7.71    1.18
   0 -13  -2    5.39    0.95
   0 -13   2    6.68    1.11
   0  13  -2    6.28    1.10
   0  13   2    5.34    0.93
  -1 -13  -2    4.50    1.25
   1 -13   2    2.85    0.88
   1 -13   2    2.59    0.77
  -1 -13  -2    4.42    0.81
  -1 -13  -2    2.36    0.81
   1 -13   2    4.36    1.23
  -1  13  -2    3.52    0.99
   1  13   2    2.96    0.72
  -2 -13  -2    0.92    0.98
   2 -13   2    0.51    0.70
   2 -13   2    1.67    0.75
  -2 -13  -2    1.61    0.61
  -2 -13  -2    1.08    0.71
   2 -13   2    0.95    0.91
   2  13   2    0.70    0.49
  -2  13  -2    1.50    0.79
  -3 -13  -2    7.51    1.57
  -3 -13  -2    7.29    1.18
   3 -13   2    7.81    1.38
   3 -13   2    9.12    1.30
  -3 -13  -2    7.61    0.90
  -3  13  -2    9.48    1.52
   3  13   2    9.50    0.97
  -4 -13  -2    2.47    1.08
   4 -13   2    1.36    0.89
  -4 -13  -2    1.07    0.61
  -4 -13  -2    0.83    0.49
  -4  13  -2    1.88    0.96
   4  13   2    0.67    0.46
  -5 -13  -2    3.84    0.99
  -5 -13  -2    4.48    0.69
   5 -13   2    3.68    1.14
  -5 -13  -2    1.94    0.92
  -5 -13  -2    1.67    1.10
  -5  13  -2    3.33    1.21
   5  13   2    4.68    0.64
  -6 -13  -2    1.39    0.88
   6 -13   2    1.98    1.03
  -6 -13  -2    1.90    1.24
  -6 -13  -2    2.91    0.65
  -6 -13  -2    2.83    1.31
  -6 -13  -2    2.78    0.89
   6  13   2    3.24    0.58
  -6  13  -2    4.43    1.38
  -6 -14   2    3.26    1.02
  -6 -14   2    4.05    1.42
   6 -14  -2    1.62    1.12
  -6 -14   2    4.71    0.99
   6 -14  -2    3.65    0.86
   6 -14  -2    3.39    1.19
   6  14  -2    3.92    0.85
  -6  14   2    4.82    1.45
   5 -14  -2    2.52    0.76
  -5 -14   2    1.84    0.81
   5 -14  -2    4.10    1.24
  -5 -14   2    2.07    0.79
   5 -14  -2    1.48    1.04
  -5 -14   2    1.33    1.17
  -5  14   2    2.17    1.15
   5  14  -2    2.71    0.75
  -4 -14   2    2.34    0.92
   4 -14  -2    3.57    1.20
  -4 -14   2    3.57    0.88
  -4 -14   2    5.55    1.43
   4 -14  -2    3.78    1.11
   4 -14  -2    1.38    0.73
  -4  14   2    1.88    0.96
   4  14  -2    4.11    0.85
  -3 -14   2    1.95    0.71
   3 -14  -2    2.59    0.86
   3 -14  -2    2.43    0.91
  -3 -14   2    2.61    0.84
   3 -14  -2    1.26    0.95
  -3 -14   2    3.12    1.27
   3  14  -2    0.46    0.59
  -3  14   2    0.14    0.72
  -2 -14   2    3.83    0.90
   2 -14  -2    4.72    1.05
   2 -14  -2    3.15    0.88
  -2 -14   2    3.58    1.29
   2 -14  -2    2.37    1.10
  -2 -14   2    3.14    0.89
   2  14  -2    5.03    0.97
  -2  14   2    3.36    1.02
  -1 -14   2   29.93    2.36
   1 -14  -2   35.13    2.42
  -1 -14   2   31.86    2.98
   1 -14  -2   35.75    2.44
   1 -14  -2   29.96    2.81
  -1  14   2   31.13    2.42
   1  14  -2   32.95    2.45
   0 -14   2    1.01    0.68
   0 -14  -2   -0.16    0.76
   0 -14   2    0.43    0.54
   0 -14   2   -0.18    0.85
   0 -14  -2   -0.67    0.52
   0 -14  -2   -0.01    0.56
   0  14   2    0.19    0.63
   0  14  -2   -0.56    0.53
   1 -14   2    0.12    0.66
   1 -14   2    1.16    0.72
   1 -14   2    2.20    1.13
  -1 -14  -2    0.65    0.63
  -1 -14  -2    2.07    0.69
  -1 -14  -2    3.32    1.16
  -1  14  -2    3.51    0.98
   1  14   2    1.75    0.70
  -2 -14  -2    0.71    1.00
  -2 -14  -2    0.51    0.54
   2 -14   2    0.34    0.70
  -2 -14  -2   -0.10    0.58
   2 -14   2    0.57    1.07
   2 -14   2    0.44    0.69
  -2  14  -2    0.07    0.66
   2  14   2    0.96    0.55
  -3 -14  -2    0.21    0.50
  -3 -14  -2    0.27    0.93
   3 -14   2   -0.87    0.83
   3 -14   2    0.94    0.71
   3 -14   2    0.42    0.78
  -3 -14  -2    0.19    0.54
   3  14   2    0.32    0.49
  -3  14  -2    0.10    0.74
   4 -14   2    1.85    0.98
  -4 -14  -2    0.57    1.04
  -4 -14  -2    0.87    0.56
  -4 -14  -2    1.12    0.67
   4 -14   2    0.79    0.70
  -4  14  -2    0.96    0.94
   4  14   2    0.29    0.44
  -5 -14  -2    0.59    0.55
   5 -14   2    0.67    0.81
  -5 -14  -2    2.19    1.29
  -5 -14  -2   -0.19    0.62
  -5  14  -2    2.02    1.14
   5  14   2    0.04    0.38
  -5 -15   2    0.90    0.76
   5 -15  -2    1.00    0.82
   5 -15  -2    2.30    1.14
   5 -15  -2    0.12    1.04
  -5 -15   2    2.26    1.32
  -5 -15   2    0.68    0.74
   5  15  -2    0.45    0.60
  -5  15   2    0.63    0.98
   4 -15  -2    2.06    1.17
  -4 -15   2   -0.16    0.63
   4 -15  -2    0.52    0.78
   4 -15  -2   -0.09    0.61
  -4 -15   2    1.35    1.17
  -4 -15   2    0.28    0.71
  -4  15   2    2.46    1.06
   4  15  -2    1.01    0.63
  -3 -15   2   -0.61    0.52
   3 -15  -2    0.07    0.67
   3 -15  -2   -0.42    0.53
  -3 -15   2    0.29    0.65
  -3 -15   2   -0.15    0.95
   3 -15  -2    0.16    0.85
   3  15  -2    0.29    0.62
  -3  15   2    0.40    0.86
  -2 -15   2    2.22    0.86
   2 -15  -2    1.18    0.81
   2 -15  -2    0.67    0.96
  -2 -15   2    3.38    1.25
  -2 -15   2    1.22    0.72
   2 -15  -2    1.13    0.74
   2  15  -2    1.89    0.78
  -2  15   2    0.65    0.77
   1 -15  -2   10.82    1.46
  -1 -15   2    8.42    1.86
  -1 -15   2   13.18    1.53
  -1 -15   2    9.70    1.54
   1 -15  -2    9.07    1.34
   1 -15  -2   10.31    1.84
  -1  15   2   10.27    1.45
   1  15  -2    9.57    1.41
   0 -15  -2   -0.19    0.58
   0 -15  -2    0.15    0.95
   0 -15   2    0.45    0.99
   0 -15   2    0.29    0.67
   0 -15  -2    0.10    0.66
   0 -15   2    2.18    0.84
   0  15  -2   -0.40    0.62
   0  15   2    0.67    0.62
   1 -15   2    2.68    0.94
  -1 -15  -2    1.49    0.79
   1 -15   2    2.23    1.17
   1 -15   2    3.33    0.99
  -1 -15  -2    1.63    1.06
  -1 -15  -2    3.40    0.81
  -1  15  -2    0.83    0.73
   1  15   2    2.34    0.77
  -2 -15  -2    5.93    1.28
  -2 -15  -2    3.74    0.83
   2 -15   2    3.99    1.06
   2 -15   2    5.63    1.21
  -2 -15  -2    6.19    1.60
   2 -15   2    6.30    1.64
  -2  15  -2    4.95    1.24
   2  15   2    4.40    0.93
   3 -15   2    1.82    1.23
  -3 -15  -2    0.32    0.68
  -3 -15  -2    1.68    0.66
  -3 -15  -2    3.10    1.36
   3 -15   2    1.25    0.87
   3 -15   2    0.78    0.78
   3  15   2    1.29    0.62
  -3  15  -2    0.94    0.93
   4 -15   2    0.84    1.18
   4 -15   2   -0.38    0.76
  -4 -15  -2    0.05    0.53
  -4 -15  -2    1.64    1.31
   4 -15   2    0.07    0.72
  -4 -15  -2   -0.06    0.64
  -4  15  -2   -0.17    0.91
   4  15   2   -0.51    0.47
  -3 -16   2    1.74    1.26
   3 -16  -2   -0.48    0.97
   3 -16  -2    1.81    0.88
   3 -16  -2    0.98    0.87
  -3 -16   2    0.93    0.81
  -3 -16   2    0.36    0.76
   3  16  -2    1.04    0.72
  -3  16   2   -0.65    0.69
  -2 -16   2    7.66    1.32
   2 -16  -2    8.30    1.36
   2 -16  -2    9.75    1.85
   2 -16  -2   10.77    1.55
  -2 -16   2    9.65    1.60
  -2 -16   2    7.37    1.85
  -2  16   2    8.66    1.47
   2  16  -2   10.30    1.41
  -1 -16   2    1.56    0.82
  -1 -16   2    0.72    0.78
   1 -16  -2    1.61    0.85
   1 -16  -2    1.27    0.86
  -1 -16   2    1.04    1.18
   1 -16  -2    2.15    1.20
   1  16  -2   -0.09    0.59
  -1  16   2   -0.18    0.58
   0 -16   2    1.03    0.87
   0 -16  -2   -0.50    0.64
   0 -16  -2   -0.38    0.65
   0 -16   2    0.34    1.06
   0 -16  -2    1.25    1.15
   0 -16   2   -0.16    0.75
   0  16  -2   -1.19    0.57
   0  16   2   -0.22    0.62
  -1 -16  -2    2.16    1.27
  -1 -16  -2    1.81    0.79
   1 -16   2    1.02    0.77
  -1 -16  -2    0.29    0.74
   1 -16   2    1.19    0.83
   1 -16   2   -0.14    1.05
  -1  16  -2    1.83    0.94
   1  16   2    1.11    0.69
   2 -16   2    3.40    1.17
  -2 -16  -2    1.97    1.25
   2 -16   2    2.44    0.89
  -2 -16  -2    5.36    1.20
  -2 -16  -2    2.44    0.80
   2 -16   2    2.52    1.37
  -2  16  -2    4.58    1.22
   2  16   2    4.44    0.93
  -3 -16  -2    0.18    0.76
   3 -16   2    1.17    0.98
   3 -16   2    2.40    0.96
  -3 -16  -2    1.22    1.08
   3 -16   2    1.14    1.20
  -3 -16  -2    1.44    0.70
  -3  16  -2    0.72    0.95
   3  16   2    0.53    0.59
   0 -17  -2   -0.36    0.65
   0 -17  -2    1.36    1.13
   0 -17   2    1.35    1.31
   0 -17   2    0.71    0.81
 -10   0   3    1.59    1.00
 -10   0   3    1.54    0.71
  10   0  -3    0.46    0.74
 -10   0   3    0.58    0.67
   9   0  -3    0.75    0.72
  -9   0   3    1.36    0.68
  -9   0   3    0.86    0.88
  -9   0   3    0.36    0.60
  -8   0   3    1.79    0.63
  -8   0   3    0.38    0.58
   8   0  -3    1.29    0.68
   8   0  -3    2.31    0.73
  -7   0   3    1.41    0.69
   7   0  -3    0.80    0.56
   7   0  -3    0.63    0.49
  -7   0   3    0.94    0.48
  -6   0   3    1.59    0.59
   6   0  -3    0.23    0.46
  -6   0   3    0.40    0.38
   6   0  -3   -0.16    0.33
   6   0  -3    0.47    0.24
   5   0  -3    5.40    0.75
   5   0  -3    3.22    0.68
  -5   0   3    4.58    0.71
   5   0  -3    3.87    0.67
  -5   0   3    4.83    0.67
  -5   0   3    3.90    0.74
   5   0  -3    5.32    0.45
   4   0  -3    0.71    0.41
  -4   0   3    1.35    0.48
   4   0  -3    1.50    0.32
  -4   0   3    0.88    0.46
   4   0  -3    0.80    0.37
   4   0  -3    0.37    0.35
  -4   0   3    0.49    0.30
   4   0  -3    0.77    0.19
   3   0  -3    0.40    0.15
   3   0  -3    0.08    0.29
  -3   0   3    0.83    0.40
  -3   0   3    0.16    0.22
   3   0  -3    0.74    0.19
   3   0  -3    0.48    0.30
   3   0  -3    0.37    0.31
  -3   0   3    0.51    0.40
  -2   0   3    6.22    0.53
   2   0  -3    6.23    0.52
   2   0  -3    4.81    0.57
  -2   0   3    5.76    0.59
  -2   0   3    4.76    0.56
  -2   0   3    5.44    0.52
   2   0  -3    6.60    0.59
   2   0  -3    5.43    0.54
   1   0  -3    3.97    0.40
   1   0  -3    3.42    0.39
  -1   0   3    3.61    0.38
  -1   0   3    4.38    0.45
  -1   0   3    4.16    0.39
   1   0  -3    4.16    0.45
  -1   0   3    4.56    0.45
   0   0  -3    6.05    0.41
   0   0  -3    6.60    0.49
   0   0  -3    6.41    0.44
   0   0  -3    6.26    0.48
   0   0   3    5.62    0.45
   0   0   3    5.99    0.39
   0   0   3    6.20    0.43
   0   0  -3    6.87    0.49
   0   0  -3    5.79    0.47
   0   0   3    5.28    0.44
   0   0   3    5.81    0.48
   0   0   3    5.57    0.47
   1   0   3   -0.27    0.30
  -1   0  -3    0.21    0.21
   1   0   3   -0.14    0.19
  -1   0  -3    0.02    0.26
   1   0   3   -0.11    0.23
   1   0   3   -0.05    0.22
   1   0   3    0.17    0.20
   1   0   3   -0.18    0.15
  -1   0  -3    0.03    0.15
   1   0   3    0.12    0.23
  -1   0  -3    0.33    0.29
  -1   0  -3   -0.14    0.20
  -1   0  -3   -0.12    0.20
  -1   0  -3   -0.33    0.17
   1   0   3    0.26    0.22
  -2   0  -3    8.86    0.72
  -2   0  -3    8.75    0.60
   2   0   3    9.72    0.72
  -2   0  -3    7.52    0.72
   2   0   3    9.38    0.68
   2   0   3    9.23    0.66
  -2   0  -3    8.70    0.64
   2   0   3    8.83    0.70
  -2   0  -3    8.97    0.64
  -2   0  -3    8.65    0.69
   2   0   3    8.81    0.66
  -2   0  -3    8.96    0.72
  -3   0  -3    3.69    0.47
   3   0   3    4.20    0.49
   3   0   3    4.14    0.53
   3   0   3    3.59    0.46
  -3   0  -3    4.52    0.57
  -3   0  -3    3.08    0.41
   3   0   3    4.74    0.56
  -3   0  -3    3.90    0.58
  -3   0  -3    3.82    0.53
  -3   0  -3    3.54    0.60
   4   0   3   -0.42    0.27
  -4   0  -3    0.20    0.35
   4   0   3    0.59    0.31
   4   0   3    0.39    0.33
  -4   0  -3   -0.01    0.18
  -4   0  -3    0.68    0.38
  -4   0  -3   -0.03    0.26
  -4   0  -3    0.63    0.38
  -5   0  -3    5.46    0.88
  -5   0  -3    5.67    0.70
  -5   0  -3    6.15    0.98
  -5   0  -3    6.81    0.81
   5   0   3    5.04    0.67
   5   0   3    4.61    0.67
   5   0   3    5.25    0.78
   6   0   3    0.15    0.50
   6   0   3    0.07    0.40
   6   0   3    0.31    0.40
  -6   0  -3   -0.30    0.35
  -6   0  -3    0.94    0.57
  -6   0  -3   -0.12    0.30
  -6   0  -3   -0.28    0.49
   7   0   3   -0.58    0.37
  -7   0  -3   -0.37    0.46
  -7   0  -3    0.14    0.55
  -7   0  -3    0.21    0.37
  -8   0  -3   -0.64    0.54
  -8   0  -3    0.10    0.41
  -8   0  -3   -0.33    0.47
   8   0   3   -0.40    0.41
   9   0   3   -0.07    0.53
  -9   0  -3    0.60    0.69
  -9   0  -3   -0.33    0.44
  -9   0  -3    0.06    0.65
 -10   0  -3    1.08    0.87
 -10   0  -3   -0.14    0.82
 -10   0  -3   -0.12    0.56
  10   0   3   -0.15    0.66
 -10  -1   3   -0.16    0.55
  10  -1  -3    1.13    0.72
 -10  -1   3    0.48    0.62
 -10  -1   3    1.30    0.94
 -10   1   3    0.84    0.65
 -10   1   3   -0.18    0.80
 -10   1   3    0.53    0.68
  10   1  -3   -0.50    0.54
   9  -1  -3    3.28    0.94
  -9  -1   3    3.38    1.13
  -9  -1   3    2.58    0.86
  -9  -1   3    2.31    0.74
   9   1  -3    3.21    0.88
  -9   1   3    3.22    0.88
  -8  -1   3   14.06    1.71
   8  -1  -3   11.32    1.34
  -8  -1   3   10.24    1.22
  -8  -1   3   10.05    1.42
   8  -1  -3   11.49    1.39
   8   1  -3    9.69    1.27
  -8   1   3   11.40    1.42
  -8   1   3   11.48    1.30
  -7  -1   3   -0.10    0.38
   7  -1  -3   -0.34    0.39
  -7  -1   3    0.48    0.44
   7  -1  -3    0.13    0.55
  -7  -1   3    0.52    0.57
  -7  -1   3    1.04    0.68
  -7   1   3    0.60    0.47
   7   1  -3    0.57    0.55
  -7   1   3    0.39    0.58
   7   1  -3    0.60    0.47
  -6  -1   3    0.24    0.56
  -6  -1   3    0.33    0.46
  -6  -1   3    1.25    0.45
   6  -1  -3    0.54    0.49
   6  -1  -3    1.51    0.33
   6  -1  -3    0.56    0.42
   6   1  -3    0.67    0.43
  -6   1   3    0.36    0.54
  -6   1   3    1.49    0.48
   6   1  -3    0.53    0.59
   6   1  -3    0.91    0.32
   6   1  -3    1.84    0.53
   5  -1  -3   23.82    1.69
  -5  -1   3   29.39    1.76
  -5  -1   3   23.03    1.56
   5  -1  -3   22.64    1.63
   5  -1  -3   25.32    1.24
   5  -1  -3   26.36    1.44
  -5  -1   3   22.81    1.66
   5   1  -3   22.91    1.66
  -5   1   3   23.81    1.56
   5   1  -3   25.15    1.26
   5   1  -3   23.18    1.60
   5   1  -3   22.78    1.53
  -5   1   3   24.48    1.69
   4  -1  -3  184.09    9.64
  -4  -1   3  209.62    9.47
   4  -1  -3  215.07    9.31
  -4  -1   3  209.11    9.70
  -4  -1   3  196.07    9.35
   4  -1  -3  208.09    8.53
   4  -1  -3  214.27    9.77
   4  -1  -3  198.58    9.45
  -4   1   3  211.01    9.59
   4   1  -3  216.54    9.52
   4   1  -3  200.68    9.75
  -4   1   3  199.82    9.49
  -4   1   3  211.60    9.87
   4   1  -3  205.21    9.81
   4   1  -3  199.83    9.48
   4   1  -3  209.93    8.69
   3  -1  -3   14.46    1.06
  -3  -1   3   12.92    0.86
  -3  -1   3   12.93    1.03
   3  -1  -3   14.03    1.03
   3  -1  -3   14.93    1.07
  -3  -1   3   14.82    0.95
  -3  -1   3   14.12    0.74
  -3  -1   3   16.02    1.10
   3   1  -3   13.38    1.00
   3   1  -3   14.59    1.03
   3   1  -3   15.47    1.08
  -3   1   3   15.55    1.15
   3   1  -3   15.52    0.91
  -3   1   3   16.84    1.08
  -3   1   3   15.40    1.12
  -3   1   3   14.05    0.98
   3   1  -3   14.93    0.79
  -2  -1   3   19.51    1.24
  -2  -1   3   21.33    1.22
  -2  -1   3   21.03    1.11
   2  -1  -3   20.02    1.21
  -2  -1   3   21.61    1.19
   2  -1  -3   21.66    1.30
   2  -1  -3   20.26    1.24
   2  -1  -3   19.77    1.18
  -2  -1   3   19.24    1.20
  -2  -1   3   20.12    0.96
  -2   1   3   21.45    1.26
   2   1  -3   19.86    1.18
   2   1  -3   19.52    1.23
  -2   1   3   19.34    1.20
   2   1  -3   17.84    1.17
  -2   1   3   19.52    1.18
   2   1  -3   20.90    1.17
  -2   1   3   20.58    1.15
  -1  -1   3   13.29    0.90
   1  -1  -3   14.04    0.84
   1  -1  -3   14.06    0.82
  -1  -1   3   13.60    0.93
  -1  -1   3   14.15    0.85
   1  -1  -3   14.08    0.89
   1  -1  -3   14.00    0.86
  -1  -1   3   13.53    0.87
  -1   1   3   13.94    0.86
  -1   1   3   14.36    0.83
  -1   1   3   13.41    0.86
  -1   1   3   14.62    0.68
   1   1  -3   14.32    0.87
  -1   1   3   13.82    0.91
   1   1  -3   14.63    0.92
  -1   1   3   13.96    0.79
   1   1  -3   14.50    0.88
   0  -1   3   16.80    0.97
   0  -1  -3   16.34    0.91
   0  -1   3   15.63    0.99
   0  -1   3   16.07    0.80
   0  -1  -3   17.14    0.88
   0  -1   3   16.23    0.77
   0  -1  -3   15.92    0.88
   0  -1   3   16.13    0.96
   0  -1  -3   16.06    1.03
   0   1  -3   15.85    0.96
   0   1   3   17.46    0.98
   0   1  -3   17.46    0.81
   0   1   3   15.91    0.91
   0   1   3   16.82    1.00
   0   1   3   15.74    0.89
   0   1   3   16.81    0.93
   0   1  -3   16.68    0.79
   0   1  -3   15.94    0.94
   0   1   3   16.05    0.88
   0   1  -3   17.36    1.00
   0   1   3   14.92    0.86
   0   1  -3   17.64    1.00
  -1  -1  -3  594.77   26.02
  -1  -1  -3  594.47   24.38
   1  -1   3  569.32   26.28
   1  -1   3  590.25   26.27
  -1  -1  -3  601.43   26.23
  -1  -1  -3  603.87   26.98
  -1  -1  -3  589.54   26.54
  -1  -1  -3  619.61   26.96
   1  -1   3  618.26   27.05
  -1  -1  -3  584.84   26.15
  -1  -1  -3  591.96   26.24
   1   1   3  615.45   26.42
   1   1   3  588.93   27.42
  -1   1  -3  594.64   26.89
  -1   1  -3  589.39   24.70
   1   1   3  615.98   26.67
   1   1   3  602.00   27.40
  -1   1  -3  596.80   27.48
   1   1   3  611.72   26.57
  -1   1  -3  618.42   27.46
  -1   1  -3  612.18   26.39
   1   1   3  645.12   26.66
  -1   1  -3  575.78   26.70
  -1   1  -3  587.93   26.50
  -1   1  -3  606.13   26.72
   1   1   3  630.41   26.97
  -2  -1  -3   16.44    1.10
   2  -1   3   21.56    1.20
  -2  -1  -3   17.46    1.17
  -2  -1  -3   16.30    0.98
  -2  -1  -3   15.96    1.13
   2  -1   3   16.40    1.04
   2  -1   3   16.65    1.12
  -2  -1  -3   19.16    0.97
   2  -1   3   17.82    0.93
   2  -1   3   17.90    1.12
  -2  -1  -3   19.50    1.00
   2  -1   3   16.31    1.06
  -2  -1  -3   17.14    0.98
   2   1   3   17.43    0.94
  -2   1  -3   18.65    1.16
   2   1   3   17.46    0.94
   2   1   3   17.14    1.01
  -2   1  -3   16.87    1.05
  -2   1  -3   17.49    1.15
  -2   1  -3   16.26    1.02
  -2   1  -3   19.23    1.11
   2   1   3   16.70    1.13
   2   1   3   15.15    0.96
   2   1   3   18.14    1.18
  -2   1  -3   17.75    0.90
   3  -1   3    3.51    0.53
   3  -1   3    3.90    0.47
   3  -1   3    3.19    0.50
  -3  -1  -3    3.26    0.45
  -3  -1  -3    3.43    0.56
  -3  -1  -3    3.45    0.42
  -3  -1  -3    3.68    0.43
  -3  -1  -3    2.80    0.58
  -3  -1  -3    3.32    0.57
   3  -1   3    4.36    0.55
  -3   1  -3    4.12    0.51
   3   1   3    2.93    0.44
  -3   1  -3    3.48    0.49
  -3   1  -3    4.35    0.59
   3   1   3    4.11    0.42
  -3   1  -3    3.42    0.37
   3   1   3    3.44    0.42
  -3   1  -3    4.63    0.59
  -4  -1  -3    3.50    0.68
   4  -1   3    1.23    0.40
   4  -1   3    1.98    0.46
  -4  -1  -3    2.18    0.42
  -4  -1  -3    3.47    0.47
  -4  -1  -3    2.37    0.52
  -4  -1  -3    2.08    0.42
   4  -1   3    2.03    0.48
   4  -1   3    2.18    0.52
   4   1   3    2.26    0.42
  -4   1  -3    1.65    0.42
  -4   1  -3    1.51    0.46
  -4   1  -3    2.05    0.51
  -4   1  -3    1.62    0.50
  -4   1  -3    1.60    0.54
   4   1   3    2.81    0.49
   4   1   3    1.90    0.37
  -5  -1  -3    0.27    0.38
   5  -1   3    0.43    0.41
  -5  -1  -3    0.16    0.38
   5  -1   3   -0.25    0.42
  -5  -1  -3    0.19    0.42
   5  -1   3   -0.13    0.34
   5   1   3    0.46    0.44
   5   1   3    0.46    0.33
  -5   1  -3   -0.23    0.41
  -5   1  -3    0.00    0.37
  -5   1  -3    0.53    0.33
  -5   1  -3    0.53    0.49
   5   1   3    0.05    0.30
  -5   1  -3   -0.23    0.39
   6  -1   3    1.91    0.59
  -6  -1  -3    0.49    0.57
   6  -1   3    1.78    0.59
  -6  -1  -3    1.60    0.68
  -6  -1  -3    1.74    0.52
   6  -1   3    1.98    0.74
  -6  -1  -3    2.89    0.76
  -6  -1  -3    1.66    0.49
   6   1   3    1.51    0.56
  -6   1  -3    0.93    0.51
  -6   1  -3    1.81    0.70
  -6   1  -3    1.86    0.53
   6   1   3    2.32    0.57
  -6   1  -3    2.01    0.78
   6   1   3    2.24    0.53
  -6   1  -3    1.38    0.58
   7  -1   3    6.49    1.00
  -7  -1  -3    7.70    0.94
  -7  -1  -3    6.32    1.28
  -7  -1  -3    7.17    1.20
  -7   1  -3    6.77    0.98
  -7   1  -3    5.90    1.23
   7   1   3    7.38    0.96
  -7   1  -3    7.81    1.23
  -8  -1  -3   13.14    1.77
   8  -1   3   10.12    1.30
  -8  -1  -3   10.76    1.23
  -8  -1  -3   11.56    1.59
  -8   1  -3   11.65    1.31
   8   1   3   12.24    1.30
  -8   1  -3   10.03    1.60
  -8   1  -3    9.79    1.50
   9  -1   3    3.21    0.96
  -9  -1  -3    3.00    1.10
  -9  -1  -3    4.14    1.14
  -9  -1  -3    2.30    0.74
   9   1   3    2.64    0.81
  -9   1  -3    3.28    1.05
  -9   1  -3    2.60    0.85
  -9   1  -3    3.77    1.20
 -10  -1  -3    0.43    0.71
  10  -1   3   -0.13    0.61
 -10  -1  -3    0.35    0.86
 -10  -1  -3   -0.55    0.51
 -10   1  -3   -0.37    0.71
 -10   1  -3    0.14    0.53
  10   1   3   -0.58    0.54
 -10   1  -3    0.86    0.87
 -10  -2   3    2.14    0.88
 -10  -2   3    1.39    0.75
  10  -2  -3    2.37    0.91
 -10  -2   3    2.63    1.08
 -10   2   3    1.18    0.75
  10   2  -3    0.65    0.70
   9  -2  -3    0.05    0.49
  -9  -2   3    1.93    0.73
  -9  -2   3    1.19    0.65
  -9  -2   3    2.13    0.98
   9   2  -3    1.26    0.68
  -9   2   3    0.95    0.63
   8  -2  -3   11.52    1.44
  -8  -2   3   13.42    1.59
  -8  -2   3   13.49    1.37
   8  -2  -3   14.80    1.54
  -8  -2   3   12.63    1.70
  -8   2   3   13.21    1.55
  -8   2   3    8.29    1.20
   8   2  -3   14.33    1.43
   7  -2  -3    0.91    0.60
   7  -2  -3    0.34    0.51
  -7  -2   3    0.60    0.53
  -7  -2   3    2.13    0.60
  -7  -2   3    1.50    0.61
  -7  -2   3    1.42    0.72
  -7   2   3    1.48    0.58
   7   2  -3    3.47    0.77
  -7   2   3    2.14    0.79
   7   2  -3    1.47    0.60
   6  -2  -3    3.38    0.41
  -6  -2   3    2.96    0.66
   6  -2  -3    2.53    0.66
   6  -2  -3    4.20    0.80
  -6  -2   3    1.34    0.64
  -6  -2   3    2.38    0.60
  -6  -2   3    1.92    0.67
  -6  -2   3    2.68    0.55
   6   2  -3    2.30    0.60
  -6   2   3    1.81    0.54
   6   2  -3    2.19    0.69
   6   2  -3    2.28    0.60
  -6   2   3    1.60    0.63
   5  -2  -3    1.28    0.47
   5  -2  -3    1.71    0.54
  -5  -2   3    2.27    0.50
  -5  -2   3    2.05    0.66
  -5  -2   3    2.86    0.61
  -5  -2   3    1.54    0.50
  -5  -2   3    1.58    0.44
  -5  -2   3    2.07    0.57
   5   2  -3    2.29    0.38
   5   2  -3    1.60    0.47
   5   2  -3    2.04    0.51
  -5   2   3    2.22    0.51
  -5   2   3    2.14    0.63
   5   2  -3    2.36    0.58
   4  -2  -3   33.99    2.10
  -4  -2   3   39.91    2.09
  -4  -2   3   35.86    2.11
  -4  -2   3   33.46    1.99
   4  -2  -3   35.43    2.12
  -4  -2   3   35.92    1.95
  -4  -2   3   33.79    1.70
  -4  -2   3   35.25    2.06
  -4  -2   3   36.21    1.97
   4   2  -3   37.22    2.10
  -4   2   3   34.85    1.99
   4   2  -3   34.92    1.95
   4   2  -3   35.51    1.71
  -4   2   3   35.30    2.18
   4   2  -3   33.04    2.00
  -3  -2   3    1.50    0.35
  -3  -2   3    1.66    0.38
  -3  -2   3    2.02    0.46
  -3  -2   3    2.10    0.47
  -3  -2   3    2.29    0.48
   3  -2  -3    1.69    0.41
  -3  -2   3    1.11    0.33
   3  -2  -3    1.67    0.44
  -3  -2   3    1.91    0.27
   3  -2  -3    1.42    0.43
   3   2  -3    2.03    0.41
  -3   2   3    1.94    0.38
  -3   2   3    1.34    0.36
  -3   2   3    2.58    0.56
   3   2  -3    1.67    0.43
  -3   2   3    1.65    0.47
   3   2  -3    2.00    0.30
   3   2  -3    1.34    0.38
   2  -2  -3   11.89    0.62
   2  -2  -3   12.74    0.89
  -2  -2   3   12.85    0.71
  -2  -2   3   14.18    0.90
   2  -2  -3   12.31    0.84
   2  -2  -3   12.40    0.92
   2  -2  -3   13.75    0.92
  -2  -2   3   11.44    0.76
  -2  -2   3   12.74    0.88
  -2  -2   3   12.82    0.89
   2  -2  -3   12.08    0.71
  -2  -2   3   13.23    0.85
  -2  -2   3   12.84    0.83
   2   2  -3   14.13    0.94
  -2   2   3   12.06    0.81
   2   2  -3   12.54    0.84
   2   2  -3   12.17    0.86
  -2   2   3   13.40    0.92
   2   2  -3   11.40    0.85
  -2   2   3   12.71    0.87
  -2   2   3   11.40    0.91
  -1  -2   3    6.79    0.40
   1  -2  -3    6.05    0.52
   1  -2  -3    5.75    0.53
  -1  -2   3    7.00    0.44
   1  -2  -3    6.45    0.51
  -1  -2   3    5.75    0.59
   1  -2  -3    5.90    0.42
  -1  -2   3    5.57    0.54
   1  -2  -3    6.07    0.57
  -1  -2   3    8.08    0.64
   1  -2  -3    6.75    0.55
  -1  -2   3    7.41    0.61
  -1   2   3    6.63    0.52
   1   2  -3    6.35    0.56
  -1   2   3    7.55    0.58
  -1   2   3    5.99    0.54
  -1   2   3    7.54    0.45
  -1   2   3    7.73    0.62
   1   2  -3    7.16    0.60
   1   2  -3    7.63    0.66
  -1   2   3    7.04    0.54
   1   2  -3    6.41    0.59
   0  -2   3    2.09    0.37
   0  -2   3    2.00    0.40
   0  -2  -3    1.33    0.25
   0  -2  -3    1.64    0.27
   0  -2  -3    1.91    0.37
   0  -2  -3    1.40    0.28
   0  -2   3    1.83    0.39
   0  -2  -3    2.15    0.22
   0  -2  -3    1.96    0.40
   0  -2  -3    2.00    0.27
   0  -2  -3    1.46    0.20
   0  -2   3    2.15    0.37
   0   2   3    1.82    0.25
   0   2   3    2.17    0.41
   0   2  -3    1.75    0.37
   0   2   3    2.38    0.29
   0   2  -3    2.03    0.37
   0   2  -3    1.74    0.34
   0   2   3    1.85    0.34
   0   2  -3    1.69    0.38
   0   2   3    2.46    0.42
   0   2   3    2.21    0.24
   0   2   3    2.52    0.25
   0   2   3    1.56    0.27
   0   2   3    2.13    0.46
   1  -2   3  953.68   43.61
  -1  -2  -3  961.96   42.16
  -1  -2  -3  953.94   41.96
  -1  -2  -3  959.82   39.80
   1  -2   3  955.33   42.41
  -1  -2  -3  946.28   42.79
  -1  -2  -3  971.72   42.51
  -1  -2  -3  951.92   43.33
   1  -2   3  998.84   43.63
   1  -2   3  970.48   42.39
  -1  -2  -3  956.56   42.52
  -1  -2  -3  991.67   39.32
  -1   2  -3 1000.00   42.81
   1   2   3  976.83   41.97
  -1   2  -3  906.21   41.59
   1   2   3  996.23   41.36
   1   2   3  953.89   39.01
  -1   2  -3  800.34   41.55
   1   2   3  974.63   43.04
   1   2   3  963.28   42.90
   2  -2   3   59.09    3.17
  -2  -2  -3   64.80    3.21
  -2  -2  -3   63.69    3.30
  -2  -2  -3   63.99    2.96
   2  -2   3   67.58    3.31
  -2  -2  -3   60.73    2.94
  -2  -2  -3   67.59    2.98
  -2  -2  -3   66.84    3.25
   2  -2   3   64.06    3.26
   2   2   3   66.57    3.17
  -2   2  -3   66.62    3.12
  -2   2  -3   68.89    2.89
  -2   2  -3   66.75    3.43
   2   2   3   67.91    3.35
  -2   2  -3   63.13    3.28
   2   2   3   69.98    3.20
  -2   2  -3   67.60    3.36
   3  -2   3    5.38    0.48
  -3  -2  -3    4.63    0.38
  -3  -2  -3    5.04    0.73
  -3  -2  -3    5.58    0.57
   3  -2   3    3.63    0.58
  -3  -2  -3    4.33    0.47
  -3  -2  -3    3.86    0.42
   3  -2   3    4.22    0.59
  -3  -2  -3    3.68    0.60
   3  -2   3    4.50    0.39
  -3  -2  -3    5.33    0.72
   3  -2   3    4.99    0.62
  -3   2  -3    4.30    0.65
   3   2   3    4.36    0.36
  -3   2  -3    5.00    0.70
  -3   2  -3    3.64    0.45
   3   2   3    4.95    0.49
  -3   2  -3    5.41    0.39
  -3   2  -3    5.43    0.62
   3   2   3    5.33    0.46
   4  -2   3   12.89    1.17
  -4  -2  -3   15.53    0.91
   4  -2   3   13.20    1.11
   4  -2   3   14.46    1.13
  -4  -2  -3   14.50    0.94
   4  -2   3   13.58    0.95
  -4  -2  -3   13.19    1.21
  -4  -2  -3   13.11    1.30
  -4  -2  -3   14.17    1.01
  -4   2  -3   13.50    1.17
  -4   2  -3   14.31    1.18
   4   2   3   13.97    1.00
   4   2   3   13.82    0.85
  -4   2  -3   14.44    1.09
   4   2   3   12.91    0.94
  -5  -2  -3    2.28    0.69
  -5  -2  -3    3.68    0.55
   5  -2   3    4.46    0.72
  -5  -2  -3    3.66    0.49
   5  -2   3    1.11    0.53
  -5  -2  -3    3.07    0.81
   5  -2   3    3.25    0.55
   5  -2   3    2.60    0.71
  -5   2  -3    2.91    0.70
  -5   2  -3    4.50    0.81
   5   2   3    4.30    0.64
   5   2   3    3.15    0.53
  -5   2  -3    3.89    0.65
   6  -2   3    2.88    0.71
  -6  -2  -3    1.77    0.47
  -6  -2  -3    1.85    0.60
  -6  -2  -3    1.99    0.50
  -6  -2  -3    2.85    0.76
  -6  -2  -3    2.05    0.77
   6  -2   3    2.93    0.75
  -6   2  -3    2.35    0.62
  -6   2  -3    1.58    0.60
   6   2   3    2.15    0.54
   6   2   3    1.60    0.57
   6   2   3    1.37    0.45
  -7  -2  -3   10.63    1.53
  -7  -2  -3    8.44    1.33
  -7  -2  -3   10.88    1.07
   7  -2   3    9.82    1.21
   7  -2   3   10.59    1.25
   7   2   3   10.14    1.08
  -7   2  -3    8.85    1.40
  -7   2  -3    9.92    1.23
  -7   2  -3   10.88    1.41
  -7   2  -3    9.23    1.17
  -8  -2  -3    0.91    0.82
   8  -2   3    0.89    0.60
  -8  -2  -3    0.89    0.53
  -8  -2  -3    1.84    0.84
  -8   2  -3    1.88    0.78
  -8   2  -3    1.44    0.83
  -8   2  -3    1.05    0.56
   8   2   3    0.99    0.60
  -9  -2  -3    0.29    0.64
   9  -2   3    0.13    0.63
  -9  -2  -3    0.14    0.86
  -9  -2  -3    0.96    0.58
   9   2   3    0.26    0.56
  -9   2  -3    0.44    0.58
  -9   2  -3   -0.10    0.65
  -9   2  -3    0.22    0.80
  10  -2   3    0.83    0.78
 -10  -2  -3    0.90    0.69
 -10  -2  -3    0.19    0.75
 -10  -2  -3    0.42    0.80
  10   2   3    1.33    0.68
 -10   2  -3   -0.07    0.81
 -10   2  -3    0.56    0.69
 -10   2  -3    0.34    0.75
  10  -3  -3    3.08    0.95
 -10  -3   3    2.51    0.83
 -10  -3   3   -0.18    0.82
 -10  -3   3    1.05    0.81
 -10   3   3    2.33    0.84
  10   3  -3    1.37    0.75
  -9  -3   3    0.56    0.53
  -9  -3   3   -0.73    0.60
  -9  -3   3   -0.06    0.62
   9  -3  -3   -0.51    0.57
  -9   3   3    0.25    0.57
   9   3  -3   -0.14    0.43
   8  -3  -3   -0.64    0.40
  -8  -3   3    0.02    0.58
  -8  -3   3    1.06    0.56
   8  -3  -3   -0.19    0.70
  -8  -3   3   -0.09    0.46
  -8   3   3    0.31    0.48
  -8   3   3   -0.19    0.53
   8   3  -3    0.45    0.51
  -7  -3   3    0.67    0.43
  -7  -3   3    0.55    0.43
   7  -3  -3    0.29    0.55
  -7  -3   3    0.27    0.54
   7  -3  -3    0.62    0.62
  -7   3   3    0.09    0.55
  -7   3   3    1.02    0.48
   7   3  -3   -0.13    0.36
   7   3  -3    0.05    0.44
   6  -3  -3    1.96    0.66
  -6  -3   3    1.19    0.60
  -6  -3   3    0.73    0.42
  -6  -3   3    0.10    0.40
   6  -3  -3    1.75    0.61
  -6  -3   3    0.88    0.59
  -6  -3   3    0.64    0.49
  -6   3   3    0.32    0.38
   6   3  -3    0.15    0.47
   6   3  -3    0.81    0.44
  -6   3   3    0.98    0.58
   6   3  -3    1.39    0.52
  -5  -3   3    8.66    0.70
  -5  -3   3    7.92    0.86
  -5  -3   3    7.95    0.84
  -5  -3   3    8.25    0.94
  -5  -3   3    7.62    0.81
  -5  -3   3    9.21    0.95
   5  -3  -3    8.29    0.98
   5  -3  -3    7.37    0.95
  -5  -3   3    8.44    1.04
  -5   3   3    5.87    0.93
   5   3  -3    7.31    0.76
  -5   3   3    8.13    0.88
   5   3  -3    7.56    0.86
   5   3  -3    7.70    0.83
   4  -3  -3    2.67    0.57
  -4  -3   3    3.32    0.41
  -4  -3   3    4.96    0.56
  -4  -3   3    4.04    0.59
  -4  -3   3    3.49    0.65
  -4  -3   3    3.47    0.58
   4  -3  -3    2.73    0.60
  -4  -3   3    3.40    0.58
  -4  -3   3    4.14    0.59
  -4   3   3    1.85    0.62
   4   3  -3    3.84    0.60
   4   3  -3    3.97    0.55
   4   3  -3    5.11    0.51
   4   3  -3    3.60    0.54
  -4   3   3    3.96    0.58
  -3  -3   3    0.88    0.39
   3  -3  -3    1.78    0.42
  -3  -3   3    0.81    0.32
  -3  -3   3    0.45    0.36
   3  -3  -3    0.86    0.41
  -3  -3   3    1.09    0.33
  -3  -3   3    0.80    0.24
  -3  -3   3    1.09    0.41
  -3  -3   3    1.86    0.42
   3  -3  -3    1.26    0.42
  -3   3   3    1.76    0.42
   3   3  -3    0.79    0.32
   3   3  -3    1.28    0.36
  -3   3   3    1.18    0.46
  -3   3   3    1.16    0.33
   3   3  -3    0.96    0.36
   2  -3  -3   34.19    1.95
  -2  -3   3   33.20    1.77
   2  -3  -3   33.66    1.90
  -2  -3   3   35.52    1.90
  -2  -3   3   32.59    1.84
  -2  -3   3   37.16    1.98
  -2  -3   3   35.41    1.92
   2  -3  -3   36.05    1.63
  -2  -3   3   35.05    1.84
  -2  -3   3   34.69    1.70
   2  -3  -3   35.00    1.93
   2  -3  -3   39.29    1.92
   2  -3  -3   35.83    1.81
  -2   3   3   38.59    1.91
  -2   3   3   30.98    1.89
   2   3  -3   34.57    1.88
   2   3  -3   32.14    1.84
  -2   3   3   33.46    1.78
   2   3  -3   33.78    1.79
  -1  -3   3   34.74    1.85
   1  -3  -3   40.57    1.88
   1  -3  -3   35.32    1.82
   1  -3  -3   37.34    1.89
   1  -3  -3   37.78    1.79
   1  -3  -3   35.16    1.69
  -1  -3   3   31.02    1.87
  -1  -3   3   34.06    1.89
  -1  -3   3   33.90    1.67
   1  -3  -3   31.68    1.80
   1  -3  -3   38.53    1.89
  -1  -3   3   35.42    1.86
  -1  -3   3   34.92    1.73
   1  -3  -3   34.36    1.65
  -1   3   3   34.98    1.78
   1   3  -3   34.49    1.87
   1   3  -3   33.49    1.85
   1   3  -3   34.22    1.71
   1   3  -3   35.17    1.75
  -1   3   3   36.00    1.68
  -1   3   3   40.27    1.93
  -1   3   3   34.72    1.86
  -1   3   3   36.24    1.84
   1   3  -3   36.16    1.94
   1   3  -3   38.25    1.96
  -1   3   3   40.26    1.93
   0  -3  -3   16.03    0.84
   0  -3   3   14.33    1.02
   0  -3  -3   16.14    0.83
   0  -3  -3   13.91    0.86
   0  -3  -3   16.67    0.82
   0  -3   3   16.31    1.06
   0  -3  -3   16.32    0.94
   0  -3  -3   15.84    1.05
   0  -3  -3   15.67    0.90
   0  -3   3   15.99    1.03
   0  -3   3   13.14    0.99
   0  -3  -3   14.46    1.05
   0   3   3   16.75    0.93
   0   3   3   17.00    1.11
   0   3   3   15.57    1.12
   0   3  -3   15.09    1.04
   0   3  -3   15.31    1.01
   0   3  -3   15.87    1.06
   0   3  -3   15.71    1.06
   0   3   3   15.13    0.80
   0   3   3   16.93    0.84
   0   3   3   14.59    0.89
   0   3   3   16.19    0.86
   1  -3   3  608.73   25.73
   1  -3   3  557.06   26.45
  -1  -3  -3  572.22   26.00
   1  -3   3  580.57   25.74
  -1  -3  -3  570.96   25.62
  -1  -3  -3  576.69   23.86
  -1  -3  -3  580.91   26.33
  -1  -3  -3  582.85   24.14
  -1  -3  -3  566.68   25.49
   1  -3   3  613.24   26.50
   1   3   3  603.29   25.99
  -1   3  -3  551.17   26.08
   1   3   3  613.11   26.40
   1   3   3  611.30   24.50
  -1   3  -3  559.74   26.85
  -1   3  -3  602.16   26.14
   2  -3   3   23.39    1.50
  -2  -3  -3   25.10    1.59
  -2  -3  -3   23.42    1.56
  -2  -3  -3   24.51    1.16
  -2  -3  -3   25.36    1.39
  -2  -3  -3   24.25    1.40
   2  -3   3   24.90    1.55
  -2  -3  -3   24.50    1.63
   2  -3   3   23.47    1.51
  -2  -3  -3   24.00    1.17
   2   3   3   25.60    1.20
   2   3   3   23.93    1.18
  -2   3  -3   23.64    1.44
  -2   3  -3   26.92    1.61
  -2   3  -3   22.44    1.53
  -2   3  -3   24.14    1.10
  -2   3  -3   23.12    1.21
  -3  -3  -3   -0.07    0.17
   3  -3   3   -0.11    0.33
  -3  -3  -3    0.75    0.49
   3  -3   3    0.17    0.32
  -3  -3  -3    0.55    0.42
  -3  -3  -3    0.55    0.35
  -3  -3  -3    0.11    0.39
  -3  -3  -3    0.31    0.29
   3  -3   3   -0.04    0.35
  -3  -3  -3    0.20    0.23
   3   3   3    0.31    0.22
   3   3   3    0.17    0.15
  -3   3  -3    0.14    0.39
  -3   3  -3    0.84    0.50
  -3   3  -3   -0.29    0.17
  -3   3  -3    0.16    0.13
  -3   3  -3    0.00    0.25
  -4  -3  -3   10.98    0.91
  -4  -3  -3    9.33    1.03
   4  -3   3    9.07    0.96
   4  -3   3   10.26    1.01
  -4  -3  -3    7.85    0.70
  -4  -3  -3    9.25    1.12
   4  -3   3    9.50    0.57
   4  -3   3    7.80    0.65
  -4  -3  -3    8.90    0.68
   4   3   3    9.11    0.75
  -4   3  -3    8.89    0.89
  -4   3  -3   11.14    1.05
   4   3   3    8.38    0.68
  -5  -3  -3    4.65    0.97
   5  -3   3    3.09    0.69
   5  -3   3    3.18    0.49
  -5  -3  -3    2.77    0.72
  -5  -3  -3    4.54    0.56
  -5  -3  -3    4.43    0.42
  -5  -3  -3    3.25    0.59
   5  -3   3    4.95    0.82
   5   3   3    4.88    0.58
  -5   3  -3    3.19    0.74
   5   3   3    4.19    0.41
  -5   3  -3    3.20    0.66
   5   3   3    4.01    0.60
  -6  -3  -3    1.42    0.43
   6  -3   3    1.26    0.63
   6  -3   3    1.77    0.64
  -6  -3  -3    1.60    0.78
   6  -3   3    0.75    0.48
  -6  -3  -3    2.61    0.52
  -6  -3  -3    1.84    0.66
  -6   3  -3    1.79    0.67
  -6   3  -3    0.71    0.48
   6   3   3    2.08    0.52
   6   3   3    1.00    0.50
  -7  -3  -3    7.39    1.39
  -7  -3  -3    8.66    1.33
   7  -3   3    8.95    1.21
  -7  -3  -3    7.61    0.92
   7  -3   3    8.42    1.11
   7   3   3    8.96    0.98
  -7   3  -3    5.60    1.01
  -7   3  -3    8.45    1.18
  -8  -3  -3    0.22    0.56
  -8  -3  -3    2.57    0.95
   8  -3   3    0.37    0.61
  -8  -3  -3    0.66    0.48
   8   3   3   -0.16    0.39
  -8   3  -3   -0.28    0.54
  -8   3  -3    0.23    0.50
  -8   3  -3    0.16    0.66
  -9  -3  -3    0.39    0.69
   9  -3   3    1.12    0.72
  -9  -3  -3    1.20    0.64
  -9  -3  -3    2.76    1.05
  -9   3  -3    0.28    0.86
  -9   3  -3    1.84    0.72
   9   3   3    2.11    0.72
  -9   3  -3    1.54    0.86
  10  -3   3    0.13    0.69
 -10  -3  -3   -0.20    0.46
 -10  -3  -3   -0.33    0.75
 -10  -3  -3   -1.09    0.87
 -10   3  -3    0.60    0.69
  10   3   3    0.19    0.64
 -10   3  -3    0.25    0.84
 -10   3  -3    0.27    0.93
 -10  -4   3    0.89    0.73
  10  -4  -3    1.43    0.88
 -10  -4   3    0.63    0.62
 -10  -4   3   -0.24    0.83
  10   4  -3    0.94    0.66
 -10   4   3    0.96    0.71
  -9  -4   3    2.29    0.87
  -9  -4   3    2.33    1.05
   9  -4  -3    5.41    1.12
  -9  -4   3    2.43    0.74
   9   4  -3    2.89    0.80
  -9   4   3    3.70    0.94
  -8  -4   3    0.66    0.81
   8  -4  -3    1.20    0.64
  -8  -4   3    3.66    0.79
  -8  -4   3    1.90    0.76
   8  -4  -3    0.61    0.67
   8   4  -3    2.08    0.69
  -8   4   3    1.50    0.64
  -8   4   3    3.07    0.92
   7  -4  -3    2.02    0.70
  -7  -4   3    3.59    0.72
   7  -4  -3    1.65    0.81
  -7  -4   3    1.73    0.77
  -7  -4   3    2.60    0.76
  -7   4   3    3.43    0.81
   7   4  -3    2.57    0.66
  -7   4   3    4.22    0.94
   6  -4  -3   36.28    2.45
  -6  -4   3   43.01    2.45
  -6  -4   3   36.22    2.40
  -6  -4   3   35.55    2.50
  -6  -4   3   36.59    2.05
   6  -4  -3   37.65    2.53
  -6  -4   3   40.99    2.42
  -6  -4   3   37.23    2.24
   6   4  -3   35.51    2.07
   6   4  -3   33.66    2.20
  -6   4   3   34.10    2.25
  -6   4   3   35.28    2.47
   6   4  -3   38.99    2.35
  -5  -4   3   -0.20    0.28
  -5  -4   3    0.27    0.47
  -5  -4   3    0.42    0.36
   5  -4  -3    0.07    0.41
  -5  -4   3    0.73    0.43
   5  -4  -3   -0.17    0.44
  -5  -4   3    0.21    0.25
  -5  -4   3    0.96    0.48
  -5   4   3   -0.12    0.27
   5   4  -3    0.49    0.34
   5   4  -3    1.05    0.42
   5   4  -3    1.19    0.52
  -5   4   3    0.10    0.51
  -4  -4   3    6.98    0.81
  -4  -4   3    5.42    0.57
   4  -4  -3    6.76    0.84
  -4  -4   3    7.11    0.78
   4  -4  -3    5.83    0.79
  -4  -4   3    5.55    0.69
  -4  -4   3    5.65    0.65
  -4  -4   3    6.40    0.84
  -4   4   3    8.30    0.98
   4   4  -3    7.48    0.77
   4   4  -3    5.18    0.67
  -4   4   3    6.87    0.77
   4   4  -3    7.54    0.69
   3  -4  -3   25.07    1.54
  -3  -4   3   22.73    1.47
  -3  -4   3   26.12    1.50
  -3  -4   3   22.44    1.31
  -3  -4   3   24.20    1.43
   3  -4  -3   25.88    1.61
  -3  -4   3   24.45    1.59
  -3  -4   3   23.09    1.42
   3  -4  -3   24.46    1.58
  -3  -4   3   23.30    1.53
  -3   4   3   21.79    1.55
  -3   4   3   24.58    1.51
  -3   4   3   22.72    1.40
   3   4  -3   24.47    1.47
   3   4  -3   22.44    1.40
   3   4  -3   21.02    1.33
   2  -4  -3   19.00    1.19
   2  -4  -3   17.35    1.19
  -2  -4   3   17.85    1.06
  -2  -4   3   18.05    1.29
  -2  -4   3   17.34    1.14
   2  -4  -3   19.36    1.03
  -2  -4   3   18.97    1.19
  -2  -4   3   15.68    1.09
   2  -4  -3   17.94    1.14
   2  -4  -3   15.71    0.98
   2  -4  -3   19.96    1.17
  -2  -4   3   17.67    1.17
  -2  -4   3   19.41    1.09
   2  -4  -3   19.29    1.18
   2   4  -3   16.56    1.09
  -2   4   3   19.13    1.19
  -2   4   3   18.35    1.11
   2   4  -3   16.96    1.18
  -2   4   3   18.26    1.27
   2   4  -3   17.63    1.17
   2   4  -3   19.69    1.13
   1  -4  -3    8.80    0.76
  -1  -4   3    9.08    0.76
  -1  -4   3    9.55    0.77
   1  -4  -3    8.79    0.64
  -1  -4   3    7.77    0.69
  -1  -4   3    8.87    0.61
   1  -4  -3    8.23    0.73
   1  -4  -3   10.52    0.70
   1  -4  -3    8.22    0.65
   1  -4  -3    8.27    0.69
   1   4  -3    8.69    0.71
  -1   4   3    9.01    0.80
  -1   4   3    9.79    0.69
  -1   4   3    8.86    0.62
   1   4  -3    8.47    0.63
  -1   4   3    9.69    0.65
  -1   4   3    9.85    0.76
   1   4  -3    9.87    0.66
   1   4  -3    8.17    0.76
   1   4  -3   10.90    0.83
   0  -4   3   69.91    3.47
   0  -4  -3   67.68    3.58
   0  -4   3   66.37    3.54
   0  -4  -3   73.95    3.31
   0  -4  -3   68.10    3.21
   0  -4  -3   68.40    3.20
   0  -4  -3   69.80    3.47
   0  -4  -3   72.22    3.29
   0  -4  -3   72.65    3.26
   0  -4  -3   69.32    3.30
   0  -4   3   73.05    3.58
   0  -4   3   72.45    3.46
   0   4  -3   68.91    3.54
   0   4   3   68.58    3.32
   0   4   3   67.38    3.34
   0   4  -3   65.48    3.53
   0   4   3   72.72    3.20
   0   4   3   74.33    3.21
   0   4   3   71.85    3.47
   0   4  -3   68.33    3.41
   0   4   3   72.05    3.18
  -1  -4  -3   54.67    2.52
   1  -4   3   51.87    2.75
  -1  -4  -3   48.69    2.70
   1  -4   3   50.83    2.75
  -1  -4  -3   51.65    2.34
   1  -4   3   51.40    2.66
   1  -4   3   51.41    2.68
  -1  -4  -3   48.17    2.66
  -1  -4  -3   50.29    2.47
  -1  -4  -3   53.43    2.82
  -1   4  -3   48.26    2.67
   1   4   3   48.99    2.31
  -1   4  -3   50.06    2.54
  -2  -4  -3    0.21    0.37
  -2  -4  -3    0.12    0.31
  -2  -4  -3   -0.20    0.20
  -2  -4  -3   -0.14    0.37
  -2  -4  -3   -0.25    0.38
   2  -4   3    0.30    0.35
  -2  -4  -3    0.38    0.28
   2  -4   3    0.28    0.32
  -2   4  -3    0.03    0.38
  -2   4  -3   -0.08    0.22
  -3  -4  -3    1.00    0.40
  -3  -4  -3    1.22    0.20
   3  -4   3    0.94    0.43
  -3  -4  -3    1.58    0.61
   3  -4   3    1.60    0.52
  -3  -4  -3    0.86    0.46
  -3  -4  -3    0.89    0.41
  -3  -4  -3    0.92    0.23
  -3  -4  -3    1.58    0.43
  -3  -4  -3    0.56    0.48
   3   4   3    1.15    0.19
   3   4   3    1.27    0.23
  -3   4  -3    1.35    0.54
  -3   4  -3    1.78    0.49
  -4  -4  -3   14.15    1.44
  -4  -4  -3   13.90    1.34
   4  -4   3   17.52    1.38
  -4  -4  -3   16.98    1.52
   4  -4   3   15.62    1.36
  -4  -4  -3   16.98    1.01
  -4  -4  -3   15.05    1.15
  -4  -4  -3   15.22    0.95
   4   4   3   14.76    0.93
   4   4   3   16.29    0.99
  -4   4  -3   12.56    1.26
  -4   4  -3   15.82    1.21
  -5  -4  -3    2.31    0.74
  -5  -4  -3    2.34    0.49
   5  -4   3    2.82    0.69
  -5  -4  -3    2.28    0.65
   5  -4   3    3.70    0.78
  -5  -4  -3    2.45    0.42
   5   4   3    2.37    0.52
  -5   4  -3    2.13    0.70
   5   4   3    1.96    0.41
  -5   4  -3    2.35    0.62
  -6  -4  -3    8.04    0.82
  -6  -4  -3    7.63    1.35
   6  -4   3    7.32    1.10
   6  -4   3    8.40    0.69
  -6  -4  -3    9.70    1.30
   6  -4   3    8.79    1.18
  -6  -4  -3    9.88    0.95
   6   4   3    8.24    0.82
  -6   4  -3    8.19    1.09
  -6   4  -3    8.13    1.17
   6   4   3    8.62    0.93
  -7  -4  -3    1.33    0.64
  -7  -4  -3    0.32    0.37
   7  -4   3   -0.14    0.56
   7  -4   3    1.48    0.65
  -7  -4  -3    0.47    0.72
   7   4   3   -0.19    0.34
  -7   4  -3    0.75    0.51
  -7   4  -3    0.84    0.62
  -8  -4  -3   -0.11    0.41
  -8  -4  -3    0.32    0.74
   8  -4   3   -0.37    0.58
  -8  -4  -3    0.19    0.58
   8   4   3    0.17    0.44
  -8   4  -3    0.43    0.58
   9  -4   3   -0.02    0.70
  -9  -4  -3   -1.06    0.63
  -9  -4  -3    0.71    0.76
  -9  -4  -3    0.66    0.55
  -9   4  -3   -0.63    0.59
  -9   4  -3    0.11    0.60
  -9   4  -3    0.07    0.82
   9   4   3   -0.45    0.42
 -10  -4  -3    0.71    1.08
 -10  -4  -3   -0.07    0.75
 -10  -4  -3    1.18    0.71
  10  -4   3    1.09    0.81
  10   4   3    0.69    0.63
 -10   4  -3    1.13    0.78
  10  -5  -3    0.56    0.70
 -10  -5   3    1.94    0.88
 -10  -5   3   -0.46    0.58
 -10  -5   3    0.04    0.95
 -10   5   3    0.96    0.71
  10   5  -3    1.29    0.71
  -9  -5   3    2.15    0.73
   9  -5  -3    2.19    0.84
  -9  -5   3    2.95    0.90
  -9  -5   3    1.38    0.91
  -9   5   3    2.94    0.95
   9   5  -3    3.02    0.85
   8  -5  -3    1.89    0.82
  -8  -5   3    1.42    0.90
   8  -5  -3    2.68    0.79
  -8  -5   3    1.25    0.58
  -8  -5   3    2.25    0.75
   8   5  -3    4.19    0.88
  -8   5   3    2.82    0.84
  -8   5   3    3.03    1.00
  -7  -5   3   10.25    1.22
  -7  -5   3    7.60    1.30
   7  -5  -3    8.39    1.25
  -7  -5   3    6.07    0.90
   7  -5  -3    6.75    1.09
  -7  -5   3    7.34    1.17
   7   5  -3    6.05    0.89
  -7   5   3    6.30    1.15
  -7   5   3    6.91    1.06
  -6  -5   3   25.87    1.90
   6  -5  -3   26.35    1.96
  -6  -5   3   25.25    2.05
  -6  -5   3   25.73    1.64
  -6  -5   3   29.18    1.93
  -6  -5   3   25.46    1.76
  -6  -5   3   29.98    1.81
   6  -5  -3   27.15    2.05
  -6  -5   3   26.22    1.94
  -6   5   3   25.44    2.11
   6   5  -3   31.05    2.01
   6   5  -3   27.27    1.72
   6   5  -3   27.83    1.88
  -6   5   3   29.77    2.01
  -5  -5   3    1.42    0.63
  -5  -5   3    2.26    0.58
  -5  -5   3    2.64    0.60
   5  -5  -3    2.72    0.65
  -5  -5   3    2.68    0.48
  -5  -5   3    2.67    0.55
  -5  -5   3    2.57    0.68
   5  -5  -3    2.33    0.71
   5   5  -3    2.91    0.64
  -5   5   3    2.03    0.54
   5   5  -3    1.94    0.48
  -5   5   3    1.82    0.70
   5   5  -3    2.57    0.55
  -4  -5   3    6.62    0.73
  -4  -5   3    7.01    0.71
   4  -5  -3    5.42    0.83
  -4  -5   3    4.96    0.81
  -4  -5   3    6.46    0.88
   4  -5  -3    5.90    0.79
  -4  -5   3    5.90    0.65
  -4  -5   3    7.24    0.81
   4   5  -3    6.84    0.77
   4   5  -3    6.44    0.65
  -4   5   3    5.82    0.74
  -4   5   3    7.64    1.00
   4   5  -3    5.72    0.69
  -3  -5   3   23.67    1.40
  -3  -5   3   21.51    1.59
   3  -5  -3   21.00    1.19
   3  -5  -3   24.51    1.52
   3  -5  -3   21.14    1.21
  -3  -5   3   20.71    1.30
  -3  -5   3   21.00    1.47
  -3  -5   3   24.40    1.44
  -3  -5   3   23.36    1.41
   3  -5  -3   23.99    1.39
   3  -5  -3   21.99    1.54
   3  -5  -3   23.41    1.49
   3   5  -3   22.30    1.47
  -3   5   3   22.26    1.48
   3   5  -3   25.79    1.56
  -3   5   3   23.54    1.57
   3   5  -3   24.42    1.41
  -3   5   3   24.98    1.70
  -2  -5   3   43.78    2.26
  -2  -5   3   41.97    2.35
  -2  -5   3   44.76    2.56
   2  -5  -3   43.84    2.37
   2  -5  -3   42.87    2.38
   2  -5  -3   46.45    2.31
  -2  -5   3   43.72    2.35
   2  -5  -3   40.93    2.09
   2  -5  -3   45.65    2.36
  -2  -5   3   45.40    2.33
   2  -5  -3   45.62    2.13
   2  -5  -3   43.82    2.39
  -2  -5   3   45.16    2.34
  -2  -5   3   43.37    2.20
  -2   5   3   43.43    2.32
  -2   5   3   43.42    2.50
  -2   5   3   46.28    2.46
   2   5  -3   46.51    2.33
   2   5  -3   42.58    2.43
   2   5  -3   45.58    2.46
   2   5  -3   48.64    2.39
   1  -5  -3   14.27    0.94
   1  -5  -3   14.89    1.12
   1  -5  -3   16.26    1.04
  -1  -5   3   14.82    1.08
  -1  -5   3   14.97    1.05
   1  -5  -3   16.04    1.09
   1  -5  -3   14.50    0.95
  -1  -5   3   14.51    1.03
   1  -5  -3   14.65    0.95
   1   5  -3   15.61    1.10
   1   5  -3   15.27    1.01
   1   5  -3   14.62    1.06
  -1   5   3   15.30    1.05
  -1   5   3   14.49    0.91
  -1   5   3   13.75    1.12
  -1   5   3   16.52    0.96
   1   5  -3   15.21    0.97
  -1   5   3   15.14    0.98
   0  -5  -3    9.11    0.57
   0  -5   3    7.65    0.78
   0  -5  -3    7.96    0.71
   0  -5  -3    8.38    0.88
   0  -5  -3    8.38    0.56
   0  -5  -3    8.71    0.60
   0  -5  -3    8.47    0.82
   0  -5  -3    9.17    0.67
   0  -5   3    8.56    0.77
   0  -5   3    7.19    0.74
   0  -5  -3    8.57    0.73
   0   5  -3    9.66    0.84
   0   5   3    8.12    0.63
   0   5  -3    7.86    0.72
   0   5   3    7.22    0.56
   0   5   3    8.11    0.49
   0   5   3    8.42    0.54
   0   5  -3    8.43    0.80
  -1  -5  -3   45.55    2.48
  -1  -5  -3   43.72    2.25
  -1  -5  -3   46.59    2.26
   1  -5   3   46.97    2.42
  -1  -5  -3   44.15    2.56
  -1  -5  -3   45.60    2.07
   1  -5   3   44.39    2.42
  -1  -5  -3   42.44    2.04
   1  -5   3   41.91    2.46
  -1  -5  -3   42.51    2.55
  -1   5  -3   46.37    2.44
  -1   5  -3   39.85    2.43
   1   5   3   42.12    2.07
  -1   5  -3   41.45    2.30
   1   5   3   45.16    2.06
   2  -5   3   57.16    3.00
  -2  -5  -3   54.82    3.05
   2  -5   3   58.33    3.07
  -2  -5  -3   53.82    3.13
  -2  -5  -3   53.84    2.75
  -2  -5  -3   55.62    2.75
  -2  -5  -3   54.27    3.08
  -2  -5  -3   54.63    2.98
  -2   5  -3   58.18    3.01
  -2   5  -3   56.41    3.17
  -3  -5  -3    7.48    1.01
  -3  -5  -3    7.30    0.98
  -3  -5  -3    6.73    0.98
  -3  -5  -3    7.00    0.44
  -3  -5  -3    6.14    0.77
   3  -5   3    7.28    0.89
  -3  -5  -3    7.54    0.47
  -3  -5  -3    6.98    0.88
  -3  -5  -3    7.37    0.82
  -3   5  -3    7.02    0.80
   3   5   3    7.23    0.43
  -3   5  -3    4.64    0.84
   3   5   3    7.91    0.47
  -4  -5  -3    1.39    0.47
   4  -5   3    1.59    0.59
  -4  -5  -3    0.71    0.46
  -4  -5  -3    1.56    0.49
  -4  -5  -3    1.13    0.66
   4  -5   3    0.23    0.44
  -4  -5  -3    0.66    0.30
  -4  -5  -3    2.01    0.70
  -4  -5  -3    1.14    0.26
   4   5   3    1.37    0.31
   4   5   3    0.70    0.22
  -4   5  -3    0.72    0.58
  -4   5  -3    1.03    0.43
   5  -5   3    0.01    0.44
   5  -5   3    0.42    0.57
  -5  -5  -3    0.31    0.27
  -5  -5  -3    1.17    0.65
  -5  -5  -3    0.86    0.49
  -5  -5  -3    0.43    0.36
   5   5   3    0.19    0.30
   5   5   3    0.34    0.24
  -5   5  -3    0.16    0.38
  -5   5  -3    0.46    0.55
  -6  -5  -3   30.09    1.77
  -6  -5  -3   30.18    2.30
   6  -5   3   30.86    2.24
  -6  -5  -3   28.98    2.54
   6  -5   3   30.83    2.25
  -6  -5  -3   30.90    1.87
   6   5   3   28.81    1.77
  -6   5  -3   30.09    2.28
  -6   5  -3   29.16    2.12
   6   5   3   31.10    1.88
  -7  -5  -3    8.17    1.52
  -7  -5  -3    8.39    0.89
   7  -5   3    9.66    1.35
  -7  -5  -3   10.42    1.48
   7  -5   3    9.86    1.33
   7   5   3    8.86    0.90
  -7   5  -3    8.64    1.24
  -7   5  -3    9.14    1.34
  -8  -5  -3    2.24    0.86
  -8  -5  -3    1.59    0.53
   8  -5   3    1.82    0.84
  -8  -5  -3    1.01    0.87
   8   5   3    1.52    0.60
  -8   5  -3    1.24    0.69
   9  -5   3    1.45    0.81
  -9  -5  -3    0.65    0.54
  -9  -5  -3    1.77    0.89
  -9  -5  -3    2.11    1.02
  -9   5  -3    1.61    0.75
   9   5   3    1.79    0.65
  10  -6  -3   -0.06    0.70
 -10  -6   3    1.69    0.92
 -10  -6   3    0.06    0.62
 -10  -6   3    0.65    1.02
  10   6  -3    0.67    0.70
 -10   6   3    0.90    0.77
  -9  -6   3    1.14    0.83
  -9  -6   3    0.24    0.49
   9  -6  -3    0.45    0.66
   9  -6  -3   -0.22    0.77
  -9  -6   3    0.94    0.55
   9   6  -3    0.59    0.56
  -9   6   3    0.76    0.69
  -9   6   3    0.39    0.79
  -8  -6   3    0.70    0.52
   8  -6  -3    0.29    0.51
   8  -6  -3    0.72    0.72
  -8  -6   3    0.76    0.84
  -8  -6   3    0.22    0.56
  -8   6   3   -0.76    0.54
  -8   6   3    0.95    0.64
   8   6  -3   -0.29    0.44
  -7  -6   3    7.02    0.91
  -7  -6   3    5.65    1.19
  -7  -6   3    5.99    0.84
   7  -6  -3    5.27    1.00
  -7  -6   3    6.12    1.06
  -7  -6   3    8.27    1.19
   7  -6  -3    6.79    1.19
  -7   6   3    6.88    1.27
  -7   6   3    6.85    1.10
   7   6  -3    5.89    0.89
   6  -6  -3    1.84    0.62
   6  -6  -3    0.49    0.64
  -6  -6   3    1.53    0.74
  -6  -6   3    2.33    0.59
  -6  -6   3    1.78    0.49
  -6  -6   3    0.13    0.35
  -6  -6   3    0.86    0.66
   6   6  -3    0.89    0.46
  -6   6   3    1.81    0.75
  -6   6   3    1.71    0.62
   6   6  -3    1.52    0.67
  -5  -6   3    0.78    0.36
   5  -6  -3    1.03    0.30
   5  -6  -3    0.99    0.61
  -5  -6   3    0.32    0.41
  -5  -6   3    0.58    0.55
   5  -6  -3    0.36    0.41
   5  -6  -3    1.29    0.49
  -5  -6   3    1.03    0.50
  -5  -6   3    1.11    0.48
  -5  -6   3    0.16    0.37
  -5  -6   3    1.68    0.67
   5   6  -3    1.64    0.44
  -5   6   3    0.78    0.44
   5   6  -3    0.81    0.39
  -5   6   3    0.20    0.59
   5   6  -3    1.41    0.56
  -4  -6   3    2.36    0.49
  -4  -6   3    2.68    0.55
  -4  -6   3    2.68    0.57
  -4  -6   3    2.59    0.51
   4  -6  -3    3.63    0.53
  -4  -6   3    1.69    0.50
   4  -6  -3    2.31    0.57
   4  -6  -3    2.33    0.66
  -4  -6   3    2.80    0.73
   4  -6  -3    2.61    0.39
  -4  -6   3    3.38    0.72
   4   6  -3    3.24    0.49
  -4   6   3    3.17    0.77
   4   6  -3    3.83    0.64
   4   6  -3    2.26    0.51
  -4   6   3    2.30    0.52
  -3  -6   3    9.03    0.87
  -3  -6   3   11.27    1.02
   3  -6  -3    9.98    0.84
  -3  -6   3   10.76    0.90
   3  -6  -3    9.52    0.71
  -3  -6   3   10.54    0.90
   3  -6  -3   10.30    0.98
   3  -6  -3    9.00    0.98
   3  -6  -3   12.37    0.81
   3  -6  -3    8.99    0.91
  -3  -6   3    7.76    0.81
   3  -6  -3   10.00    0.94
  -3  -6   3   11.11    1.15
   3   6  -3    9.51    0.88
   3   6  -3   11.38    0.84
  -3   6   3    7.97    1.00
  -3   6   3   10.21    0.89
   3   6  -3   11.51    0.96
  -3   6   3    9.79    0.97
   2  -6  -3    1.78    0.45
   2  -6  -3    1.40    0.42
  -2  -6   3    1.22    0.36
   2  -6  -3    1.22    0.39
  -2  -6   3    1.18    0.37
  -2  -6   3    2.21    0.45
   2  -6  -3    0.93    0.34
   2  -6  -3    1.35    0.47
   2  -6  -3    0.93    0.33
  -2  -6   3    1.72    0.43
   2  -6  -3    1.06    0.45
  -2  -6   3    0.89    0.45
  -2  -6   3    2.16    0.60
  -2   6   3    0.88    0.32
   2   6  -3    1.94    0.49
  -2   6   3    1.62    0.53
   2   6  -3    1.27    0.41
   2   6  -3    1.08    0.34
  -2   6   3    1.23    0.34
   1  -6  -3    0.46    0.41
   1  -6  -3    0.12    0.24
  -1  -6   3    0.14    0.30
   1  -6  -3   -0.02    0.23
   1  -6  -3    0.14    0.31
  -1  -6   3    0.31    0.32
  -1  -6   3    0.20    0.33
   1  -6  -3    0.49    0.35
   1  -6  -3   -0.07    0.24
   1   6  -3   -0.08    0.24
   1   6  -3   -0.16    0.25
  -1   6   3    1.08    0.37
   1   6  -3    0.00    0.30
  -1   6   3   -0.25    0.16
  -1   6   3    0.04    0.18
   1   6  -3   -0.08    0.28
   0  -6   3   20.73    1.40
   0  -6  -3   22.77    1.23
   0  -6  -3   21.19    1.46
   0  -6  -3   22.95    1.60
   0  -6   3   22.10    1.45
   0  -6  -3   22.31    1.35
   0  -6  -3   23.50    1.18
   0  -6   3   22.08    1.45
   0  -6  -3   21.22    1.31
   0  -6  -3   19.72    1.25
   0   6  -3   25.08    1.55
   0   6   3   23.14    1.14
   0   6  -3   21.21    1.50
   0   6  -3   21.84    1.40
   0   6   3   23.03    1.28
   0   6   3   21.99    1.32
   1  -6   3    5.68    0.69
  -1  -6  -3    4.64    0.80
   1  -6   3    3.49    0.62
   1  -6   3    4.30    0.68
  -1  -6  -3    4.85    0.76
  -1  -6  -3    4.63    0.38
  -1  -6  -3    5.17    0.63
  -1  -6  -3    5.26    0.43
  -1  -6  -3    4.09    0.60
  -1   6  -3    3.89    0.63
   1   6   3    4.78    0.38
  -1   6  -3    4.57    0.60
  -1   6  -3    4.87    0.74
   1   6   3    4.54    0.41
  -2  -6  -3    7.14    0.96
   2  -6   3    6.60    0.87
  -2  -6  -3    6.19    0.90
  -2  -6  -3    6.35    0.77
   2  -6   3    6.87    0.82
  -2  -6  -3    7.11    0.98
  -2  -6  -3    7.17    0.90
  -2  -6  -3    6.64    0.78
  -2   6  -3    7.08    0.49
  -2   6  -3    5.67    0.85
  -2   6  -3    5.32    0.71
  -2   6  -3    7.02    0.43
  -3  -6  -3    3.32    0.77
  -3  -6  -3    2.60    0.25
  -3  -6  -3    2.60    0.61
  -3  -6  -3    2.40    0.73
   3  -6   3    3.38    0.71
  -3  -6  -3    2.06    0.48
   3  -6   3    2.35    0.66
  -3  -6  -3    2.28    0.53
  -3  -6  -3    1.67    0.62
  -3   6  -3    2.10    0.71
  -3   6  -3    2.53    0.56
   4  -6   3    1.04    0.59
   4  -6   3    3.02    0.70
  -4  -6  -3    2.20    0.35
  -4  -6  -3    1.73    0.77
  -4  -6  -3    3.70    0.79
  -4  -6  -3    1.97    0.28
  -4  -6  -3    3.98    0.91
  -4  -6  -3    1.78    0.58
  -4  -6  -3    2.85    0.62
   4   6   3    1.87    0.27
  -4   6  -3    1.74    0.54
   4   6   3    2.03    0.32
  -4   6  -3    1.37    0.69
  -5  -6  -3    0.86    0.38
  -5  -6  -3    0.42    0.52
  -5  -6  -3    0.74    0.29
   5  -6   3    0.48    0.57
  -5  -6  -3    0.78    0.68
   5  -6   3    1.08    0.66
  -5  -6  -3    1.15    0.72
   5   6   3    0.25    0.35
   5   6   3    0.75    0.29
  -5   6  -3    0.29    0.42
  -5   6  -3    0.36    0.55
  -6  -6  -3   12.50    0.99
  -6  -6  -3   13.93    1.80
   6  -6   3   12.98    1.50
  -6  -6  -3   15.24    1.11
   6  -6   3   15.00    1.55
  -6  -6  -3   13.73    1.63
  -6   6  -3   15.33    1.65
  -6   6  -3   15.57    1.49
   6   6   3   13.84    1.10
   6   6   3   12.53    0.99
   7  -6   3    3.89    1.04
   7  -6   3    5.02    1.10
  -7  -6  -3    6.25    1.37
  -7  -6  -3    4.28    0.65
  -7  -6  -3    4.54    1.03
  -7   6  -3    4.56    1.17
  -7   6  -3    5.04    1.03
   7   6   3    4.33    0.65
  -8  -6  -3    0.01    0.74
   8  -6   3   -1.23    0.63
  -8  -6  -3    0.21    0.42
  -8  -6  -3   -0.04    0.48
  -8   6  -3    0.94    0.63
   8   6   3    0.13    0.39
  -9  -6  -3    0.97    0.52
  -9  -6  -3    0.50    0.73
  -9  -6  -3   -0.36    0.73
   9  -6   3   -0.14    0.80
  -9   6  -3    0.39    0.60
   9   6   3    0.08    0.51
   9  -7  -3    1.50    0.84
  -9  -7   3    0.08    0.80
  -9  -7   3    0.05    0.53
   9  -7  -3    1.46    0.94
  -9  -7   3    0.18    0.67
  -9   7   3   -0.57    0.56
  -9   7   3    0.34    0.90
   9   7  -3    0.13    0.52
  -8  -7   3   -0.20    0.46
   8  -7  -3   -0.06    0.79
  -8  -7   3    0.24    0.54
   8  -7  -3   -0.10    0.41
  -8  -7   3    0.12    0.74
  -8  -7   3    0.61    0.72
  -8   7   3    1.20    0.66
   8   7  -3    0.00    0.45
  -8   7   3    0.61    0.73
  -7  -7   3    1.21    0.76
   7  -7  -3    1.19    0.73
   7  -7  -3    1.23    0.57
  -7  -7   3    1.67    0.61
  -7  -7   3    1.48    0.79
  -7  -7   3    2.18    0.76
  -7  -7   3    1.37    0.51
  -7   7   3    2.33    0.84
   7   7  -3    1.04    0.49
  -7   7   3    0.86    0.56
  -6  -7   3    5.41    0.78
  -6  -7   3    5.52    0.80
  -6  -7   3    4.02    0.86
   6  -7  -3    4.09    0.94
  -6  -7   3    5.51    1.04
   6  -7  -3    5.80    0.53
   6  -7  -3    4.87    0.95
   6  -7  -3    4.74    0.61
  -6  -7   3    5.30    1.04
  -6   7   3    5.58    0.92
   6   7  -3    5.27    0.79
  -6   7   3    4.26    1.02
   5  -7  -3    9.27    0.81
   5  -7  -3   10.47    0.71
  -5  -7   3    9.85    1.12
   5  -7  -3   10.87    1.29
  -5  -7   3    8.51    1.16
  -5  -7   3    8.79    0.93
  -5  -7   3    8.50    1.23
   5  -7  -3    8.16    1.08
  -5  -7   3    7.60    0.91
  -5  -7   3    9.33    0.99
  -5  -7   3   10.86    0.95
   5   7  -3   11.13    0.85
  -5   7   3    9.24    1.03
  -5   7   3    6.69    1.16
   5   7  -3    8.61    0.95
   5   7  -3   10.41    1.08
   4  -7  -3    0.88    0.58
  -4  -7   3    0.88    0.46
  -4  -7   3    2.55    0.79
  -4  -7   3    0.61    0.43
   4  -7  -3    1.58    0.44
   4  -7  -3    1.11    0.45
  -4  -7   3    1.42    0.43
   4  -7  -3    0.37    0.30
  -4  -7   3    2.05    0.49
  -4  -7   3    1.27    0.48
   4  -7  -3    1.39    0.30
  -4  -7   3    0.92    0.54
   4   7  -3    1.70    0.47
   4   7  -3    2.40    0.62
  -4   7   3    1.64    0.50
   4   7  -3    1.93    0.42
  -4   7   3    0.85    0.63
  -3  -7   3    4.97    0.62
  -3  -7   3    5.46    0.69
   3  -7  -3    5.36    0.67
  -3  -7   3    6.03    0.96
  -3  -7   3    6.37    0.76
   3  -7  -3    4.63    0.70
   3  -7  -3    6.57    0.79
   3  -7  -3    5.39    0.54
   3  -7  -3    6.96    0.89
  -3  -7   3    6.75    0.74
   3  -7  -3    3.70    0.74
  -3  -7   3    3.61    0.70
  -3  -7   3    4.27    0.66
   3  -7  -3    4.96    0.60
   3   7  -3    5.42    0.58
  -3   7   3    3.37    0.56
   3   7  -3    4.06    0.63
  -3   7   3    5.43    0.76
   3   7  -3    4.25    0.67
  -3   7   3    3.47    0.75
   2  -7  -3    5.87    0.61
  -2  -7   3    7.58    0.78
   2  -7  -3    7.97    0.77
  -2  -7   3    7.31    0.79
   2  -7  -3    7.58    0.76
  -2  -7   3    6.79    1.00
  -2  -7   3    7.13    0.84
   2  -7  -3    6.94    0.72
  -2  -7   3    6.98    0.76
   2  -7  -3    8.85    0.81
   2  -7  -3    6.35    0.80
  -2  -7   3    7.86    0.81
   2  -7  -3    8.75    0.96
  -2   7   3    6.12    0.83
   2   7  -3    7.51    0.70
  -2   7   3    7.70    0.72
   2   7  -3    7.27    0.80
  -2   7   3    8.95    0.84
   2   7  -3    7.02    0.80
   1  -7  -3    3.40    0.54
   1  -7  -3    4.46    0.76
   1  -7  -3    4.08    0.63
   1  -7  -3    2.66    0.55
  -1  -7   3    3.47    0.59
   1  -7  -3    3.63    0.49
  -1  -7   3    2.72    0.53
  -1  -7   3    3.50    0.57
   1  -7  -3    4.04    0.54
  -1  -7   3    4.18    0.60
  -1   7   3    3.79    0.44
  -1   7   3    3.47    0.50
   1   7  -3    4.57    0.56
   1   7  -3    4.05    0.62
   1   7  -3    2.93    0.61
  -1   7   3    3.19    0.56
   0  -7  -3    1.24    0.59
   0  -7  -3    1.45    0.40
   0  -7  -3    1.71    0.40
   0  -7  -3    1.50    0.31
   0  -7  -3    1.37    0.26
   0  -7   3    0.64    0.37
   0  -7  -3    1.09    0.41
   0  -7   3    1.38    0.45
   0  -7   3    1.12    0.47
   0  -7  -3    0.57    0.45
   0   7  -3    1.18    0.40
   0   7  -3    1.81    0.53
   0   7  -3    1.97    0.53
   0   7   3    1.62    0.24
   0   7   3    1.08    0.36
   0   7   3    1.56    0.32
  -1  -7  -3    0.90    0.41
  -1  -7  -3    1.77    0.33
  -1  -7  -3    1.22    0.40
  -1  -7  -3    0.81    0.47
  -1  -7  -3    1.50    0.62
   1  -7   3    1.05    0.41
   1  -7   3    1.95    0.52
   1  -7   3    1.09    0.52
  -1  -7  -3    1.37    0.24
  -1   7  -3    1.19    0.36
  -1   7  -3    1.24    0.55
  -1   7  -3    1.45    0.49
   1   7   3    1.44    0.26
  -1   7  -3    1.36    0.42
   1   7   3    0.84    0.29
   2  -7   3   29.86    1.99
   2  -7   3   27.96    1.97
  -2  -7  -3   30.01    1.83
  -2  -7  -3   30.57    1.46
  -2  -7  -3   30.42    1.82
  -2  -7  -3   30.93    1.49
  -2  -7  -3   28.96    2.11
  -2  -7  -3   31.51    2.18
  -2  -7  -3   30.88    2.11
  -2  -7  -3   28.45    2.00
   2   7   3   31.75    1.59
   2   7   3   31.80    1.59
  -2   7  -3   30.70    2.13
  -2   7  -3   31.47    1.47
  -2   7  -3   31.33    1.96
  -2   7  -3   32.31    1.62
   3  -7   3   11.80    1.27
  -3  -7  -3   13.45    0.72
  -3  -7  -3   14.29    1.36
  -3  -7  -3   16.06    1.51
  -3  -7  -3   13.36    1.17
   3  -7   3   12.56    1.25
  -3  -7  -3   12.77    1.17
  -3  -7  -3   11.49    1.39
  -3  -7  -3   13.22    0.72
  -3  -7  -3   12.06    1.36
  -3   7  -3   11.94    1.16
   3   7   3   13.88    0.75
   3   7   3   12.32    0.72
  -3   7  -3   12.26    1.34
  -4  -7  -3    0.68    0.26
  -4  -7  -3    0.27    0.63
  -4  -7  -3    0.63    0.68
   4  -7   3    1.03    0.62
  -4  -7  -3    0.45    0.40
  -4  -7  -3    0.68    0.46
  -4  -7  -3    1.34    0.24
   4  -7   3    0.52    0.51
  -4   7  -3    0.73    0.46
   4   7   3    0.89    0.21
  -4   7  -3    0.40    0.61
   4   7   3    0.64    0.29
  -5  -7  -3   11.94    1.54
  -5  -7  -3    8.52    0.73
   5  -7   3    8.74    1.20
  -5  -7  -3    7.25    1.17
   5  -7   3    7.28    1.15
  -5  -7  -3    5.69    0.96
  -5  -7  -3    5.95    1.23
  -5  -7  -3    8.75    0.65
  -5   7  -3    8.39    1.30
  -5   7  -3    8.57    1.10
   5   7   3    8.20    0.72
   5   7   3    8.81    0.68
  -6  -7  -3    2.14    0.76
  -6  -7  -3    2.65    0.55
   6  -7   3    2.15    0.82
  -6  -7  -3    0.23    0.71
  -6  -7  -3    2.04    0.90
  -6  -7  -3    2.28    0.43
   6  -7   3    2.38    0.77
  -6   7  -3    2.96    0.81
  -6   7  -3    2.34    0.87
   6   7   3    1.92    0.47
   6   7   3    3.36    0.49
   7  -7   3    2.18    0.90
   7  -7   3    1.98    0.78
  -7  -7  -3    0.78    0.86
  -7  -7  -3    0.90    0.74
  -7  -7  -3    2.66    0.53
  -7   7  -3    2.24    0.99
   7   7   3    3.12    0.54
  -7   7  -3    1.23    0.60
   8  -7   3    2.99    1.02
  -8  -7  -3    2.16    0.61
  -8  -7  -3    3.86    1.19
  -8  -7  -3    1.35    1.09
   8   7   3    2.11    0.56
  -8   7  -3    0.75    0.63
  -9  -7  -3    0.62    0.79
   9  -7   3    0.71    0.82
  -9  -7  -3    0.07    0.81
  -9  -7  -3   -0.22    0.44
   9   7   3    0.35    0.50
  -9   7  -3   -0.16    0.55
  -9  -8   3    1.43    0.78
   9  -8  -3    0.43    0.77
   9  -8  -3    1.00    0.83
  -9  -8   3    1.90    1.11
  -9  -8   3    1.08    0.65
  -9   8   3    2.17    0.95
  -9   8   3    0.42    0.97
   9   8  -3    1.26    0.67
  -8  -8   3    0.52    0.56
   8  -8  -3    3.18    1.02
  -8  -8   3    0.56    0.63
   8  -8  -3    0.86    0.63
  -8  -8   3    1.02    0.56
  -8  -8   3    1.25    0.78
  -8  -8   3    0.83    0.93
   8   8  -3    1.19    0.55
  -8   8   3    0.98    0.89
  -8   8   3    2.13    0.87
   7  -8  -3   16.67    1.72
  -7  -8   3   11.03    1.50
  -7  -8   3   14.68    1.68
  -7  -8   3   13.38    1.33
  -7  -8   3   17.06    1.88
   7  -8  -3   17.58    1.82
  -7  -8   3   16.31    1.42
  -7   8   3   14.96    1.82
   7   8  -3   15.55    1.40
  -7   8   3   13.71    1.57
  -6  -8   3    0.58    0.52
  -6  -8   3    0.43    0.44
  -6  -8   3    1.22    0.63
  -6  -8   3    1.26    0.74
  -6  -8   3    0.18    0.39
   6  -8  -3   -0.18    0.44
   6  -8  -3    0.07    0.34
   6  -8  -3    0.88    0.67
   6   8  -3    0.96    0.45
  -6   8   3    0.20    0.38
  -6   8   3    0.03    0.55
  -5  -8   3    4.89    0.76
   5  -8  -3    4.13    0.56
  -5  -8   3    2.85    0.81
   5  -8  -3    5.38    1.02
   5  -8  -3    5.03    0.50
  -5  -8   3    4.39    0.74
   5  -8  -3    4.83    0.91
  -5  -8   3    5.75    1.11
   5  -8  -3    5.25    0.67
  -5  -8   3    2.99    0.72
  -5   8   3    3.14    0.70
  -5   8   3    4.11    1.01
   5   8  -3    4.00    0.70
   5   8  -3    5.42    0.85
   4  -8  -3   13.26    0.98
  -4  -8   3   12.14    1.19
   4  -8  -3   11.71    1.31
  -4  -8   3   12.68    1.00
   4  -8  -3   10.36    1.21
  -4  -8   3   12.16    1.12
  -4  -8   3   11.23    1.24
  -4  -8   3   11.38    1.39
   4  -8  -3   13.60    1.02
   4  -8  -3   10.72    0.80
  -4  -8   3   12.34    1.07
   4  -8  -3   10.67    1.15
   4   8  -3   14.24    0.99
  -4   8   3   12.75    1.43
   4   8  -3   11.49    1.10
   4   8  -3   14.34    1.22
  -4   8   3   13.12    1.18
  -3  -8   3   26.26    1.76
  -3  -8   3   25.26    1.68
  -3  -8   3   26.11    1.85
   3  -8  -3   27.75    1.90
  -3  -8   3   25.39    1.68
   3  -8  -3   27.16    1.46
  -3  -8   3   25.23    2.06
   3  -8  -3   24.00    1.74
  -3  -8   3   31.60    1.68
   3  -8  -3   26.22    1.56
   3  -8  -3   27.31    1.87
  -3  -8   3   24.65    1.67
   3  -8  -3   24.38    1.60
  -3   8   3   26.13    1.68
   3   8  -3   28.70    1.83
   3   8  -3   26.66    1.75
   3   8  -3   26.62    1.55
  -3   8   3   24.77    1.90
   2  -8  -3    6.16    0.95
   2  -8  -3    8.58    0.84
  -2  -8   3    6.22    0.83
   2  -8  -3    6.76    0.78
  -2  -8   3    7.11    0.82
   2  -8  -3    8.78    0.84
   2  -8  -3    7.59    0.82
   2  -8  -3    7.38    0.69
  -2  -8   3    8.21    0.83
  -2  -8   3    5.71    1.05
   2  -8  -3    9.26    0.96
  -2   8   3    6.99    0.72
   2   8  -3    8.48    0.89
   2   8  -3    7.05    0.83
  -2   8   3    6.71    0.79
  -2   8   3    7.16    0.93
   2   8  -3    8.29    0.74
  -1  -8   3   19.22    1.42
   1  -8  -3   20.85    1.34
  -1  -8   3   21.31    1.82
  -1  -8   3   22.57    1.48
   1  -8  -3   21.72    1.50
   1  -8  -3   22.70    1.71
  -1  -8   3   20.58    1.43
  -1  -8   3   20.85    1.50
   1  -8  -3   21.26    1.33
   1  -8  -3   18.26    1.43
  -1   8   3   20.08    1.23
   1   8  -3   20.75    1.34
  -1   8   3   18.98    1.42
   1   8  -3   24.01    1.57
  -1   8   3   21.55    1.40
   1   8  -3   20.23    1.52
   0  -8  -3    3.98    0.58
   0  -8   3    4.01    0.73
   0  -8  -3    4.10    0.84
   0  -8  -3    5.23    0.68
   0  -8  -3    3.76    0.72
   0  -8  -3    3.50    0.60
   0  -8   3    4.89    0.71
   0  -8   3    3.95    0.66
   0  -8  -3    4.53    0.43
   0   8   3    4.53    0.40
   0   8  -3    5.24    0.76
   0   8  -3    3.73    0.70
   0   8   3    4.13    0.52
   0   8  -3    4.96    0.64
   0   8   3    3.90    0.58
  -1  -8  -3    2.95    0.81
  -1  -8  -3    2.73    0.46
  -1  -8  -3    1.88    0.33
  -1  -8  -3    2.58    0.54
   1  -8   3    2.52    0.67
  -1  -8  -3    2.24    0.68
  -1  -8  -3    3.04    0.65
   1  -8   3    2.05    0.58
   1   8   3    3.16    0.45
   1   8   3    2.72    0.38
  -1   8  -3    2.45    0.53
  -1   8  -3    2.91    0.72
  -1   8  -3    2.17    0.49
  -2  -8  -3    9.36    1.20
  -2  -8  -3   14.41    1.18
   2  -8   3    9.18    1.08
  -2  -8  -3   10.23    1.29
  -2  -8  -3   11.21    0.78
  -2  -8  -3   12.02    1.12
  -2  -8  -3   12.03    0.70
   2  -8   3    9.93    1.15
  -2  -8  -3   10.02    1.24
  -2   8  -3   11.80    1.11
   2   8   3   10.35    0.77
  -2   8  -3   14.14    0.77
  -2   8  -3   12.24    0.83
  -2   8  -3   10.23    1.23
  -3  -8  -3    0.41    0.25
  -3  -8  -3   -0.06    0.36
  -3  -8  -3    0.60    0.39
   3  -8   3    1.05    0.54
  -3  -8  -3    0.26    0.20
   3  -8   3    0.05    0.51
  -3  -8  -3    0.18    0.48
  -3  -8  -3    2.05    0.86
  -3  -8  -3    0.33    0.62
  -3   8  -3   -0.05    0.56
   3   8   3    0.34    0.21
   3   8   3    0.40    0.24
  -3   8  -3    0.00    0.37
  -4  -8  -3   -0.31    0.55
   4  -8   3    0.21    0.59
  -4  -8  -3    0.60    0.26
  -4  -8  -3    2.19    0.59
  -4  -8  -3    0.75    0.50
  -4  -8  -3    1.00    0.88
  -4  -8  -3    1.52    0.28
   4  -8   3    1.64    0.62
  -4   8  -3    0.44    0.46
   4   8   3    0.92    0.30
   4   8   3    1.04    0.23
  -4   8  -3    1.20    0.68
  -5  -8  -3   12.17    1.30
   5  -8   3    9.07    1.33
  -5  -8  -3   11.33    1.59
  -5  -8  -3   11.05    0.77
   5  -8   3   11.73    1.38
  -5  -8  -3   10.85    1.48
  -5  -8  -3   13.20    1.72
  -5  -8  -3   10.75    0.82
   5   8   3   10.62    0.76
   5   8   3   12.02    0.85
  -5   8  -3   10.60    1.46
  -6  -8  -3    1.45    0.73
  -6  -8  -3    1.81    0.94
   6  -8   3    2.64    0.88
  -6  -8  -3    1.22    0.89
  -6  -8  -3    1.59    0.40
  -6  -8  -3    1.04    0.59
   6  -8   3    1.31    0.70
   6   8   3    1.61    0.39
  -6   8  -3    2.56    0.82
  -6   8  -3    0.85    0.74
   7  -8   3    2.69    0.92
  -7  -8  -3    2.60    0.54
  -7  -8  -3    3.28    0.98
   7  -8   3    1.98    0.90
  -7  -8  -3    2.16    1.05
  -7   8  -3    0.97    0.84
  -7   8  -3    1.72    0.74
   7   8   3    2.81    0.52
  -8  -8  -3    1.04    0.48
   8  -8   3   -0.78    0.58
  -8  -8  -3    0.90    0.73
  -8  -8  -3    0.02    0.79
  -8   8  -3    0.27    0.54
   8   8   3    0.14    0.38
  -9  -8  -3    7.23    1.56
  -9  -8  -3   12.72    2.19
  -9  -8  -3    5.92    0.91
   9  -8   3    6.06    1.47
  -9   8  -3    8.53    1.53
   9   8   3    7.03    0.99
  -9  -9   3    0.03    0.83
  -9  -9   3    0.45    0.77
  -9  -9   3   -0.30    0.55
   9  -9  -3   -0.60    0.66
   9  -9  -3    0.37    0.77
  -9  -9   3    0.83    1.04
  -9   9   3    0.00    0.95
   9   9  -3    0.23    0.58
  -9   9   3   -0.07    0.69
  -8  -9   3    5.47    1.01
  -8  -9   3    7.74    1.13
   8  -9  -3    7.97    1.47
  -8  -9   3    6.63    1.26
   8  -9  -3    5.77    1.23
  -8  -9   3    7.01    1.49
  -8  -9   3    5.32    1.28
   8   9  -3    6.09    1.02
  -8   9   3    6.34    1.49
  -8   9   3    6.04    1.23
  -7  -9   3   10.66    1.60
  -7  -9   3    9.82    1.53
   7  -9  -3    9.09    1.40
  -7  -9   3   11.16    1.18
   7  -9  -3   12.11    1.64
  -7  -9   3   10.18    1.43
  -7  -9   3    9.68    1.20
  -7   9   3   13.89    1.55
   7   9  -3   10.34    1.17
  -7   9   3    8.64    1.54
   6  -9  -3   12.33    1.08
  -6  -9   3   14.42    1.63
  -6  -9   3   10.36    1.36
  -6  -9   3   11.93    1.60
  -6  -9   3   12.93    1.22
   6  -9  -3   12.31    1.56
  -6  -9   3   12.61    1.27
   6  -9  -3   13.01    1.47
  -6   9   3   12.34    1.34
  -6   9   3   13.17    1.67
   6   9  -3   12.13    1.20
   5  -9  -3   21.70    1.17
   5  -9  -3   22.28    1.92
  -5  -9   3   19.40    1.83
   5  -9  -3   17.72    1.68
  -5  -9   3   22.48    1.58
  -5  -9   3   20.24    1.62
  -5  -9   3   20.65    1.76
  -5  -9   3   20.07    1.95
   5  -9  -3   22.40    1.31
   5  -9  -3   20.20    1.40
   5  -9  -3   17.80    1.71
  -5   9   3   20.67    2.01
  -5   9   3   24.40    1.74
   5   9  -3   20.54    1.58
   4  -9  -3    9.03    0.91
  -4  -9   3    9.76    1.05
  -4  -9   3   10.01    1.22
   4  -9  -3   10.32    1.16
   4  -9  -3   10.78    0.78
  -4  -9   3   10.75    1.11
   4  -9  -3   10.52    1.22
   4  -9  -3   12.27    0.95
  -4  -9   3    9.48    1.38
  -4  -9   3   12.08    1.24
   4  -9  -3   10.15    1.30
   4   9  -3   11.03    1.12
   4   9  -3   10.27    1.06
  -4   9   3   12.05    1.14
  -4   9   3   10.69    1.37
   3  -9  -3   14.33    1.15
   3  -9  -3   11.76    1.36
  -3  -9   3   13.81    1.62
  -3  -9   3   19.44    1.23
  -3  -9   3   12.72    1.25
  -3  -9   3   16.23    1.24
  -3  -9   3   14.47    1.26
  -3  -9   3   13.35    1.26
   3  -9  -3   15.85    1.02
   3  -9  -3   16.60    1.34
   3  -9  -3   12.83    1.38
   3  -9  -3   14.31    1.16
  -3  -9   3   14.62    1.41
  -3   9   3   14.13    1.46
   3   9  -3   16.47    1.32
  -3   9   3   13.65    1.18
   3   9  -3   15.63    1.07
   3   9  -3   14.86    1.27
   2  -9  -3   15.57    1.20
   2  -9  -3   13.62    1.15
  -2  -9   3   17.96    1.69
  -2  -9   3   12.82    1.21
   2  -9  -3   14.99    1.05
  -2  -9   3   13.77    1.24
   2  -9  -3   16.17    1.25
   2  -9  -3   12.19    1.24
  -2  -9   3   17.09    1.27
   2  -9  -3   15.33    1.24
   2  -9  -3   15.89    1.50
  -2   9   3   13.86    1.35
   2   9  -3   14.63    1.07
   2   9  -3   15.71    1.30
   2   9  -3   14.53    1.25
  -2   9   3   14.08    1.08
  -2   9   3   14.68    1.25
   1  -9  -3    6.36    0.74
  -1  -9   3    7.38    0.86
  -1  -9   3    5.30    1.12
   1  -9  -3    6.66    0.72
  -1  -9   3    5.07    0.80
   1  -9  -3    6.95    0.83
   1  -9  -3    5.27    0.98
  -1  -9   3    5.92    0.83
   1  -9  -3    4.97    0.82
   1  -9  -3    5.05    0.78
   1  -9  -3    7.16    0.75
  -1   9   3    6.10    0.75
   1   9  -3    5.82    0.87
   1   9  -3    5.99    0.88
  -1   9   3    6.50    0.86
   1   9  -3    6.45    0.72
  -1   9   3    6.17    0.61
   0  -9  -3   11.42    1.27
   0  -9  -3   14.70    0.93
   0  -9   3   12.57    1.21
   0  -9  -3   16.28    1.19
   0  -9   3   18.15    1.36
   0  -9  -3   15.38    1.55
   0  -9  -3   16.91    1.31
   0  -9  -3   15.07    1.18
   0  -9   3   14.86    1.31
   0   9   3   15.77    0.92
   0   9  -3   15.54    1.20
   0   9   3   16.79    1.14
   0   9   3   14.71    1.19
   0   9  -3   17.15    1.40
   0   9  -3   13.63    1.35
  -1  -9  -3    2.62    0.57
  -1  -9  -3    3.36    0.89
   1  -9   3    3.44    0.71
  -1  -9  -3    3.23    0.43
   1  -9   3    2.26    0.67
  -1  -9  -3    3.01    0.74
  -1  -9  -3    3.92    0.56
  -1  -9  -3    3.15    0.64
  -1   9  -3    3.53    0.67
  -1   9  -3    4.41    0.89
   1   9   3    4.30    0.56
   1   9   3    2.95    0.45
  -2  -9  -3    8.44    1.20
   2  -9   3    8.30    1.04
  -2  -9  -3    9.10    0.65
   2  -9   3    7.99    1.08
  -2  -9  -3    8.35    0.70
  -2  -9  -3    5.36    1.14
  -2  -9  -3    7.88    0.98
  -2  -9  -3    8.01    1.00
   2   9   3    7.77    0.67
  -2   9  -3    8.39    0.98
  -2   9  -3    9.03    0.74
  -2   9  -3    6.88    1.11
   2   9   3    7.88    0.66
  -3  -9  -3    5.61    0.48
   3  -9   3    4.58    0.89
  -3  -9  -3    5.17    1.03
  -3  -9  -3    4.95    1.16
  -3  -9  -3    5.89    0.92
  -3  -9  -3    6.33    1.19
  -3  -9  -3    5.23    0.88
  -3  -9  -3    4.92    0.50
   3  -9   3    4.63    0.99
   3   9   3    5.02    0.48
   3   9   3    5.19    0.49
  -3   9  -3    4.76    1.01
  -3   9  -3    3.75    0.76
  -4  -9  -3   -0.18    0.65
   4  -9   3    1.11    0.68
   4  -9   3    0.03    0.52
  -4  -9  -3    0.16    0.76
  -4  -9  -3    0.77    0.49
  -4  -9  -3    0.35    0.26
  -4  -9  -3   -0.28    0.42
  -4  -9  -3    0.17    0.26
  -4   9  -3    0.31    0.43
  -4   9  -3    0.16    0.63
   4   9   3    0.29    0.23
   4   9   3    0.83    0.31
  -5  -9  -3    0.97    0.81
   5  -9   3    0.68    0.72
  -5  -9  -3    1.47    0.59
  -5  -9  -3    1.55    0.76
  -5  -9  -3    1.63    0.37
  -5  -9  -3    1.45    0.82
   5  -9   3    2.03    0.75
  -5  -9  -3    1.02    0.31
  -5   9  -3    0.70    0.69
  -5   9  -3    1.83    0.68
   5   9   3    0.54    0.36
   5   9   3    1.72    0.32
  -6  -9  -3    0.46    0.85
  -6  -9  -3   -0.84    0.84
   6  -9   3    0.89    0.66
  -6  -9  -3    0.66    0.60
  -6  -9  -3    0.68    0.36
  -6  -9  -3    0.72    0.58
   6  -9   3    1.06    0.74
  -6   9  -3    0.36    0.69
   6   9   3    0.90    0.34
  -6   9  -3    0.38    0.61
  -7  -9  -3   -0.01    0.80
  -7  -9  -3   -0.47    0.51
   7  -9   3   -0.29    0.63
  -7  -9  -3    0.22    0.37
   7   9   3    0.32    0.34
  -7   9  -3    0.27    0.63
  -7   9  -3    1.28    0.89
  -8  -9  -3    0.92    1.07
  -8  -9  -3    0.25    0.75
  -8  -9  -3   -0.04    0.44
   8   9   3    0.89    0.48
  -8   9  -3    0.45    0.62
  -8 -10   3    0.17    0.54
  -8 -10   3    0.88    0.66
  -8 -10   3    1.28    1.00
   8 -10  -3    0.56    0.71
   8 -10  -3    1.03    0.91
  -8 -10   3    0.90    0.75
  -8 -10   3    1.67    1.07
  -8  10   3    0.61    0.75
  -8  10   3    0.93    1.00
   8  10  -3    1.52    0.67
   7 -10  -3    0.02    0.67
  -7 -10   3    1.64    0.82
  -7 -10   3    0.62    0.74
  -7 -10   3    0.66    0.56
   7 -10  -3    0.84    0.44
  -7 -10   3    0.28    0.81
   7 -10  -3    0.05    0.60
  -7 -10   3   -0.22    0.44
  -7  10   3    0.33    0.60
   7  10  -3    0.48    0.50
  -7  10   3    0.72    0.91
   6 -10  -3    4.18    1.10
  -6 -10   3    8.03    1.36
   6 -10  -3    7.96    1.23
  -6 -10   3    8.33    0.99
   6 -10  -3    4.93    0.77
   6 -10  -3    5.70    1.19
  -6 -10   3    4.87    1.25
  -6 -10   3    5.08    0.93
  -6 -10   3    6.83    1.18
  -6  10   3    5.39    1.24
   6  10  -3    7.80    1.00
  -6  10   3    7.12    1.15
  -5 -10   3    1.19    0.85
   5 -10  -3   -0.66    0.64
   5 -10  -3    0.51    0.58
   5 -10  -3    0.05    0.45
   5 -10  -3    0.27    0.37
  -5 -10   3    0.11    0.35
  -5 -10   3    0.04    0.53
  -5 -10   3    1.85    0.66
  -5 -10   3    1.55    0.60
  -5  10   3    0.44    0.50
  -5  10   3   -0.20    0.61
   5  10  -3   -0.43    0.34
   4 -10  -3    0.73    0.32
   4 -10  -3    0.46    0.36
  -4 -10   3   -0.05    0.45
   4 -10  -3    0.47    0.69
   4 -10  -3   -0.22    0.57
  -4 -10   3   -0.09    0.42
  -4 -10   3    0.24    0.55
  -4 -10   3    0.50    0.45
   4 -10  -3    0.27    0.39
   4 -10  -3    0.03    0.48
  -4 -10   3    0.98    0.77
  -4  10   3    0.88    0.67
   4  10  -3    0.60    0.44
  -4  10   3    0.33    0.42
  -3 -10   3    1.20    0.54
  -3 -10   3    1.61    0.59
   3 -10  -3    0.58    0.43
   3 -10  -3    1.07    0.53
   3 -10  -3   -0.57    0.61
   3 -10  -3    1.69    0.41
  -3 -10   3    1.66    0.58
   3 -10  -3    1.79    0.69
  -3 -10   3    1.72    0.93
   3  10  -3    1.38    0.60
  -3  10   3    0.97    0.46
   3  10  -3    1.67    0.58
  -3  10   3    1.49    0.75
   2 -10  -3   13.21    1.19
   2 -10  -3   11.04    1.13
  -2 -10   3   11.42    1.20
  -2 -10   3   14.97    1.16
   2 -10  -3   12.28    1.27
  -2 -10   3   13.41    1.19
  -2 -10   3   13.96    1.65
   2 -10  -3   11.66    1.14
   2 -10  -3   13.42    1.51
  -2 -10   3   13.33    1.24
   2 -10  -3   11.63    0.99
   2  10  -3   14.81    1.29
  -2  10   3   11.88    1.03
   2  10  -3   13.54    1.03
  -2  10   3   13.19    1.23
   2  10  -3   10.25    1.14
  -2  10   3   12.27    1.30
   1 -10  -3    6.83    0.94
  -1 -10   3    8.06    1.03
  -1 -10   3    5.83    1.25
   1 -10  -3    7.53    0.86
  -1 -10   3    8.29    0.97
   1 -10  -3    8.51    1.00
   1 -10  -3    8.66    0.87
   1 -10  -3    9.48    1.29
   1 -10  -3    8.12    1.03
   1 -10  -3    8.44    0.82
  -1 -10   3    8.45    1.05
   1  10  -3    6.83    1.02
  -1  10   3    9.80    0.95
   1  10  -3    8.86    0.86
  -1  10   3    8.50    0.75
  -1  10   3    8.06    1.00
   1  10  -3    9.70    1.08
   0 -10  -3   19.67    1.13
   0 -10  -3   18.25    1.49
   0 -10  -3   16.07    1.36
   0 -10   3   19.28    1.53
   0 -10   3   17.87    1.46
   0 -10  -3   17.25    1.56
   0 -10  -3   17.97    1.79
   0 -10  -3   18.76    1.39
   0 -10   3   19.00    1.58
   0 -10   3   20.36    1.59
   0  10  -3   17.18    1.34
   0  10   3   19.75    1.34
   0  10   3   20.71    1.46
   0  10  -3   17.15    1.59
  -1 -10  -3    0.81    0.76
  -1 -10  -3    1.15    0.66
   1 -10   3   -0.37    0.51
  -1 -10  -3    0.35    0.44
   1 -10   3    1.36    0.58
  -1 -10  -3    1.09    0.34
  -1 -10  -3    1.29    0.58
  -1 -10  -3    0.62    0.46
  -1  10  -3    0.30    0.62
  -1  10  -3    1.11    0.48
   1  10   3    1.19    0.46
   1  10   3    2.08    0.43
  -2 -10  -3    2.00    0.58
  -2 -10  -3    0.94    0.79
  -2 -10  -3    1.44    0.56
  -2 -10  -3    1.06    0.45
  -2 -10  -3    1.68    0.36
   2 -10   3    1.42    0.75
   2 -10   3    1.43    0.63
   2  10   3    2.01    0.44
   2  10   3    1.34    0.36
  -2  10  -3    1.50    0.56
  -2  10  -3   -0.10    0.60
   3 -10   3    1.00    0.58
  -3 -10  -3    0.99    0.54
  -3 -10  -3    1.79    0.35
  -3 -10  -3    0.61    0.59
  -3 -10  -3    1.44    0.37
   3 -10   3    2.17    0.78
  -3 -10  -3    1.91    0.84
  -3  10  -3    1.68    0.82
   3  10   3    1.79    0.38
  -3  10  -3    2.25    0.70
   3  10   3    1.59    0.36
  -4 -10  -3    5.13    0.95
   4 -10   3    6.58    1.14
  -4 -10  -3    6.45    1.22
   4 -10   3    8.21    1.29
  -4 -10  -3    8.57    1.48
  -4 -10  -3    7.47    0.61
  -4 -10  -3    8.67    1.47
  -4 -10  -3    6.97    0.63
  -4  10  -3    5.74    1.23
   4  10   3    7.54    0.60
   4  10   3    7.26    0.63
  -5 -10  -3    2.10    0.97
   5 -10   3    0.80    0.74
  -5 -10  -3    0.78    0.33
  -5 -10  -3    1.35    0.36
  -5 -10  -3    0.61    0.80
  -5 -10  -3    0.93    0.76
  -5 -10  -3    1.53    0.60
   5 -10   3    1.48    0.76
  -5  10  -3    0.80    0.59
   5  10   3    1.13    0.38
   5  10   3    0.90    0.30
  -5  10  -3    1.35    0.77
  -6 -10  -3    2.52    1.12
   6 -10   3    2.99    0.96
  -6 -10  -3    3.05    0.50
  -6 -10  -3    1.12    1.01
  -6 -10  -3    2.50    0.83
  -6 -10  -3    1.25    0.80
   6 -10   3    0.95    0.80
   6  10   3    2.27    0.42
  -6  10  -3    2.38    0.83
  -6  10  -3    1.42    0.83
   7 -10   3    0.45    0.77
  -7 -10  -3   -0.19    0.65
  -7 -10  -3   -0.76    0.99
  -7 -10  -3    0.03    0.41
   7 -10   3    0.93    0.74
  -7 -10  -3    0.82    1.01
   7  10   3    0.60    0.35
  -7  10  -3    0.89    0.71
  -7  10  -3   -0.36    0.79
   8 -10   3    0.71    0.83
  -8 -10  -3    1.52    1.15
  -8 -10  -3    0.40    0.49
  -8 -10  -3    1.24    0.93
  -8  10  -3    0.47    0.67
   8  10   3    0.81    0.44
  -8 -11   3    6.91    1.38
  -8 -11   3    3.31    1.24
   8 -11  -3    5.89    1.44
  -8 -11   3    4.58    1.01
  -8 -11   3    6.62    1.21
  -8 -11   3    4.53    1.33
  -8  11   3    4.66    1.53
   8  11  -3    7.39    1.10
  -7 -11   3    4.86    0.98
   7 -11  -3    3.52    1.04
  -7 -11   3    4.91    1.24
  -7 -11   3    5.81    1.42
  -7 -11   3    6.27    1.01
   7 -11  -3    3.04    1.11
  -7 -11   3    4.35    1.11
   7  11  -3    5.08    0.93
  -7  11   3    5.58    1.40
  -6 -11   3    1.55    0.65
   6 -11  -3    1.35    0.52
  -6 -11   3    0.70    0.78
   6 -11  -3    1.21    0.80
  -6 -11   3    1.68    0.79
   6 -11  -3    2.10    0.94
  -6 -11   3    1.20    0.64
  -6 -11   3    1.03    0.76
   6  11  -3    1.53    0.59
  -6  11   3    1.64    0.93
  -5 -11   3    5.38    1.03
   5 -11  -3    4.71    0.77
  -5 -11   3    3.86    0.83
  -5 -11   3    1.70    0.81
   5 -11  -3    3.03    0.97
  -5 -11   3    2.92    1.08
  -5 -11   3    4.63    0.83
   5 -11  -3    2.65    0.95
   5  11  -3    3.34    0.75
  -5  11   3    2.85    1.00
   4 -11  -3    1.09    0.54
  -4 -11   3    1.30    0.67
   4 -11  -3    1.42    0.79
  -4 -11   3    1.21    0.57
   4 -11  -3    0.49    0.33
   4 -11  -3    1.28    0.76
   4 -11  -3    1.34    0.50
  -4 -11   3    2.06    0.96
  -4 -11   3    1.02    0.54
  -4  11   3    0.69    0.77
   4  11  -3    0.39    0.48
   3 -11  -3    7.60    0.97
   3 -11  -3    6.48    1.09
  -3 -11   3    5.68    1.00
   3 -11  -3    7.50    0.77
  -3 -11   3    5.19    1.34
   3 -11  -3    6.88    0.88
  -3 -11   3    7.69    0.99
   3 -11  -3    5.79    1.14
   3  11  -3    6.16    0.92
  -3  11   3    5.71    1.09
  -2 -11   3    1.41    0.62
   2 -11  -3    0.69    0.59
   2 -11  -3    1.23    0.77
   2 -11  -3    1.47    0.69
  -2 -11   3    3.99    1.11
   2 -11  -3    1.97    0.47
  -2 -11   3    1.93    0.65
   2 -11  -3    2.04    0.64
   2  11  -3    1.24    0.60
  -2  11   3    1.35    0.64
  -1 -11   3   -0.06    0.81
   1 -11  -3   -0.64    0.50
   1 -11  -3    0.63    0.75
   1 -11  -3   -0.29    0.49
   1 -11  -3   -0.66    0.29
  -1 -11   3    0.22    0.53
  -1 -11   3   -0.53    0.25
   1 -11  -3    0.04    0.33
   1  11  -3    0.12    0.48
  -1  11   3   -0.01    0.43
   0 -11   3    7.03    0.93
   0 -11  -3    5.90    1.23
   0 -11  -3    5.75    1.02
   0 -11   3    5.31    0.96
   0 -11   3    7.68    1.05
   0 -11  -3    6.79    0.99
   0 -11   3    5.33    1.26
   0 -11  -3    6.10    0.85
   0 -11  -3    5.67    0.85
   0  11  -3    5.62    0.79
   0  11   3    7.27    0.80
   0  11  -3    5.66    1.00
   0  11   3    6.08    0.86
  -1 -11  -3    2.55    0.49
  -1 -11  -3    2.31    0.94
   1 -11   3    2.86    0.75
  -1 -11  -3    3.44    0.65
  -1 -11  -3    4.22    0.83
  -1 -11  -3    2.35    0.65
   1 -11   3    0.60    0.60
  -1  11  -3    2.01    0.80
   1  11   3    3.32    0.63
   1  11   3    2.59    0.49
  -1  11  -3    2.33    0.64
  -2 -11  -3    1.70    0.39
  -2 -11  -3    1.82    0.92
   2 -11   3    1.91    0.78
  -2 -11  -3    1.00    0.45
   2 -11   3    0.81    0.58
  -2 -11  -3    0.75    0.59
   2  11   3    0.92    0.37
  -2  11  -3    0.65    0.48
   2  11   3    0.74    0.39
  -2  11  -3    0.99    0.71
  -3 -11  -3    0.51    0.29
   3 -11   3    1.57    0.72
  -3 -11  -3    0.00    0.81
  -3 -11  -3    1.37    0.60
   3 -11   3   -0.26    0.50
  -3 -11  -3    0.12    0.36
  -3  11  -3    1.05    0.56
   3  11   3    0.69    0.34
  -3  11  -3   -0.41    0.66
   3  11   3    0.46    0.32
  -4 -11  -3    0.65    0.64
   4 -11   3    1.14    0.73
  -4 -11  -3    0.52    0.33
  -4 -11  -3    0.28    0.30
   4 -11   3    1.07    0.70
  -4 -11  -3    1.37    0.95
  -4 -11  -3    0.65    0.92
  -4 -11  -3    0.29    0.51
  -4  11  -3    0.35    0.52
  -4  11  -3    0.30    0.76
   4  11   3    0.27    0.29
   4  11   3    1.07    0.36
  -5 -11  -3   -0.18    0.55
  -5 -11  -3    2.08    1.09
  -5 -11  -3    0.11    0.34
   5 -11   3    1.62    0.82
   5 -11   3    0.54    0.74
  -5 -11  -3    1.66    1.04
  -5 -11  -3    0.01    0.56
  -5  11  -3    0.66    0.65
  -5  11  -3    0.45    0.83
   5  11   3    0.43    0.29
   6 -11   3    1.14    0.83
   6 -11   3    1.44    0.87
  -6 -11  -3    0.85    0.83
  -6 -11  -3    1.03    1.06
  -6 -11  -3    3.37    1.20
  -6 -11  -3    1.33    0.71
  -6 -11  -3    0.97    0.43
  -6  11  -3    1.21    0.70
  -6  11  -3    0.20    0.76
   6  11   3    1.29    0.37
  -7 -11  -3    0.63    0.69
  -7 -11  -3    2.57    1.19
  -7 -11  -3    0.05    0.43
  -7 -11  -3    0.98    0.84
   7 -11   3    1.75    0.84
   7 -11   3    0.96    0.96
  -7 -11  -3    0.48    1.06
  -7  11  -3    0.69    0.96
  -7  11  -3    0.61    0.76
   7  11   3    1.11    0.41
  -7 -12   3    5.19    1.20
  -7 -12   3    3.45    1.25
  -7 -12   3    4.47    1.04
  -7 -12   3    3.46    1.17
   7 -12  -3    2.35    1.15
  -7 -12   3    4.44    0.96
  -7  12   3    2.56    1.18
   7  12  -3    3.61    0.81
  -6 -12   3    1.22    1.03
   6 -12  -3    0.24    0.71
  -6 -12   3    1.41    0.64
   6 -12  -3    1.55    0.60
  -6 -12   3    0.36    0.57
   6 -12  -3   -0.43    0.70
  -6 -12   3    0.12    0.66
  -6 -12   3   -1.14    0.62
   6  12  -3    0.37    0.48
  -6  12   3    0.57    0.86
   5 -12  -3    1.33    0.81
  -5 -12   3    1.22    1.01
  -5 -12   3    0.12    0.59
  -5 -12   3    2.09    0.72
   5 -12  -3    2.72    1.00
  -5 -12   3    2.75    0.81
  -5 -12   3    0.41    0.77
   5 -12  -3    1.47    0.53
   5  12  -3    2.49    0.71
  -5  12   3    2.23    0.95
   4 -12  -3    1.50    0.62
  -4 -12   3    0.66    0.95
  -4 -12   3    0.77    0.63
   4 -12  -3    2.17    0.82
  -4 -12   3    1.20    0.59
   4 -12  -3   -0.10    0.67
  -4  12   3    1.29    0.82
   4  12  -3    1.29    0.53
  -3 -12   3    0.54    0.50
   3 -12  -3    0.71    0.41
   3 -12  -3    0.47    0.77
  -3 -12   3    1.05    0.61
   3 -12  -3    0.67    0.66
   3 -12  -3    1.27    0.52
   3 -12  -3    0.26    0.47
  -3 -12   3    0.66    0.88
  -3  12   3    1.23    0.70
   3  12  -3    0.53    0.57
   2 -12  -3    6.87    1.02
  -2 -12   3   10.37    1.17
   2 -12  -3    8.09    0.90
   2 -12  -3    9.46    1.45
   2 -12  -3    9.47    1.20
  -2 -12   3   13.95    1.81
  -2 -12   3   10.30    1.28
   2 -12  -3    7.82    1.09
   2  12  -3    8.99    1.16
  -2  12   3   11.15    1.33
  -1 -12   3    2.28    0.76
   1 -12  -3    2.10    0.70
   1 -12  -3    4.31    0.72
   1 -12  -3    2.74    0.70
   1 -12  -3    3.26    1.07
  -1 -12   3    2.42    1.05
  -1 -12   3    2.03    0.66
  -1  12   3    1.69    0.64
   1  12  -3    3.42    0.80
   0 -12   3   21.78    1.80
   0 -12   3   20.26    1.76
   0 -12  -3   20.52    1.55
   0 -12  -3   18.99    2.04
   0 -12  -3   19.91    1.58
   0 -12   3   17.72    2.03
   0 -12  -3   21.98    1.78
   0  12   3   20.81    1.62
   0  12  -3   20.00    1.82
  -1 -12  -3    5.59    1.23
  -1 -12  -3    5.41    0.79
  -1 -12  -3    7.73    1.16
   1 -12   3    5.78    1.02
   1 -12   3    5.50    1.05
  -1  12  -3    5.01    1.02
   1  12   3    5.02    0.78
  -2 -12  -3    2.15    0.69
  -2 -12  -3    4.63    1.17
   2 -12   3    3.14    0.92
  -2 -12  -3    1.14    0.52
  -2  12  -3    1.96    0.83
   2  12   3    2.43    0.54
  -3 -12  -3    9.47    0.90
  -3 -12  -3    9.60    1.31
   3 -12   3   11.36    1.39
   3 -12   3   10.78    1.48
  -3 -12  -3   10.30    1.68
   3  12   3   10.64    0.89
  -3  12  -3    8.95    1.48
   4 -12   3    0.43    0.69
   4 -12   3    0.89    0.73
  -4 -12  -3    1.67    0.70
  -4 -12  -3    1.99    0.47
  -4 -12  -3    1.81    1.07
  -4  12  -3    1.31    0.97
   4  12   3    1.54    0.38
  -4  12  -3    2.51    0.81
  -5 -12  -3    1.34    0.43
  -5 -12  -3    0.17    0.78
  -5 -12  -3   -0.43    0.83
   5 -12   3   -0.01    0.82
  -5 -12  -3   -0.07    0.86
  -5 -12  -3    0.15    0.58
   5  12   3    0.12    0.31
  -5  12  -3    1.77    1.06
  -5  12  -3    1.94    0.80
  -6 -12  -3    0.83    0.45
   6 -12   3    0.82    0.83
  -6 -12  -3    1.15    1.04
  -6 -12  -3    0.61    1.02
  -6 -12  -3    0.74    0.65
  -6 -12  -3    1.26    0.80
   6  12   3    0.47    0.34
  -6  12  -3    0.70    0.93
  -7 -12  -3    0.78    0.50
  -7 -12  -3   -0.31    0.88
  -7 -12  -3   -0.04    0.64
  -7 -12  -3    0.11    0.78
  -7 -12  -3   -0.28    1.09
   7 -12   3   -0.25    0.75
  -7  12  -3    2.92    1.16
   7  12   3    0.61    0.36
  -7 -13   3    1.21    1.06
  -7 -13   3    3.01    0.94
  -7 -13   3    0.31    0.82
  -7 -13   3    2.06    1.19
  -7 -13   3    2.70    0.83
   7 -13  -3    1.37    1.00
  -7  13   3    0.73    0.93
   7  13  -3    1.13    0.69
  -6 -13   3    5.12    1.23
  -6 -13   3    2.74    1.22
  -6 -13   3    3.82    0.99
  -6 -13   3    5.96    1.04
   6 -13  -3    4.50    1.25
  -6 -13   3    6.25    1.57
   6 -13  -3    3.50    0.83
   6 -13  -3    6.18    1.30
  -6  13   3    5.03    1.36
   6  13  -3    3.92    0.86
   5 -13  -3    0.41    0.53
  -5 -13   3    0.89    0.64
   5 -13  -3   -0.53    0.74
  -5 -13   3   -0.59    0.75
  -5 -13   3    0.57    0.57
   5 -13  -3   -0.31    0.68
  -5  13   3    0.29    0.83
   5  13  -3    0.47    0.56
  -4 -13   3    0.74    0.65
  -4 -13   3    0.67    0.90
   4 -13  -3    0.72    0.56
  -4 -13   3    1.11    0.62
   4 -13  -3    3.31    1.12
   4 -13  -3   -0.36    0.58
  -4  13   3    0.79    0.79
   4  13  -3    0.63    0.53
  -3 -13   3    2.06    0.69
   3 -13  -3    2.72    0.93
   3 -13  -3    3.63    1.15
  -3 -13   3    1.85    0.74
  -3 -13   3    2.46    1.11
   3 -13  -3    2.49    0.74
  -3  13   3    3.17    1.01
   3  13  -3    3.73    0.91
   2 -13  -3    4.36    0.94
  -2 -13   3    4.36    0.94
  -2 -13   3    4.11    0.92
  -2 -13   3    2.71    1.09
   2 -13  -3    5.01    0.97
   2 -13  -3    4.18    1.23
  -2  13   3    4.75    1.03
   2  13  -3    5.02    0.96
  -1 -13   3    0.33    0.46
   1 -13  -3    0.94    0.85
  -1 -13   3    0.80    0.65
  -1 -13   3    0.10    0.83
   1 -13  -3    0.39    0.54
   1 -13  -3    0.34    0.54
   1  13  -3    0.31    0.57
  -1  13   3    0.01    0.51
   0 -13  -3    6.14    1.12
   0 -13   3    7.42    1.22
   0 -13   3    6.62    1.17
   0 -13   3    6.83    1.47
   0 -13  -3    8.46    1.02
   0 -13  -3    8.06    1.48
   0  13  -3    5.71    1.10
   0  13   3    7.17    1.00
  -1 -13  -3   -0.30    0.54
   1 -13   3   -0.09    0.52
  -1 -13  -3   -0.46    0.46
  -1 -13  -3   -0.23    0.70
   1 -13   3    0.46    0.62
   1 -13   3   -0.46    0.80
  -1  13  -3   -0.42    0.54
   1  13   3   -0.24    0.42
  -2 -13  -3   -0.42    0.43
  -2 -13  -3    0.13    0.54
   2 -13   3   -0.27    0.51
   2 -13   3   -0.56    0.57
  -2 -13  -3    0.29    0.77
   2  13   3    0.32    0.42
  -2  13  -3    1.99    0.84
  -3 -13  -3   -0.13    0.43
  -3 -13  -3    0.27    0.61
   3 -13   3   -0.26    0.62
  -3 -13  -3   -0.93    0.83
  -3  13  -3   -0.20    0.72
   3  13   3    0.56    0.40
  -4 -13  -3    0.03    0.63
  -4 -13  -3    0.39    0.44
  -4 -13  -3    0.48    0.94
   4 -13   3    0.97    0.81
  -4  13  -3   -0.06    0.85
   4  13   3    0.11    0.34
  -5 -13  -3    6.39    0.71
  -5 -13  -3    5.30    1.58
  -5 -13  -3    5.96    1.25
   5 -13   3    6.46    1.39
  -5 -13  -3    6.58    1.52
  -5  13  -3    5.08    1.29
   5  13   3    6.22    0.65
  -6 -13  -3    0.13    0.70
   6 -13   3   -0.03    0.94
  -6 -13  -3    0.13    0.44
  -6 -13  -3    0.16    0.81
  -6 -13  -3   -1.88    0.89
  -6 -13  -3    0.28    0.91
   6  13   3    0.07    0.33
  -6  13  -3    0.18    1.02
   6 -14  -3    1.86    0.96
  -6 -14   3   -0.32    0.52
  -6 -14   3    0.10    0.67
   6 -14  -3   -0.51    0.48
  -6 -14   3    1.16    1.23
   6 -14  -3   -0.58    0.86
  -6  14   3    0.77    0.93
   6  14  -3    0.03    0.53
   5 -14  -3   -0.42    0.70
   5 -14  -3    0.92    1.03
   5 -14  -3    0.23    0.51
  -5 -14   3   -0.31    0.57
  -5 -14   3   -0.68    0.89
  -5 -14   3    0.31    0.55
  -5  14   3   -0.17    0.85
   5  14  -3   -0.27    0.52
  -4 -14   3    1.02    0.70
   4 -14  -3    0.57    0.87
   4 -14  -3   -0.32    0.59
   4 -14  -3    1.25    0.71
  -4 -14   3    1.97    0.76
  -4 -14   3    1.13    1.00
   4  14  -3    0.69    0.66
  -4  14   3   -0.15    0.71
  -3 -14   3    0.33    0.63
   3 -14  -3    0.11    0.63
   3 -14  -3   -0.06    0.66
   3 -14  -3   -0.71    0.79
  -3 -14   3    0.72    1.02
  -3 -14   3   -0.69    0.48
   3  14  -3    0.59    0.53
  -3  14   3    0.59    0.77
  -2 -14   3    1.88    0.80
  -2 -14   3    2.68    0.85
  -2 -14   3    2.67    1.16
   2 -14  -3    1.32    0.73
   2 -14  -3    2.42    0.85
   2 -14  -3    1.56    1.04
  -2  14   3    2.13    0.87
   2  14  -3    1.57    0.72
   1 -14  -3    3.61    1.10
  -1 -14   3    3.32    0.95
   1 -14  -3    1.91    0.81
   1 -14  -3    4.29    0.97
  -1 -14   3    3.94    0.97
  -1 -14   3    5.63    1.52
   1  14  -3    2.59    0.85
  -1  14   3    3.11    0.86
   0 -14   3    5.65    1.14
   0 -14   3    6.69    1.17
   0 -14  -3    7.32    1.22
   0 -14  -3    6.38    1.01
   0 -14   3    5.02    1.50
   0 -14  -3    5.23    1.43
   0  14  -3    8.08    1.32
   0  14   3    7.18    1.08
  -1 -14  -3    4.56    1.34
  -1 -14  -3    4.19    1.03
  -1 -14  -3    6.66    0.94
   1 -14   3    8.23    1.62
   1 -14   3    7.59    1.33
   1 -14   3    6.46    1.18
  -1  14  -3    7.06    1.32
   1  14   3    5.84    0.94
  -2 -14  -3    0.69    0.58
   2 -14   3    0.15    0.92
   2 -14   3    2.45    0.82
  -2 -14  -3   -0.18    0.57
  -2 -14  -3    1.42    1.06
   2 -14   3    1.02    0.85
  -2  14  -3    0.32    0.78
   2  14   3    1.30    0.56
   3 -14   3    5.97    1.18
  -3 -14  -3    5.33    1.19
  -3 -14  -3    6.98    0.84
  -3 -14  -3    5.36    1.55
   3 -14   3    7.25    1.36
  -3  14  -3    8.45    1.58
   3  14   3    7.56    0.88
  -4 -14  -3    0.02    0.67
  -4 -14  -3   -0.97    0.93
   4 -14   3    0.06    0.85
  -4 -14  -3   -0.19    0.44
  -4  14  -3    1.10    0.94
   4  14   3    0.11    0.38
  -5 -14  -3    6.65    1.34
  -5 -14  -3    7.32    1.76
  -5 -14  -3    7.42    0.80
   5 -14   3    6.95    1.58
   5  14   3    8.37    0.77
  -5  14  -3    4.36    1.41
   5 -15  -3    0.66    0.79
  -5 -15   3   -0.33    0.98
  -5 -15   3    0.39    0.67
  -5 -15   3    0.64    0.72
   5 -15  -3    0.42    0.73
   5 -15  -3    0.43    1.07
  -5  15   3   -1.56    0.69
   5  15  -3    0.21    0.58
  -4 -15   3    3.43    1.40
  -4 -15   3    0.54    0.69
   4 -15  -3    1.87    1.00
   4 -15  -3    1.04    0.63
  -4 -15   3    0.44    0.71
   4 -15  -3    0.98    1.02
  -4  15   3    1.41    1.00
   4  15  -3    0.30    0.61
  -3 -15   3    1.57    0.82
  -3 -15   3    1.74    0.83
   3 -15  -3   -0.21    0.83
   3 -15  -3    1.03    0.80
   3 -15  -3   -0.25    0.62
  -3 -15   3    0.57    1.04
   3  15  -3    1.34    0.73
  -3  15   3    0.33    0.73
  -2 -15   3   -0.20    0.61
   2 -15  -3   -0.44    0.81
  -2 -15   3    0.21    1.05
  -2 -15   3    0.97    0.71
   2 -15  -3    0.07    0.66
   2 -15  -3    0.93    0.74
   2  15  -3    0.72    0.66
  -2  15   3    0.06    0.68
   1 -15  -3    2.97    0.92
  -1 -15   3    2.35    0.84
  -1 -15   3    3.35    1.37
  -1 -15   3    1.83    0.86
   1 -15  -3    3.83    1.25
   1 -15  -3    2.75    0.88
   1  15  -3    1.41    0.72
  -1  15   3    2.88    0.93
   0 -15   3    0.21    0.64
   0 -15  -3   -0.44    0.59
   0 -15  -3   -0.64    0.87
   0 -15   3   -0.35    0.96
   0 -15  -3    0.37    0.61
   0 -15   3    0.00    0.64
   0  15  -3    0.14    0.68
   0  15   3   -0.19    0.56
  -1 -15  -3   -0.57    0.95
  -1 -15  -3    0.31    0.69
   1 -15   3    0.33    0.57
   1 -15   3    0.70    0.77
   1 -15   3    0.07    0.91
  -1 -15  -3    0.94    0.60
  -1  15  -3    1.25    0.82
   1  15   3    0.25    0.57
   2 -15   3    0.25    0.75
  -2 -15  -3    0.95    0.63
   2 -15   3   -0.21    0.61
  -2 -15  -3    0.55    0.69
  -2 -15  -3    0.60    1.04
   2 -15   3   -0.51    0.92
   2  15   3    0.56    0.55
  -2  15  -3    0.57    0.78
   3 -15   3    1.47    0.92
  -3 -15  -3    0.44    1.06
  -3 -15  -3   -0.28    0.62
   3 -15   3   -0.37    1.01
  -3 -15  -3   -0.29    0.51
   3 -15   3   -0.30    0.69
  -3  15  -3   -0.41    0.70
   3  15   3    0.20    0.53
   4 -15   3    0.78    0.73
  -4 -15  -3   -0.97    0.86
  -4 -15  -3    0.19    0.51
  -4 -15  -3    1.05    0.77
   4 -15   3   -0.29    0.84
  -4  15  -3    2.25    1.17
   4  15   3    0.37    0.45
  -3 -16   3   -0.08    0.67
  -3 -16   3   -0.94    1.04
   3 -16  -3    0.50    0.79
   3 -16  -3   -0.02    0.57
   3 -16  -3   -1.54    0.74
  -3 -16   3   -0.37    0.59
   3  16  -3   -0.25    0.56
  -3  16   3   -1.01    0.73
   2 -16  -3    7.18    1.63
  -2 -16   3   11.34    2.16
  -2 -16   3   11.08    1.53
  -2 -16   3    7.17    1.39
   2 -16  -3    6.52    1.38
   2 -16  -3   10.94    1.54
   2  16  -3    9.15    1.41
  -2  16   3    9.49    1.52
   1 -16  -3    1.88    0.95
  -1 -16   3    2.14    1.04
  -1 -16   3    3.48    1.42
   1 -16  -3    3.40    0.98
  -1 -16   3    3.48    1.11
   1 -16  -3    2.78    1.29
  -1  16   3    2.42    0.91
   1  16  -3    3.05    1.01
   0 -16  -3    0.26    0.99
   0 -16  -3   -0.28    0.66
   0 -16   3   -0.15    1.02
   0 -16   3   -0.37    0.59
   0 -16   3   -0.25    0.66
   0 -16  -3    0.20    0.65
   0  16  -3    0.63    0.85
   0  16   3   -0.22    0.60
   1 -16   3   -0.32    0.90
  -1 -16  -3    0.88    1.06
  -1 -16  -3    0.96    0.83
   1 -16   3   -0.38    0.74
  -1 -16  -3    0.47    0.65
   1 -16   3    1.42    0.80
   1  16   3    0.13    0.56
  -1  16  -3    0.38    0.88
   2 -16   3    0.25    0.85
   2 -16   3    0.11    0.67
   2 -16   3    0.52    1.16
  -2 -16  -3    0.38    0.86
  -2 -16  -3   -0.22    1.03
  -2 -16  -3    0.47    0.59
  -2  16  -3   -0.16    0.88
   2  16   3   -0.47    0.52
   3 -16   3    3.95    1.51
   3 -16   3    4.62    1.31
  -3 -16  -3    6.06    1.34
  -3 -16  -3    5.75    1.71
   3 -16   3    4.58    1.20
  -3 -16  -3    4.26    0.84
   3  16   3    3.85    0.80
  -3  16  -3    3.30    1.25
 -10   0   4   10.86    1.69
 -10   0   4    9.18    1.75
 -10   0   4   11.00    1.48
  10   0  -4    9.15    1.50
  -9   0   4    7.07    1.32
  -9   0   4    9.69    1.28
  -9   0   4    7.10    1.48
   9   0  -4    6.12    1.19
  -8   0   4    4.10    0.96
   8   0  -4    4.81    0.94
  -8   0   4    5.90    0.98
   8   0  -4    4.73    0.99
  -7   0   4   18.59    1.69
   7   0  -4   18.09    1.65
  -7   0   4   17.89    1.56
   7   0  -4   22.60    1.65
  -6   0   4   19.30    1.45
   6   0  -4   20.85    1.05
  -6   0   4   19.62    1.60
   6   0  -4   16.67    1.46
   6   0  -4   18.64    1.53
   5   0  -4    9.22    1.00
   5   0  -4   10.46    0.61
  -5   0   4   11.49    1.09
   5   0  -4   11.51    0.78
   5   0  -4   11.77    1.11
  -5   0   4    9.53    0.95
   4   0  -4   83.65    4.34
  -4   0   4   86.94    4.29
  -4   0   4   83.02    4.37
   4   0  -4   82.38    4.22
  -4   0   4   86.94    4.20
   4   0  -4   87.15    4.39
   4   0  -4   85.25    3.60
   3   0  -4  140.03    6.47
  -3   0   4  127.06    6.42
   3   0  -4  137.20    6.26
   3   0  -4  127.61    6.39
  -3   0   4  127.58    6.20
  -3   0   4  141.76    6.31
  -2   0   4    2.94    0.49
   2   0  -4    2.31    0.45
   2   0  -4    2.53    0.42
  -2   0   4    2.57    0.39
  -2   0   4    2.93    0.42
  -2   0   4    2.57    0.48
   2   0  -4    3.26    0.44
   2   0  -4    2.37    0.44
  -1   0   4   12.98    0.84
  -1   0   4   12.25    0.91
   1   0  -4   12.66    0.87
  -1   0   4   13.39    0.90
   1   0  -4   11.33    0.88
   1   0  -4   11.55    0.84
  -1   0   4   12.88    0.83
   1   0  -4   12.91    0.85
   0   0   4   76.31    3.70
   0   0  -4   78.74    3.60
   0   0  -4   77.60    3.70
   0   0  -4   77.61    3.70
   0   0   4   80.86    3.58
   0   0   4   80.01    3.67
   0   0  -4   80.48    3.79
   0   0  -4   80.61    3.81
   0   0   4   81.52    3.71
   0   0   4   73.72    3.80
   0   0   4   81.07    3.81
   1   0   4   88.72    3.98
   1   0   4   86.08    4.07
   1   0   4   82.64    4.13
  -1   0  -4   74.95    4.10
  -1   0  -4   85.41    4.08
  -1   0  -4   85.56    3.76
  -1   0  -4   87.54    4.12
  -1   0  -4   87.64    4.05
   1   0   4   87.04    4.03
  -1   0  -4   91.44    4.00
  -1   0  -4   88.15    4.03
  -1   0  -4   84.89    4.08
   1   0   4   90.59    4.16
   1   0   4   88.03    4.02
  -2   0  -4    5.97    0.65
   2   0   4    6.28    0.60
  -2   0  -4    6.01    0.57
  -2   0  -4    6.92    0.56
   2   0   4    6.34    0.58
  -2   0  -4    6.74    0.63
  -2   0  -4    6.83    0.66
   2   0   4    6.43    0.65
  -2   0  -4    5.82    0.63
  -3   0  -4   -0.09    0.20
  -3   0  -4    0.19    0.25
   3   0   4    0.42    0.29
  -3   0  -4    0.10    0.34
  -3   0  -4    0.70    0.40
  -3   0  -4   -0.04    0.24
   3   0   4    0.66    0.35
   3   0   4   -0.25    0.24
   3   0   4    0.65    0.30
  -3   0  -4    0.59    0.39
  -4   0  -4   42.71    2.14
   4   0   4   42.37    2.38
  -4   0  -4   44.19    2.40
   4   0   4   44.95    2.47
  -4   0  -4   42.76    2.31
  -4   0  -4   42.21    2.55
   4   0   4   41.11    2.28
  -4   0  -4   40.98    2.35
  -4   0  -4   42.00    2.45
  -5   0  -4   20.56    1.48
   5   0   4   17.50    1.41
   5   0   4   17.85    1.28
  -5   0  -4   20.78    1.54
  -5   0  -4   17.01    1.29
   5   0   4   17.65    1.35
  -5   0  -4   17.58    1.61
  -6   0  -4    5.72    0.95
  -6   0  -4    6.80    1.06
   6   0   4    5.74    0.87
   6   0   4    8.53    0.91
  -6   0  -4    8.12    1.23
   6   0   4    6.94    0.97
  -7   0  -4    7.12    1.17
  -7   0  -4    7.45    1.27
  -7   0  -4    5.71    0.90
   7   0   4    6.70    0.98
  -8   0  -4   40.58    3.03
   8   0   4   45.32    2.91
  -8   0  -4   38.81    3.11
  -8   0  -4   49.80    2.87
  -9   0  -4    3.93    1.28
  -9   0  -4    6.97    1.13
   9   0   4    3.71    0.97
  -9   0  -4    8.11    1.54
 -10   0  -4    7.21    1.60
 -10   0  -4    8.96    1.81
  10   0   4    6.11    1.30
 -10   0  -4   10.70    1.46
  10  -1  -4    0.47    0.67
 -10  -1   4    0.01    0.58
 -10  -1   4   -0.50    0.51
 -10  -1   4    0.69    0.84
  10   1  -4    0.16    0.62
 -10   1   4    0.03    0.52
 -10   1   4   -1.13    0.70
 -10   1   4   -0.62    0.54
  -9  -1   4    2.07    0.82
  -9  -1   4    2.57    1.00
   9  -1  -4    1.86    0.79
  -9  -1   4    1.32    0.68
  -9   1   4    2.83    0.81
   9   1  -4    2.58    0.84
  -8  -1   4    8.42    1.44
   8  -1  -4    7.13    1.12
  -8  -1   4    7.24    1.22
  -8  -1   4    9.43    1.15
   8  -1  -4    7.32    1.18
  -8   1   4    8.48    1.16
   8   1  -4    7.42    1.15
  -8   1   4    9.35    1.31
  -7  -1   4    1.22    0.54
   7  -1  -4    0.04    0.52
  -7  -1   4   -0.21    0.49
   7  -1  -4    0.09    0.41
  -7   1   4    0.99    0.51
  -7   1   4   -0.22    0.53
   7   1  -4    0.51    0.46
   7   1  -4   -0.41    0.46
   6  -1  -4   18.24    1.12
   6  -1  -4   17.31    0.90
  -6  -1   4   15.45    1.43
   6  -1  -4   14.88    1.39
   6  -1  -4   13.98    1.36
  -6  -1   4   14.68    1.29
   6   1  -4   17.65    1.36
   6   1  -4   14.55    1.35
   6   1  -4   14.49    0.92
  -6   1   4   18.40    1.52
  -6   1   4   14.65    1.30
   5  -1  -4    1.11    0.18
  -5  -1   4    1.11    0.49
  -5  -1   4    1.54    0.55
   5  -1  -4    1.07    0.45
   5  -1  -4    0.91    0.48
  -5  -1   4    1.17    0.44
   5  -1  -4    1.73    0.31
   5   1  -4    1.06    0.24
  -5   1   4    0.60    0.36
   5   1  -4    0.54    0.42
   5   1  -4    1.67    0.51
   5   1  -4    1.08    0.51
   5   1  -4    0.38    0.36
  -5   1   4    0.39    0.46
  -4  -1   4   24.10    1.57
  -4  -1   4   21.15    1.42
   4  -1  -4   23.52    1.55
  -4  -1   4   20.60    1.51
  -4  -1   4   23.81    1.12
  -4  -1   4   24.01    1.28
   4  -1  -4   22.75    1.53
  -4   1   4   22.70    1.57
   4   1  -4   21.55    1.46
  -4   1   4   21.20    1.40
   4   1  -4   24.25    1.56
   4   1  -4   21.77    1.43
  -3  -1   4   78.63    4.15
   3  -1  -4   92.39    4.40
  -3  -1   4   88.66    4.27
   3  -1  -4   87.76    4.34
  -3  -1   4   83.16    4.06
   3  -1  -4   88.18    4.20
  -3  -1   4   88.70    4.35
   3  -1  -4   88.41    4.27
  -3  -1   4   88.34    3.71
  -3   1   4   86.76    4.37
   3   1  -4   86.72    4.45
  -3   1   4   82.57    4.47
   3   1  -4   95.43    4.35
  -3   1   4   88.60    4.31
   3   1  -4   99.22    4.54
  -2  -1   4   93.92    4.73
   2  -1  -4   98.46    4.84
   2  -1  -4  104.81    4.77
   2  -1  -4   99.22    4.70
  -2  -1   4   96.17    4.70
  -2  -1   4  101.77    4.88
  -2  -1   4  106.95    4.87
   2  -1  -4  100.91    4.88
   2   1  -4  100.07    4.83
  -2   1   4  106.61    4.32
   2   1  -4  100.94    4.79
  -2   1   4  101.45    4.78
  -2   1   4  100.74    4.94
  -2   1   4   98.26    4.96
  -2   1   4  105.97    4.70
   2   1  -4   99.84    4.95
  -2   1   4   99.73    4.83
   2   1  -4  108.44    4.99
   1  -1  -4  187.28    8.54
  -1  -1   4  189.88    8.58
   1  -1  -4  180.07    8.50
  -1  -1   4  187.93    8.80
  -1  -1   4  193.19    8.82
   1  -1  -4  191.82    8.76
   1  -1  -4  194.07    8.78
  -1   1   4  191.80    8.53
  -1   1   4  196.86    8.43
  -1   1   4  176.61    8.42
   1   1  -4  181.82    8.69
   1   1  -4  197.82    8.73
  -1   1   4  172.03    8.66
  -1   1   4  194.78    8.67
   1   1  -4  187.19    8.47
   1   1  -4  184.77    8.45
  -1   1   4  185.19    7.81
   0  -1   4  285.01   13.62
   0  -1   4  305.91   12.97
   0  -1   4  296.73   13.23
   0  -1   4  298.34   13.62
   0  -1  -4  295.45   13.19
   0  -1  -4  293.30   13.22
   0  -1  -4  299.60   12.30
   0  -1  -4  281.68   13.16
   0  -1   4  298.65   13.25
   0  -1  -4  302.51   13.54
   0  -1   4  306.78   13.25
   0   1  -4  308.23   13.37
   0   1   4  290.93   13.66
   0   1  -4  281.52   13.71
   0   1   4  304.81   13.44
   0   1  -4  305.74   13.73
   0   1  -4  286.38   13.33
   0   1   4  286.94   13.26
   0   1  -4  300.22   13.35
   0   1  -4  307.67   13.10
   0   1   4  317.35   13.17
   0   1   4  296.98   13.65
   0   1   4  301.88   13.26
  -1  -1  -4  158.07    6.85
   1  -1   4  158.79    7.35
  -1  -1  -4  160.24    7.38
   1  -1   4  157.40    7.37
   1  -1   4  162.85    7.59
  -1  -1  -4  167.74    7.44
   1  -1   4  162.60    7.59
  -1  -1  -4  163.80    7.30
  -1  -1  -4  161.40    7.46
  -1  -1  -4  159.23    7.27
  -1  -1  -4  165.77    7.45
  -1   1  -4  167.50    7.56
  -1   1  -4  160.53    7.52
  -1   1  -4  166.68    6.95
  -1   1  -4  160.30    7.53
   1   1   4  164.19    7.66
  -1   1  -4  169.68    7.76
   1   1   4  162.50    7.42
   1   1   4  171.18    7.65
  -1   1  -4  169.31    7.75
   1   1   4  167.72    7.42
   1   1   4  171.68    7.67
  -1   1  -4  164.41    7.38
   1   1   4  165.28    7.56
  -1   1  -4  161.06    7.48
  -2  -1  -4    3.52    0.41
  -2  -1  -4    2.78    0.47
  -2  -1  -4    4.44    0.58
  -2  -1  -4    3.39    0.40
   2  -1   4    2.76    0.46
  -2  -1  -4    2.85    0.53
  -2  -1  -4    3.92    0.44
   2  -1   4    2.51    0.43
   2  -1   4    3.89    0.51
  -2   1  -4    2.64    0.47
  -2   1  -4    3.23    0.47
   2   1   4    3.15    0.38
  -2   1  -4    3.77    0.47
  -2   1  -4    2.04    0.46
  -2   1  -4    3.21    0.36
   2   1   4    3.10    0.39
   2   1   4    2.43    0.50
   2   1   4    3.88    0.38
  -2   1  -4    3.99    0.55
  -2   1  -4    3.59    0.48
   2   1   4    2.86    0.50
   3  -1   4  102.04    4.92
  -3  -1  -4  104.85    5.15
   3  -1   4   97.90    5.07
  -3  -1  -4  100.80    5.00
  -3  -1  -4  104.06    4.91
  -3  -1  -4  103.40    4.82
  -3  -1  -4  103.67    4.58
  -3  -1  -4   98.55    4.97
   3  -1   4  108.91    5.14
   3  -1   4  106.55    4.85
  -3   1  -4   98.96    4.83
  -3   1  -4  115.41    5.03
   3   1   4  104.41    4.77
  -3   1  -4  104.12    5.07
  -3   1  -4  102.49    5.06
   3   1   4  103.77    4.95
  -3   1  -4  101.37    4.47
  -3   1  -4   98.32    4.90
  -3   1  -4   98.64    4.93
   3   1   4  104.45    4.99
   4  -1   4   25.89    1.64
   4  -1   4   22.78    1.45
  -4  -1  -4   23.13    1.39
   4  -1   4   23.87    1.51
  -4  -1  -4   19.67    1.52
  -4  -1  -4   23.60    1.67
  -4  -1  -4   22.63    1.39
  -4  -1  -4   24.34    1.39
  -4  -1  -4   20.31    1.56
   4  -1   4   23.90    1.54
  -4   1  -4   20.00    1.45
   4   1   4   21.19    1.44
  -4   1  -4   24.71    1.58
  -4   1  -4   21.01    1.42
   4   1   4   22.05    1.29
  -4   1  -4   20.45    1.56
   4   1   4   20.81    1.38
  -4   1  -4   22.84    1.39
  -4   1  -4   23.70    1.56
  -4   1  -4   22.37    1.23
  -5  -1  -4    2.59    0.72
  -5  -1  -4    1.58    0.56
   5  -1   4    1.45    0.52
   5  -1   4    2.32    0.57
  -5  -1  -4    2.64    0.50
  -5  -1  -4    1.83    0.59
   5  -1   4    1.22    0.57
  -5  -1  -4    1.66    0.46
   5   1   4    1.99    0.51
   5   1   4    2.76    0.60
  -5   1  -4    1.44    0.60
  -5   1  -4    1.54    0.46
  -5   1  -4    2.18    0.59
  -5   1  -4    2.55    0.70
  -5   1  -4    1.90    0.55
   5   1   4    1.53    0.45
  -6  -1  -4    1.79    0.54
  -6  -1  -4    1.78    0.63
   6  -1   4    1.06    0.67
   6  -1   4    2.39    0.66
   6  -1   4    1.42    0.61
  -6  -1  -4    1.74    0.62
  -6  -1  -4    2.75    0.81
  -6  -1  -4    2.35    0.56
  -6   1  -4    0.82    0.62
  -6   1  -4    1.61    0.66
  -6   1  -4    1.95    0.66
   6   1   4    2.57    0.57
  -6   1  -4    3.17    0.88
   6   1   4    2.32    0.60
   6   1   4    1.66    0.63
  -6   1  -4    1.06    0.49
  -7  -1  -4    4.28    1.04
   7  -1   4    5.59    0.96
  -7  -1  -4    4.00    0.78
  -7  -1  -4    6.08    1.14
  -7   1  -4    5.98    0.95
   7   1   4    5.65    0.87
  -7   1  -4    3.97    1.02
  -7   1  -4    3.59    0.89
  -8  -1  -4    0.47    0.66
  -8  -1  -4   -0.36    0.47
   8  -1   4   -0.13    0.51
  -8  -1  -4   -0.02    0.44
  -8   1  -4    0.90    0.83
  -8   1  -4    0.24    0.51
   8   1   4    0.05    0.45
  -8   1  -4    0.22    0.60
  -9  -1  -4    0.07    0.67
  -9  -1  -4    0.00    0.46
  -9  -1  -4   -0.60    0.67
   9  -1   4    0.31    0.64
  -9   1  -4   -0.13    0.45
  -9   1  -4    0.23    0.69
  -9   1  -4    0.23    0.91
   9   1   4    0.37    0.57
 -10  -1  -4   -0.20    0.63
 -10  -1  -4    0.33    0.90
  10  -1   4    0.11    0.70
 -10  -1  -4    0.38    0.59
 -10   1  -4    0.72    0.86
 -10   1  -4    0.51    0.69
 -10   1  -4    1.19    0.92
  10   1   4    0.86    0.64
 -10  -2   4    4.03    1.29
  10  -2  -4    5.44    1.19
 -10  -2   4    4.38    1.16
 -10  -2   4    6.21    1.18
  10   2  -4    6.58    1.29
 -10   2   4    5.74    1.21
  -9  -2   4    7.97    1.56
  -9  -2   4    6.62    1.13
   9  -2  -4    5.88    1.22
  -9  -2   4    6.89    1.29
   9   2  -4    4.38    1.05
  -9   2   4    6.78    1.18
   8  -2  -4    1.26    0.65
  -8  -2   4    2.38    0.95
  -8  -2   4    2.90    0.79
  -8  -2   4    1.21    0.55
   8  -2  -4    0.24    0.69
   8   2  -4    1.34    0.61
  -8   2   4    1.99    0.68
  -8   2   4    1.61    0.71
  -7  -2   4   21.76    1.91
  -7  -2   4   26.48    2.05
   7  -2  -4   26.08    2.00
   7  -2  -4   23.98    1.95
  -7  -2   4   28.07    1.88
  -7  -2   4   25.58    1.91
   7   2  -4   23.85    1.87
  -7   2   4   23.92    1.98
   7   2  -4   26.61    1.82
  -7   2   4   26.93    1.91
   6  -2  -4    7.85    0.54
   6  -2  -4    7.42    0.70
  -6  -2   4    8.04    1.11
  -6  -2   4    7.47    0.98
  -6  -2   4   10.31    1.09
  -6  -2   4    7.07    0.90
  -6  -2   4   10.08    1.17
   6  -2  -4    6.63    0.98
   6  -2  -4   10.68    1.17
   6   2  -4    7.92    0.99
   6   2  -4    8.19    1.10
   6   2  -4    8.57    0.69
  -6   2   4    6.91    1.03
  -6   2   4   10.69    1.08
   6   2  -4    8.53    0.94
  -5  -2   4   18.39    1.39
  -5  -2   4   17.86    1.01
  -5  -2   4   18.00    1.41
   5  -2  -4   16.98    1.44
   5  -2  -4   17.24    1.41
  -5  -2   4   18.07    1.20
  -5  -2   4   18.86    1.33
   5  -2  -4   17.98    1.01
   5  -2  -4   17.20    0.87
   5   2  -4   18.52    1.41
   5   2  -4   17.92    1.34
  -5   2   4   14.04    1.38
  -5   2   4   17.97    1.32
   5   2  -4   16.22    1.26
   5   2  -4   17.20    0.99
  -4  -2   4    5.88    0.65
   4  -2  -4    3.91    0.69
   4  -2  -4    5.11    0.69
  -4  -2   4    5.39    0.44
  -4  -2   4    5.69    0.57
  -4  -2   4    6.74    0.80
  -4  -2   4    5.82    0.74
   4   2  -4    3.67    0.60
  -4   2   4    4.86    0.75
   4   2  -4    6.11    0.77
  -4   2   4    5.33    0.64
   4   2  -4    4.05    0.62
  -3  -2   4  149.68    7.29
  -3  -2   4  149.77    7.09
   3  -2  -4  158.45    7.10
   3  -2  -4  155.21    7.30
  -3  -2   4  152.17    6.47
  -3  -2   4  154.77    7.12
  -3  -2   4  152.12    7.07
   3  -2  -4  148.45    7.14
   3   2  -4  150.32    7.13
   3   2  -4  158.98    7.38
  -3   2   4  148.13    7.40
  -3   2   4  156.49    7.13
   3   2  -4  148.65    7.33
  -3   2   4  160.95    7.38
   2  -2  -4    9.98    0.82
   2  -2  -4    7.34    0.73
   2  -2  -4   10.02    0.59
  -2  -2   4    8.82    0.81
   2  -2  -4    9.77    0.77
   2  -2  -4   10.55    0.81
  -2  -2   4    8.86    0.73
   2  -2  -4    8.71    0.51
  -2  -2   4   10.23    0.80
  -2  -2   4    9.28    0.81
   2   2  -4    9.21    0.78
  -2   2   4    9.24    0.76
   2   2  -4    8.60    0.79
  -2   2   4    8.51    0.82
  -2   2   4   10.54    0.65
  -2   2   4   10.67    0.75
   2   2  -4    9.35    0.79
   2   2  -4    9.68    0.76
  -2   2   4    9.21    0.79
  -2   2   4   10.36    0.51
  -1  -2   4   22.65    1.42
   1  -2  -4   24.13    1.17
   1  -2  -4   23.86    1.30
   1  -2  -4   22.30    1.33
  -1  -2   4   23.74    1.42
   1  -2  -4   24.57    1.33
   1  -2  -4   26.45    1.39
  -1  -2   4   24.14    1.12
  -1  -2   4   24.18    1.15
   1  -2  -4   23.09    1.33
  -1   2   4   23.74    1.35
  -1   2   4   22.08    1.35
   1   2  -4   22.11    1.40
  -1   2   4   24.34    1.16
   1   2  -4   23.86    1.45
  -1   2   4   27.66    1.36
  -1   2   4   24.82    1.30
  -1   2   4   23.63    1.34
   1   2  -4   25.43    1.38
   1   2  -4   22.09    1.36
   0  -2  -4  187.11    8.16
   0  -2  -4  180.27    8.44
   0  -2   4  197.25    8.54
   0  -2   4  193.49    8.29
   0  -2  -4  177.98    8.27
   0  -2   4  175.62    8.27
   0  -2  -4  181.49    8.34
   0  -2   4  168.78    8.49
   0  -2  -4  174.22    7.67
   0   2   4  185.90    8.26
   0   2   4  186.17    7.83
   0   2   4  183.91    8.26
   0   2   4  180.95    8.52
   0   2  -4  183.68    8.66
   0   2   4  183.22    8.51
   0   2  -4  187.78    8.42
   0   2  -4  172.72    8.39
   0   2  -4  193.33    8.67
   0   2   4  194.01    8.52
   1  -2   4   43.95    2.41
  -1  -2  -4   45.05    2.18
   1  -2   4   47.68    2.34
  -1  -2  -4   47.19    2.16
  -1  -2  -4   44.82    2.12
  -1  -2  -4   45.06    2.38
  -1  -2  -4   42.41    2.38
  -1  -2  -4   45.70    2.13
  -1  -2  -4   45.77    2.33
   1  -2   4   44.32    2.40
   1  -2   4   44.82    2.35
  -1  -2  -4   43.65    2.14
   1   2   4   48.75    2.42
  -1   2  -4   45.43    2.42
   1   2   4   43.63    2.08
   1   2   4   44.41    2.39
  -1   2  -4   49.94    2.42
   1   2   4   44.07    2.07
   1   2   4   45.00    2.19
   1   2   4   42.17    2.19
  -1   2  -4   45.55    2.33
   1   2   4   46.82    2.17
  -1   2  -4   45.75    2.37
   2  -2   4    7.62    0.73
  -2  -2  -4    7.33    0.77
  -2  -2  -4    6.84    0.53
  -2  -2  -4    6.77    0.53
  -2  -2  -4    7.60    0.42
  -2  -2  -4    7.23    0.73
   2  -2   4    6.84    0.72
  -2  -2  -4    5.84    0.75
   2  -2   4    7.68    0.73
  -2  -2  -4    6.95    0.40
  -2  -2  -4    6.08    0.62
  -2   2  -4    7.00    0.76
  -2   2  -4    6.95    0.50
  -2   2  -4    7.20    0.76
   2   2   4    7.62    0.56
   2   2   4    7.34    0.41
   2   2   4    7.43    0.53
  -2   2  -4    8.23    0.63
  -2   2  -4    6.92    0.67
  -3  -2  -4  105.49    5.20
  -3  -2  -4  105.83    4.92
  -3  -2  -4  102.92    5.34
   3  -2   4  104.72    5.14
  -3  -2  -4  103.55    5.20
  -3  -2  -4  118.83    4.97
  -3  -2  -4  106.86    4.95
   3  -2   4  109.05    5.34
   3  -2   4  100.53    5.25
  -3  -2  -4  102.23    4.76
   3   2   4  106.08    4.82
   3   2   4  111.69    5.13
   3   2   4   99.95    5.06
  -3   2  -4  105.26    4.95
  -3   2  -4  103.87    5.31
  -3   2  -4  114.91    4.60
  -3   2  -4  111.58    5.24
  -3   2  -4  104.63    5.14
   4  -2   4   11.82    0.90
   4  -2   4   10.02    0.99
   4  -2   4   10.70    1.04
  -4  -2  -4    8.57    1.11
  -4  -2  -4   11.91    0.96
  -4  -2  -4   12.59    0.78
  -4  -2  -4   12.33    1.15
  -4  -2  -4   12.80    1.15
   4  -2   4   12.51    1.13
  -4  -2  -4   10.42    0.82
  -4   2  -4   11.31    0.83
  -4   2  -4   12.17    1.09
   4   2   4   11.90    0.91
  -4   2  -4   11.95    0.73
  -4   2  -4    9.94    0.96
   4   2   4    9.36    0.80
  -4   2  -4   11.60    1.12
   4   2   4    9.96    0.71
  -5  -2  -4    4.10    0.51
   5  -2   4    2.82    0.65
   5  -2   4    2.80    0.77
  -5  -2  -4    2.76    0.56
   5  -2   4    3.32    0.60
  -5  -2  -4    3.40    0.83
  -5  -2  -4    2.04    0.69
   5  -2   4    3.54    0.73
  -5  -2  -4    3.12    0.52
   5   2   4    3.45    0.60
  -5   2  -4    1.76    0.62
  -5   2  -4    4.44    0.82
  -5   2  -4    3.47    0.64
  -5   2  -4    3.00    0.67
   5   2   4    3.15    0.46
  -5   2  -4    4.51    0.76
   5   2   4    2.05    0.48
  -6  -2  -4   15.26    1.70
   6  -2   4   14.97    1.36
  -6  -2  -4   14.11    1.54
  -6  -2  -4   14.78    1.17
   6  -2   4   13.21    1.36
  -6   2  -4   13.54    1.28
  -6   2  -4   15.15    1.60
   6   2   4   12.99    1.17
   6   2   4   16.91    1.31
  -6   2  -4   13.91    1.44
  -6   2  -4   14.25    1.36
   6   2   4   14.96    1.07
  -7  -2  -4    2.91    0.67
  -7  -2  -4    3.87    1.03
   7  -2   4    3.06    0.80
  -7  -2  -4    2.72    0.86
  -7   2  -4    3.53    0.90
  -7   2  -4    2.83    0.73
  -7   2  -4    2.09    0.89
   7   2   4    3.88    0.76
   8  -2   4   70.55    4.28
  -8  -2  -4   71.73    4.44
  -8  -2  -4   73.12    3.98
  -8   2  -4   70.47    4.05
   8   2   4   68.24    3.94
  -8   2  -4   69.56    4.28
  -8   2  -4   69.74    4.43
  -9  -2  -4    0.94    0.76
  -9  -2  -4    3.38    0.84
   9  -2   4    2.06    0.89
  -9  -2  -4    1.08    0.97
  -9   2  -4    0.32    0.79
  -9   2  -4    2.25    0.71
   9   2   4    0.98    0.61
  -9   2  -4    1.31    0.97
 -10  -2  -4    3.16    1.24
 -10  -2  -4    3.06    1.22
  10  -2   4    4.94    1.18
 -10  -2  -4    3.63    0.94
 -10   2  -4    3.98    1.31
  10   2   4    4.36    1.03
 -10   2  -4    2.62    1.28
 -10   2  -4    4.81    1.12
  10  -3  -4    0.12    0.65
 -10  -3   4   -0.20    0.54
 -10  -3   4    0.23    0.81
 -10  -3   4    0.42    0.62
 -10   3   4    0.70    0.62
  10   3  -4   -0.04    0.62
  -9  -3   4    2.60    0.85
   9  -3  -4    2.55    0.89
  -9  -3   4    2.41    1.04
  -9  -3   4    2.16    0.74
  -9   3   4    1.34    0.72
   9   3  -4    2.10    0.79
  -8  -3   4    1.59    0.62
   8  -3  -4    1.39    0.78
   8  -3  -4    2.21    0.82
  -8  -3   4    2.72    0.91
  -8  -3   4    2.33    0.71
   8   3  -4    2.38    0.77
  -8   3   4    3.18    0.90
  -8   3   4    2.22    0.75
  -7  -3   4    4.52    0.78
  -7  -3   4    2.63    0.71
  -7  -3   4    3.12    0.86
   7  -3  -4    2.90    0.81
  -7  -3   4    3.50    0.79
   7  -3  -4    4.52    0.92
  -7   3   4    3.48    0.91
   7   3  -4    3.07    0.76
  -7   3   4    4.18    0.80
   7   3  -4    5.64    0.84
  -6  -3   4    1.16    0.48
   6  -3  -4    0.82    0.52
   6  -3  -4    0.69    0.42
  -6  -3   4    1.53    0.60
  -6  -3   4    0.43    0.54
  -6  -3   4    0.69    0.43
   6  -3  -4    1.04    0.62
  -6  -3   4    0.79    0.47
  -6  -3   4    2.23    0.73
  -6   3   4    1.36    0.48
   6   3  -4    1.22    0.53
   6   3  -4    1.52    0.55
  -6   3   4    0.91    0.60
   6   3  -4   -0.16    0.49
  -5  -3   4    5.35    0.71
  -5  -3   4    6.55    0.57
  -5  -3   4    5.07    0.81
   5  -3  -4    4.95    0.80
  -5  -3   4    6.33    0.92
   5  -3  -4    6.46    0.93
  -5  -3   4    4.68    0.75
  -5  -3   4    7.20    0.84
  -5  -3   4    6.45    0.77
  -5   3   4    4.04    0.69
   5   3  -4    4.19    0.78
   5   3  -4    6.65    0.75
   5   3  -4    5.18    0.73
  -5   3   4    5.62    0.86
  -4  -3   4  108.58    5.44
  -4  -3   4  112.05    5.35
  -4  -3   4  117.16    5.34
   4  -3  -4  110.99    4.70
  -4  -3   4  105.68    5.38
  -4  -3   4  114.73    5.43
  -4  -3   4  108.21    4.87
   4  -3  -4  114.09    5.50
   4  -3  -4  109.19    5.56
  -4  -3   4  113.46    5.51
   4   3  -4  119.68    5.56
   4   3  -4  109.08    5.30
  -4   3   4  109.37    5.63
  -4   3   4  109.95    5.37
   4   3  -4  106.63    5.47
   3  -3  -4    2.40    0.26
  -3  -3   4    3.11    0.55
  -3  -3   4    2.83    0.43
   3  -3  -4    2.60    0.52
  -3  -3   4    3.55    0.57
  -3  -3   4    2.38    0.48
  -3  -3   4    2.31    0.46
  -3  -3   4    3.18    0.38
   3  -3  -4    3.48    0.36
   3  -3  -4    2.65    0.50
   3  -3  -4    2.91    0.56
  -3  -3   4    2.28    0.50
   3   3  -4    1.63    0.48
  -3   3   4    2.16    0.57
  -3   3   4    2.17    0.45
   3   3  -4    1.99    0.44
   3   3  -4    2.67    0.48
  -3   3   4    2.64    0.46
   2  -3  -4   75.60    3.35
   2  -3  -4   76.08    3.78
  -2  -3   4   76.16    3.87
  -2  -3   4   73.77    3.73
   2  -3  -4   76.19    3.84
   2  -3  -4   78.78    3.74
  -2  -3   4   79.86    3.58
   2  -3  -4   80.32    3.70
  -2  -3   4   79.04    3.80
  -2  -3   4   76.91    3.67
   2   3  -4   83.98    3.81
   2   3  -4   72.79    3.73
  -2   3   4   72.93    3.71
  -2   3   4   73.36    3.58
  -2   3   4   73.38    3.76
   2   3  -4   71.11    3.61
  -1  -3   4   76.98    3.88
  -1  -3   4   77.54    3.99
  -1  -3   4   80.82    3.71
  -1  -3   4   79.22    4.02
   1  -3  -4   77.08    3.55
  -1  -3   4   81.25    3.91
   1  -3  -4   83.46    3.93
   1  -3  -4   81.67    3.85
   1  -3  -4   82.27    3.80
   1  -3  -4   80.27    3.93
   1  -3  -4   78.55    3.59
   1  -3  -4   90.31    3.95
  -1  -3   4   81.00    3.62
  -1   3   4   87.26    3.64
  -1   3   4   85.70    4.04
  -1   3   4   86.12    3.90
  -1   3   4   85.48    3.87
   1   3  -4   80.45    4.10
   1   3  -4   76.25    3.95
  -1   3   4   89.72    4.02
   1   3  -4   78.72    3.95
   1   3  -4   82.43    3.69
   1   3  -4   73.32    4.07
   0  -3  -4   36.93    1.90
   0  -3  -4   40.65    1.87
   0  -3   4   36.05    2.10
   0  -3  -4   36.12    1.86
   0  -3  -4   37.90    1.88
   0  -3  -4   38.38    2.11
   0  -3   4   37.82    2.05
   0  -3   4   41.26    2.14
   0  -3   4   38.39    2.06
   0  -3  -4   39.08    1.89
   0  -3  -4   40.25    1.87
   0  -3  -4   34.44    2.06
   0   3  -4   43.10    2.19
   0   3   4   38.84    1.86
   0   3   4   40.56    1.90
   0   3   4   37.40    1.96
   0   3   4   38.91    2.17
   0   3   4   38.37    1.94
   0   3  -4   37.58    2.09
   0   3   4   40.81    2.15
   0   3  -4   33.73    2.10
   0   3   4   41.91    1.86
   0   3  -4   38.35    2.06
  -1  -3  -4    7.91    0.68
   1  -3   4    7.31    0.74
  -1  -3  -4    7.81    0.81
  -1  -3  -4    6.29    0.63
  -1  -3  -4    9.41    0.80
  -1  -3  -4    6.01    0.77
  -1  -3  -4    7.88    0.80
   1  -3   4    8.32    0.77
   1  -3   4    6.81    0.72
   1  -3   4    8.17    0.73
  -1  -3  -4    7.69    0.50
  -1  -3  -4    7.91    0.50
  -1   3  -4    6.84    0.69
  -1   3  -4    5.59    0.63
   1   3   4    6.63    0.46
  -1   3  -4    6.79    0.74
   1   3   4    6.84    0.44
  -1   3  -4    7.10    0.75
  -2  -3  -4   67.79    2.98
   2  -3   4   65.46    3.41
  -2  -3  -4   64.62    3.50
   2  -3   4   68.90    3.44
  -2  -3  -4   62.70    3.35
  -2  -3  -4   65.07    3.32
  -2  -3  -4   60.20    3.04
  -2  -3  -4   66.34    3.44
  -2  -3  -4   64.54    2.98
   2  -3   4   61.20    3.30
  -2   3  -4   61.38    3.33
   2   3   4   66.80    2.98
  -2   3  -4   63.40    3.20
  -2   3  -4   71.44    3.33
   2   3   4   53.46    2.95
  -2   3  -4   65.29    2.74
  -2   3  -4   63.77    2.97
   3  -3   4    8.84    0.92
  -3  -3  -4   11.47    0.69
   3  -3   4   10.22    0.96
  -3  -3  -4   10.65    0.90
  -3  -3  -4    9.43    0.98
  -3  -3  -4   11.11    1.11
   3  -3   4   11.26    1.04
  -3  -3  -4   11.00    1.06
  -3  -3  -4    9.60    0.71
  -3   3  -4   10.63    0.72
   3   3   4   11.36    0.75
  -3   3  -4   10.27    1.00
  -3   3  -4   10.67    0.62
  -3   3  -4   11.13    1.03
  -3   3  -4   10.74    0.95
   3   3   4   10.33    0.70
  -4  -3  -4    4.48    0.64
  -4  -3  -4    3.40    0.49
  -4  -3  -4    2.56    0.73
  -4  -3  -4    4.70    0.88
   4  -3   4    4.24    0.74
   4  -3   4    4.33    0.74
  -4  -3  -4    4.02    0.46
  -4  -3  -4    3.97    0.76
  -4   3  -4    3.86    0.74
   4   3   4    4.65    0.48
   4   3   4    4.10    0.51
  -4   3  -4    2.90    0.59
   5  -3   4   14.64    1.37
  -5  -3  -4   19.79    1.77
   5  -3   4   16.37    1.15
   5  -3   4   17.11    1.47
  -5  -3  -4   15.07    1.50
  -5  -3  -4   17.75    1.25
  -5  -3  -4   18.11    1.30
   5   3   4   14.33    1.07
  -5   3  -4   15.50    1.32
   5   3   4   17.10    1.21
  -5   3  -4   15.04    1.39
   6  -3   4    3.49    0.80
  -6  -3  -4    3.79    0.63
  -6  -3  -4    4.22    1.05
   6  -3   4    4.47    0.88
  -6  -3  -4    3.46    0.85
  -6   3  -4    4.91    0.86
   6   3   4    2.74    0.65
  -6   3  -4    2.22    0.76
   6   3   4    4.61    0.66
  -7  -3  -4    7.68    1.44
  -7  -3  -4    7.22    0.88
  -7  -3  -4    8.20    1.32
   7  -3   4    6.70    1.10
  -7   3  -4    6.20    1.04
   7   3   4    6.94    0.88
  -7   3  -4    8.37    1.35
  -7   3  -4    8.93    1.29
   8  -3   4    1.07    0.72
  -8  -3  -4    0.36    0.63
  -8  -3  -4    0.31    0.44
  -8  -3  -4    0.19    0.73
  -8   3  -4    0.55    0.53
  -8   3  -4    0.76    0.81
  -8   3  -4    0.59    0.68
   8   3   4    0.66    0.56
  -9  -3  -4    0.09    0.72
  -9  -3  -4    0.87    0.54
   9  -3   4    0.37    0.69
  -9  -3  -4    0.80    0.77
  -9   3  -4    1.95    0.98
   9   3   4    0.35    0.55
  -9   3  -4    0.83    0.86
  -9   3  -4    0.60    0.58
  10  -4  -4   16.74    2.03
 -10  -4   4   22.52    2.00
 -10  -4   4   18.78    2.23
 -10  -4   4   20.77    2.42
 -10   4   4   18.29    2.00
  10   4  -4   17.07    1.89
  -9  -4   4   13.17    1.86
   9  -4  -4   12.20    1.65
  -9  -4   4   13.45    1.45
  -9  -4   4   11.75    1.66
  -9   4   4   11.00    1.48
   9   4  -4   10.34    1.36
  -8  -4   4    3.50    1.04
  -8  -4   4    5.86    1.09
   8  -4  -4    8.47    1.27
   8  -4  -4    3.65    0.95
  -8  -4   4    5.22    0.93
  -8   4   4    6.06    1.08
   8   4  -4    5.07    1.01
  -8   4   4    5.67    1.16
  -7  -4   4   21.99    1.82
   7  -4  -4   22.79    1.95
  -7  -4   4   21.13    1.61
  -7  -4   4   19.53    1.89
   7  -4  -4   19.83    1.81
  -7   4   4   20.30    1.86
   7   4  -4   19.57    1.60
  -7   4   4   19.16    1.68
  -6  -4   4    2.79    0.66
   6  -4  -4    1.85    0.77
  -6  -4   4    1.63    0.48
  -6  -4   4    2.31    0.63
  -6  -4   4    1.15    0.69
  -6  -4   4    2.09    0.58
  -6  -4   4    1.51    0.39
  -6  -4   4    1.25    0.67
   6  -4  -4    1.09    0.53
  -6   4   4    1.94    0.75
   6   4  -4    3.04    0.67
  -6   4   4    2.00    0.59
   6   4  -4    1.82    0.58
   6   4  -4    2.15    0.76
  -5  -4   4   39.89    2.26
   5  -4  -4   39.42    2.40
  -5  -4   4   35.41    1.91
  -5  -4   4   38.01    2.34
  -5  -4   4   36.18    2.25
  -5  -4   4   35.61    2.19
   5  -4  -4   39.52    2.36
  -5  -4   4   32.04    2.15
  -5  -4   4   37.49    2.18
  -5   4   4   35.10    2.17
   5   4  -4   32.51    2.14
   5   4  -4   37.98    2.28
  -5   4   4   35.45    2.37
   5   4  -4   37.82    2.11
   4  -4  -4   49.23    2.85
  -4  -4   4   52.02    2.81
  -4  -4   4   53.40    2.74
  -4  -4   4   51.38    2.81
  -4  -4   4   51.55    2.77
   4  -4  -4   48.24    2.29
   4  -4  -4   47.73    2.84
  -4  -4   4   51.70    2.48
  -4  -4   4   52.41    2.73
  -4  -4   4   51.34    2.79
   4  -4  -4   52.04    2.58
  -4   4   4   53.87    2.81
   4   4  -4   49.80    2.70
  -4   4   4   52.78    3.03
   4   4  -4   49.24    2.82
   4   4  -4   52.87    2.88
  -3  -4   4    5.20    0.65
   3  -4  -4    5.23    0.44
  -3  -4   4    4.92    0.57
  -3  -4   4    5.16    0.67
   3  -4  -4    5.30    0.66
   3  -4  -4    5.45    0.74
  -3  -4   4    6.96    0.69
  -3  -4   4    6.20    0.72
   3  -4  -4    5.55    0.68
  -3  -4   4    7.00    0.77
  -3  -4   4    7.74    0.62
   3  -4  -4    5.93    0.57
  -3   4   4    4.08    0.71
   3   4  -4    5.81    0.64
  -3   4   4    6.54    0.67
   3   4  -4    5.08    0.63
   3   4  -4    5.84    0.71
  -3   4   4    7.03    0.76
   2  -4  -4    8.73    0.83
   2  -4  -4   10.37    0.83
  -2  -4   4   10.21    0.70
  -2  -4   4   10.39    0.88
   2  -4  -4   10.87    0.69
  -2  -4   4    8.83    0.81
  -2  -4   4   10.94    0.90
  -2  -4   4   11.34    0.80
   2  -4  -4   11.22    0.81
   2  -4  -4    9.40    0.73
   2  -4  -4   10.51    0.85
   2  -4  -4    8.92    0.85
   2   4  -4   10.51    0.73
   2   4  -4    9.14    0.84
   2   4  -4   10.42    0.87
  -2   4   4   11.48    0.85
  -2   4   4    9.62    0.75
  -2   4   4   10.57    0.91
   2   4  -4    8.26    0.77
   1  -4  -4    5.30    0.62
   1  -4  -4    4.67    0.49
   1  -4  -4    4.57    0.49
  -1  -4   4    5.36    0.61
   1  -4  -4    4.93    0.54
   1  -4  -4    5.49    0.62
   1  -4  -4    5.64    0.57
  -1  -4   4    5.19    0.61
  -1  -4   4    4.35    0.63
   1   4  -4    5.38    0.42
  -1   4   4    6.00    0.59
   1   4  -4    5.30    0.64
   1   4  -4    5.32    0.63
  -1   4   4    5.20    0.50
  -1   4   4    5.29    0.49
   1   4  -4    4.47    0.56
   1   4  -4    5.67    0.44
  -1   4   4    5.21    0.47
   0  -4   4    6.02    0.67
   0  -4  -4    5.64    0.58
   0  -4  -4    6.57    0.53
   0  -4   4    6.32    0.70
   0  -4  -4    6.94    0.46
   0  -4   4    7.36    0.72
   0  -4  -4    5.87    0.60
   0  -4  -4    6.04    0.48
   0  -4  -4    6.40    0.71
   0  -4  -4    5.74    0.70
   0  -4  -4    6.50    0.47
   0   4   4    6.41    0.42
   0   4  -4    5.08    0.64
   0   4   4    6.18    0.51
   0   4  -4    5.82    0.70
   0   4   4    6.09    0.57
   0   4  -4    5.84    0.62
   0   4   4    5.65    0.46
   0   4   4    6.19    0.45
  -1  -4  -4   35.15    2.24
  -1  -4  -4   42.63    2.22
  -1  -4  -4   35.99    1.97
  -1  -4  -4   40.35    1.81
  -1  -4  -4   41.89    2.31
   1  -4   4   37.20    2.16
   1  -4   4   37.53    2.22
  -1  -4  -4   39.57    2.01
  -1  -4  -4   35.16    2.19
  -1  -4  -4   39.17    1.82
   1   4   4   39.30    1.90
  -1   4  -4   37.47    2.25
   1   4   4   41.11    1.89
  -1   4  -4   37.68    2.13
  -2  -4  -4   47.52    2.09
  -2  -4  -4   42.67    2.30
   2  -4   4   43.71    2.56
  -2  -4  -4   41.98    2.60
  -2  -4  -4   49.36    2.57
   2  -4   4   44.63    2.53
  -2  -4  -4   43.02    2.56
  -2  -4  -4   47.25    2.71
  -2  -4  -4   45.26    2.36
  -2   4  -4   46.53    2.55
  -2   4  -4   47.83    2.70
  -3  -4  -4    9.43    1.06
  -3  -4  -4    8.32    0.52
  -3  -4  -4    8.35    0.82
  -3  -4  -4    7.26    0.54
  -3  -4  -4    7.27    0.96
  -3  -4  -4    7.03    0.90
   3  -4   4    6.55    0.87
  -3  -4  -4    7.68    1.04
   3  -4   4    7.66    0.89
  -3   4  -4    7.33    0.82
   3   4   4    7.17    0.54
  -3   4  -4    8.12    0.52
  -3   4  -4    6.77    0.88
   3   4   4    7.30    0.50
  -3   4  -4    8.06    0.45
  -4  -4  -4    9.76    1.14
   4  -4   4   10.22    1.09
  -4  -4  -4   12.33    0.78
   4  -4   4   10.17    1.10
  -4  -4  -4   11.00    1.28
  -4  -4  -4   12.27    0.84
  -4  -4  -4   10.12    1.17
  -4  -4  -4   11.48    1.03
   4   4   4   11.18    0.81
  -4   4  -4    9.81    1.12
   4   4   4   11.28    0.78
  -4   4  -4   12.18    1.11
  -5  -4  -4   12.58    1.16
  -5  -4  -4   12.44    0.98
   5  -4   4   14.16    1.33
  -5  -4  -4   10.63    1.44
  -5  -4  -4   12.81    1.39
  -5  -4  -4   11.97    0.90
   5  -4   4   10.58    1.23
  -5   4  -4   13.82    1.38
   5   4   4   13.50    1.02
  -5   4  -4   15.36    1.30
   5   4   4   10.57    0.90
   6  -4   4   17.78    1.64
  -6  -4  -4   16.41    1.71
   6  -4   4   17.19    1.56
  -6  -4  -4   18.56    1.22
  -6  -4  -4   15.30    1.26
  -6  -4  -4   13.50    1.73
   6   4   4   18.00    1.36
   6   4   4   16.63    1.24
  -6   4  -4   16.77    1.52
  -6   4  -4   20.52    1.75
   7  -4   4    2.92    0.90
   7  -4   4    3.88    0.94
  -7  -4  -4    3.11    1.04
  -7  -4  -4    5.29    1.12
  -7  -4  -4    4.36    0.70
  -7   4  -4    4.97    1.03
   7   4   4    2.82    0.61
  -7   4  -4    3.87    0.86
  -8  -4  -4   14.79    2.07
  -8  -4  -4   14.38    1.32
   8  -4   4   14.76    1.69
  -8  -4  -4   14.96    1.94
  -8   4  -4    9.71    1.66
  -8   4  -4   12.76    1.54
  -8   4  -4   15.62    1.80
   8   4   4   15.52    1.34
  -9  -4  -4    1.72    1.00
  -9  -4  -4    0.43    0.85
  -9  -4  -4   -0.23    0.49
   9  -4   4   -0.48    0.65
  -9   4  -4    0.25    0.71
   9   4   4    0.48    0.49
  -9   4  -4   -0.39    0.53
  -9   4  -4    0.46    0.83
  10  -5  -4    5.51    1.31
 -10  -5   4    4.78    1.39
 -10  -5   4    5.90    1.34
 -10  -5   4    6.48    1.21
  10   5  -4    5.97    1.16
 -10   5   4    5.39    1.27
  -9  -5   4    1.29    0.69
   9  -5  -4    3.22    1.02
   9  -5  -4    1.53    0.82
  -9  -5   4    3.65    1.15
  -9  -5   4    3.06    0.81
  -9   5   4    2.09    1.01
  -9   5   4    0.67    0.63
   9   5  -4    2.98    0.84
  -8  -5   4   -0.25    0.44
  -8  -5   4   -0.38    0.40
  -8  -5   4   -0.28    0.60
   8  -5  -4    0.30    0.56
   8  -5  -4    0.82    0.74
  -8   5   4    0.02    0.47
  -8   5   4    0.03    0.61
   8   5  -4   -0.17    0.42
  -7  -5   4    7.65    1.02
  -7  -5   4    4.28    0.92
   7  -5  -4    7.74    1.22
  -7  -5   4    5.33    1.14
  -7  -5   4    5.19    0.76
  -7  -5   4    6.33    0.91
   7  -5  -4    7.57    1.14
  -7   5   4    4.79    0.94
   7   5  -4    5.26    0.89
  -7   5   4    9.31    1.30
  -6  -5   4   37.04    2.21
  -6  -5   4   41.17    2.40
  -6  -5   4   34.98    2.29
   6  -5  -4   33.89    2.36
  -6  -5   4   30.13    1.89
  -6  -5   4   34.99    2.29
  -6  -5   4   33.74    2.41
   6  -5  -4   35.77    2.45
  -6   5   4   32.51    2.41
  -6   5   4   36.95    2.27
   6   5  -4   35.08    2.29
   6   5  -4   31.51    2.14
   6   5  -4   32.30    2.01
  -5  -5   4    6.14    0.92
   5  -5  -4    5.74    0.94
  -5  -5   4    6.99    0.83
  -5  -5   4    5.80    0.82
   5  -5  -4    6.67    0.91
  -5  -5   4    6.23    0.91
  -5  -5   4    7.87    0.90
  -5  -5   4    6.43    0.68
  -5   5   4    6.44    0.85
   5   5  -4    6.81    0.89
   5   5  -4    8.29    0.88
   5   5  -4    7.72    0.80
  -5   5   4    8.37    1.13
  -4  -5   4   54.05    2.99
   4  -5  -4   49.38    2.93
   4  -5  -4   54.01    2.74
  -4  -5   4   51.77    2.60
  -4  -5   4   54.44    2.87
  -4  -5   4   56.85    2.85
  -4  -5   4   56.59    2.89
   4  -5  -4   51.93    2.43
   4  -5  -4   46.64    2.93
  -4  -5   4   50.71    2.92
  -4  -5   4   50.75    2.81
  -4   5   4   52.80    2.97
   4   5  -4   60.42    3.14
   4   5  -4   56.92    3.05
  -4   5   4   57.34    3.25
   4   5  -4   53.22    2.89
   3  -5  -4   15.40    1.25
  -3  -5   4   13.94    1.11
   3  -5  -4   13.94    1.08
  -3  -5   4   15.26    1.29
  -3  -5   4   15.77    1.15
   3  -5  -4   17.13    1.20
   3  -5  -4   16.49    0.94
   3  -5  -4   15.42    1.16
   3  -5  -4   16.72    1.16
  -3  -5   4   15.21    1.16
  -3  -5   4   16.36    1.05
  -3  -5   4   16.47    1.07
  -3  -5   4   16.93    1.20
   3  -5  -4   14.81    0.98
  -3   5   4   15.24    1.19
   3   5  -4   15.24    1.16
   3   5  -4   15.64    1.22
  -3   5   4   14.77    1.28
   3   5  -4   16.40    1.11
  -3   5   4   15.50    1.11
   2  -5  -4    5.59    0.63
   2  -5  -4    6.82    0.69
  -2  -5   4    6.49    0.70
  -2  -5   4    6.80    0.58
  -2  -5   4    6.67    0.65
   2  -5  -4    5.03    0.68
   2  -5  -4    7.32    0.64
   2  -5  -4    4.95    0.52
   2  -5  -4    5.85    0.63
  -2  -5   4    6.63    0.71
  -2  -5   4    5.78    0.69
  -2  -5   4    6.34    0.63
   2  -5  -4    6.44    0.74
   2   5  -4    5.96    0.68
   2   5  -4    4.85    0.59
  -2   5   4    4.46    0.56
   2   5  -4    4.42    0.52
   2   5  -4    4.87    0.65
  -2   5   4    4.93    0.53
  -2   5   4    5.11    0.67
  -1  -5   4   65.74    3.22
  -1  -5   4   65.84    3.21
   1  -5  -4   64.15    3.21
   1  -5  -4   62.30    3.29
   1  -5  -4   67.82    3.14
   1  -5  -4   61.48    2.94
  -1  -5   4   62.15    3.27
   1  -5  -4   58.38    3.04
   1  -5  -4   56.68    2.90
   1   5  -4   67.38    3.39
  -1   5   4   64.56    3.22
   1   5  -4   62.10    3.35
   1   5  -4   63.15    3.22
   1   5  -4   66.92    3.10
  -1   5   4   60.30    3.23
  -1   5   4   60.32    3.05
   1   5  -4   68.37    3.03
   0  -5  -4    4.46    0.67
   0  -5   4    3.29    0.57
   0  -5   4    3.55    0.57
   0  -5  -4    3.70    0.53
   0  -5  -4    4.22    0.45
   0  -5  -4    5.02    0.71
   0  -5  -4    3.01    0.49
   0  -5  -4    3.36    0.36
   0  -5   4    3.43    0.58
   0   5  -4    2.95    0.55
   0   5  -4    3.87    0.64
   0   5   4    3.11    0.41
   0   5  -4    4.00    0.56
   0   5   4    3.28    0.28
   0   5   4    4.18    0.39
  -1  -5  -4   14.09    0.76
  -1  -5  -4   15.05    1.20
  -1  -5  -4   15.86    1.06
  -1  -5  -4   15.08    1.30
  -1  -5  -4   13.83    1.03
  -1  -5  -4   14.85    1.16
   1  -5   4   14.78    1.20
   1  -5   4   14.81    1.17
  -1  -5  -4   14.51    0.80
   1   5   4   14.54    0.79
  -1   5  -4   11.40    1.10
   1   5   4   14.34    0.76
  -1   5  -4   13.77    1.05
  -2  -5  -4  346.94   14.57
  -2  -5  -4  340.65   15.54
  -2  -5  -4  330.30   15.93
  -2  -5  -4  339.31   15.76
  -2  -5  -4  355.11   14.42
   2  -5   4  342.79   15.95
   2  -5   4  337.13   15.53
  -2  -5  -4  339.97   15.43
  -2   5  -4  340.68   15.94
  -2   5  -4  340.40   15.43
   3  -5   4   41.92    2.49
  -3  -5  -4   41.99    2.64
   3  -5   4   38.11    2.42
  -3  -5  -4   38.29    2.55
  -3  -5  -4   37.25    2.51
  -3  -5  -4   40.01    2.46
  -3  -5  -4   42.63    1.90
  -3  -5  -4   45.96    2.31
  -3  -5  -4   40.14    2.27
  -3  -5  -4   39.57    1.90
  -3   5  -4   39.04    2.37
  -3   5  -4   40.82    2.54
   3   5   4   41.60    1.95
   3   5   4   39.92    1.93
  -4  -5  -4    5.37    1.07
  -4  -5  -4    7.13    0.58
  -4  -5  -4    5.82    0.97
  -4  -5  -4    7.06    1.05
   4  -5   4    6.79    0.96
  -4  -5  -4    6.57    0.85
  -4  -5  -4    6.25    1.09
   4   5   4    5.23    0.47
   4   5   4    6.51    0.55
  -4   5  -4    6.81    0.88
  -4   5  -4    5.80    0.94
  -5  -5  -4   34.19    1.78
   5  -5   4   27.32    2.22
  -5  -5  -4   34.03    2.34
   5  -5   4   30.02    2.25
  -5  -5  -4   37.03    2.53
  -5  -5  -4   33.63    1.84
   5   5   4   33.95    1.82
  -5   5  -4   32.96    2.34
  -5   5  -4   29.09    2.12
   5   5   4   34.37    1.90
   6  -5   4   -0.22    0.50
  -6  -5  -4   -0.04    0.31
   6  -5   4    1.36    0.68
  -6  -5  -4   -0.09    0.46
  -6  -5  -4    0.55    0.46
  -6  -5  -4   -0.05    0.64
  -6   5  -4    0.10    0.42
[truncated: 757,798 more chars]
