# Supplementary material for: 1-(2,3-Di­hydroxy­prop­yl)-4-{2-[4-(di­methyl­amino)­phen­yl]vin­yl}pyridinium chloride
Source: Acta Crystallogr Sect E Struct Rep Online. 2013 Dec 21;70(Pt 1):o83–4. doi: 10.1107/S1600536813033254 (PMC3914108; doi:10.1107/S1600536813033254)
Supplement: Supplementary file 2 [file e-70-00o83-Isup2.hkl]

#
# h,k,l, Fc-squared, Fo-squared, sigma(Fo-squared), status flag
#
data_I
_shelx_title ' dtfz in P2(1)   Disordered C=C model DEc 2013'
_shelx_refln_list_code          4
_shelx_F_calc_maximum      173.46
_exptl_crystal_F_000       712.00
_reflns_d_resolution_high  0.7741

loop_
 _space_group_symop_operation_xyz
 'x, y, z'
 '-x, y+1/2, -z'

_cell_length_a     8.4452
_cell_length_b    13.2433
_cell_length_c    15.3649
_cell_angle_alpha  90.000
_cell_angle_beta  100.077
_cell_angle_gamma  90.000

_shelx_F_squared_multiplier     1.000

loop_
 _refln_index_h
 _refln_index_k
 _refln_index_l
 _refln_F_squared_calc
 _refln_F_squared_meas
 _refln_F_squared_sigma
 _refln_observed_status
   1 -17   0         16.73         -6.63        10.40 o
   0 -16   0         20.78         18.58        14.42 o
   1 -16   0         20.19         34.44        11.29 o
   2 -16   0         32.46         32.36        11.08 o
   3 -16   0         30.72         33.41        11.12 o
   1 -15   0          4.54          6.82         8.48 o
   2 -15   0         85.29         69.44        11.54 o
   3 -15   0        444.87        430.22        22.18 o
   4 -15   0          8.28         -6.64         8.78 o
   5 -15   0         84.63         51.42        11.72 o
   0 -14   0         19.24          8.56        11.32 o
   1 -14   0         34.61         43.98         9.37 o
   2 -14   0         82.40         72.76        11.20 o
   3 -14   0         55.55         44.86        10.41 o
   4 -14   0         44.52         51.69        10.60 o
   5 -14   0         30.36         35.80        10.28 o
   6 -14   0         25.42         15.71         9.88 o
   1 -13   0         11.10         22.73         7.95 o
   2 -13   0         11.19         12.57         7.41 o
   3 -13   0         40.71         39.36         9.51 o
   4 -13   0         50.06         47.07         9.50 o
   5 -13   0         24.41         43.74        10.27 o
   6 -13   0         20.76         21.11         8.72 o
   0 -12   0        509.82        505.90        28.51 o
   1 -12   0        643.20        611.43        28.07 o
   2 -12   0        136.82        132.79        11.74 o
   3 -12   0         36.09         35.24         8.13 o
   4 -12   0        349.19        361.42        19.08 o
   5 -12   0         33.34         25.64         8.65 o
   6 -12   0         42.92         43.26         9.67 o
   7 -12   0          5.71          2.33         8.26 o
   1 -11   0        617.81        632.41        21.90 o
   2 -11   0         45.60         38.76         7.44 o
   3 -11   0        306.87        305.86        14.93 o
   4 -11   0        392.46        403.85        16.79 o
   5 -11   0        144.37        191.97        12.63 o
   6 -11   0         55.23         42.92         9.83 o
   7 -11   0        169.53        189.46        13.87 o
   8 -11   0        118.70        120.28        14.20 o
   0 -10   0        942.49       1005.23        28.73 o
   1 -10   0        619.77        623.27        15.98 o
   2 -10   0        196.93        191.14        10.07 o
   3 -10   0        218.74        210.16        11.02 o
   4 -10   0         33.35         33.79         6.34 o
   5 -10   0         13.16          6.90         6.27 o
   6 -10   0         88.66         80.88        10.72 o
   7 -10   0         40.26         45.54         8.87 o
   8 -10   0         47.59         64.37        12.43 o
   1  -9   0          4.25          5.45         3.98 o
   2  -9   0         77.89         76.34         6.34 o
   3  -9   0        306.68        300.38        11.52 o
   4  -9   0        179.29        167.61        11.93 o
   5  -9   0         80.37         71.36         9.69 o
   6  -9   0        123.46        135.59        10.73 o
   7  -9   0        126.29        128.93        11.36 o
   8  -9   0        559.48        601.30        25.37 o
   9  -9   0        113.25        106.99        16.07 o
   0  -8   0        628.50        608.20        24.84 o
   1  -8   0        102.21         91.61         5.81 o
   2  -8   0       1120.48       1148.17        23.96 o
   3  -8   0        347.76        351.81        15.32 o
   4  -8   0        267.52        263.58        16.06 o
   5  -8   0        103.79        101.78         7.78 o
   6  -8   0         34.14         36.44         6.93 o
   7  -8   0         60.88         69.80         9.15 o
   8  -8   0         25.14         26.72         8.80 o
   9  -8   0         10.26         23.42        10.86 o
   1  -7   0        386.47        382.65        11.00 o
   2  -7   0         80.44         67.30         4.99 o
   3  -7   0        213.93        216.03         8.76 o
   4  -7   0         17.05         26.26         5.33 o
   5  -7   0        797.92        846.65        20.68 o
   6  -7   0        548.23        500.63        17.72 o
   7  -7   0         72.98         75.07        10.02 o
   8  -7   0        171.47        144.61        14.39 o
   9  -7   0        140.78        167.63        31.06 o
   0  -6   0         35.47         35.56         5.83 o
   1  -6   0        929.08        893.86        16.66 o
   2  -6   0       3583.86       3433.25        51.21 o
   3  -6   0        286.82        279.75        10.57 o
   4  -6   0       1142.55       1090.90        23.16 o
   5  -6   0       1061.13       1031.18        23.34 o
   6  -6   0        234.76        250.11        11.38 o
   7  -6   0         19.97         21.46         7.51 o
   8  -6   0         30.08         15.81         8.36 o
   9  -6   0          5.32          0.36         9.24 o
  10  -6   0         58.36         69.15        14.68 o
   1  -5   0       1136.78       1164.47        16.77 o
   2  -5   0         73.84         79.45         3.21 o
   3  -5   0        142.84        129.79         6.16 o
   4  -5   0        148.25        165.54         7.61 o
   5  -5   0        354.37        331.56        10.21 o
   6  -5   0         47.90         43.89         5.92 o
   7  -5   0        260.87        283.97        16.67 o
   8  -5   0        604.18        666.44        30.31 o
   9  -5   0         90.57         86.04        14.09 o
  10  -5   0        244.00        301.63        24.83 o
   0  -4   0       2349.28       2332.77        44.41 o
   1  -4   0       2138.87       2143.41        27.12 o
   2  -4   0       2780.57       2762.15        35.69 o
   3  -4   0         53.73         55.03         3.72 o
   4  -4   0        523.19        493.06        12.13 o
   5  -4   0       3211.95       3229.41        49.45 o
   6  -4   0         13.99         11.24         4.94 o
   7  -4   0          7.57          3.80         6.82 o
   8  -4   0         22.21         13.96         7.96 o
   9  -4   0          2.74         -6.98         7.70 o
  10  -4   0         75.82         88.69        15.72 o
   1  -3   0       1264.12       1257.58        16.41 o
   2  -3   0        554.08        589.17         9.09 o
   3  -3   0        653.06        606.86        11.99 o
   4  -3   0        383.23        394.12        10.94 o
   5  -3   0       3758.75       3823.77        75.18 o
   6  -3   0         23.88         14.38         4.68 o
   7  -3   0       1725.56       1649.73        44.58 o
   8  -3   0        433.01        472.00        23.97 o
   9  -3   0        431.55        419.01        37.79 o
  10  -3   0         69.28         79.70        15.88 o
   1  -2   0        426.56        493.82         7.03 o
   2  -2   0       2973.46       2957.02        41.41 o
   3  -2   0       5063.68       4819.85        74.11 o
   4  -2   0        542.86        492.38        13.47 o
   5  -2   0        202.75        232.38         9.78 o
   6  -2   0         86.31         87.00         8.36 o
   7  -2   0       1164.74       1165.13        34.50 o
   8  -2   0         19.27         13.22         8.13 o
   9  -2   0          4.55         -3.24         8.19 o
  10  -2   0          0.16         -2.28        10.01 o
   1  -1   0        246.08        217.21         7.33 o
   2  -1   0       1073.10       1097.53        17.58 o
   3  -1   0       2341.27       2238.99        41.42 o
   4  -1   0        265.85        253.61         9.26 o
   5  -1   0         17.32          6.38         3.86 o
   6  -1   0       1743.56       1709.33        36.60 o
   7  -1   0        102.75        116.74        11.15 o
   8  -1   0          6.97          5.52         7.86 o
   9  -1   0        200.40        199.74        18.49 o
  10  -1   0        169.58        188.34        29.37 o
   2   0   0       1038.07       1062.83        18.99 o
   3   0   0       2774.97       2750.97        53.78 o
   4   0   0          0.52         -0.87         2.88 o
   5   0   0        448.39        491.58        18.13 o
   6   0   0        331.19        318.91        13.51 o
   7   0   0         93.17         90.66         9.38 o
   8   0   0         36.51         40.64         9.97 o
   9   0   0        287.52        274.23        21.05 o
  10   0   0          2.43         -0.23         9.58 o
   1   1   0        241.37        214.32         8.43 o
   2   1   0       1076.41       1096.68        18.40 o
   3   1   0       2345.34       2255.74        40.93 o
   4   1   0        258.09        237.00         8.43 o
   5   1   0         18.49         14.76         4.42 o
   6   1   0       1750.26       1733.17        43.16 o
   7   1   0         96.56        101.96        16.36 o
   8   1   0          4.55          9.75         8.09 o
   9   1   0        204.76        220.37        19.44 o
  10   1   0        169.26        191.64        20.10 o
   0   2   0       2068.09       1816.44        68.50 o
   1   2   0        410.14        498.85         7.78 o
   2   2   0       2947.22       2999.32        43.78 o
   3   2   0       5089.19       4853.90        83.87 o
   4   2   0        544.45        504.63        14.36 o
   5   2   0        188.94        225.81        11.61 o
   6   2   0         89.44         88.23        10.95 o
   7   2   0       1170.26       1125.72        42.68 o
   8   2   0         17.87         24.56        11.43 o
   9   2   0          4.69          6.55         8.56 o
  10   2   0          0.15          3.01         9.72 o
   1   3   0       1254.97       1273.59        16.51 o
   2   3   0        562.09        597.19        10.77 o
   3   3   0        663.52        621.43        15.33 o
   4   3   0        367.16        412.02        13.37 o
   5   3   0       3764.58       3851.94        83.72 o
   6   3   0         29.82         27.78         6.33 o
   7   3   0       1725.16       1693.44        58.07 o
   8   3   0        432.63        436.90        31.74 o
   9   3   0        436.49        355.36        30.63 o
  10   3   0         67.64         55.72        12.82 o
   0   4   0       2383.09       2354.63        44.64 o
   1   4   0       2129.94       2176.47        28.37 o
   2   4   0       2747.70       2743.36        52.68 o
   3   4   0         65.52         59.11         5.06 o
   4   4   0        522.07        502.20        15.07 o
   5   4   0       3214.99       3201.01        70.63 o
   6   4   0         15.12         14.17         5.51 o
   7   4   0          6.61          7.59         7.81 o
   8   4   0         20.72         34.90        11.05 o
   9   4   0          2.58         -4.94         8.95 o
  10   4   0         74.95         60.19        24.75 o
   1   5   0       1134.20       1161.66        18.73 o
   2   5   0         77.33         79.26         7.72 o
   3   5   0        146.56        139.01        11.06 o
   4   5   0        135.46        138.83        14.01 o
   5   5   0        358.93        318.41        15.13 o
   6   5   0         47.34         48.35         8.27 o
   7   5   0        254.97        277.84        20.21 o
   8   5   0        606.21        736.69        35.48 o
   9   5   0         92.43         83.01        17.22 o
  10   5   0        243.27        325.81        33.76 o
   0   6   0         29.72         21.17         5.16 o
   1   6   0        926.12        903.30        20.47 o
   2   6   0       3590.54       3559.62        62.78 o
   3   6   0        292.28        269.38        14.20 o
   4   6   0       1146.39       1082.16        31.77 o
   5   6   0       1061.60       1080.28        33.13 o
   6   6   0        238.67        234.15        14.47 o
   7   6   0         18.60         13.18         8.45 o
   8   6   0         28.89         31.67        10.81 o
   9   6   0          5.50          6.07        10.72 o
  10   6   0         59.28         64.89        31.62 o
   1   7   0        386.44        446.00        13.72 o
   2   7   0         82.89         86.60         5.31 o
   3   7   0        212.97        215.03        14.91 o
   4   7   0         13.18          6.38         5.63 o
   5   7   0        800.64        810.57        27.20 o
   6   7   0        550.35        519.19        28.36 o
   7   7   0         68.14         55.87        11.61 o
   8   7   0        175.28        179.86        18.83 o
   9   7   0        142.34        139.88        24.60 o
   0   8   0        634.04        623.99        30.88 o
   1   8   0         88.11         86.60         8.32 o
   2   8   0       1124.20       1173.11        27.43 o
   3   8   0        350.49        344.04        16.48 o
   4   8   0        266.45        264.90        13.86 o
   5   8   0        104.70         88.75         9.53 o
   6   8   0         32.15         32.81        13.08 o
   7   8   0         61.78         50.75        11.15 o
   8   8   0         23.77          5.00         9.24 o
   9   8   0          9.76         18.08        12.37 o
   1   9   0          3.72          2.24         3.85 o
   2   9   0         77.34         77.91         6.93 o
   3   9   0        305.90        331.16        15.76 o
   4   9   0        181.52        192.14        12.60 o
   5   9   0         80.34         82.20         9.63 o
   6   9   0        123.71        125.16        14.20 o
   7   9   0        125.64        110.34        26.66 o
   8   9   0        562.37        550.33        31.87 o
   9   9   0        111.60        119.41        21.01 o
   0  10   0        948.73       1004.59        35.27 o
   1  10   0        621.33        661.60        20.07 o
   2  10   0        197.23        190.72        13.46 o
   3  10   0        217.89        217.45        17.51 o
   4  10   0         28.31         21.09         6.96 o
   5  10   0         11.70         16.28         8.08 o
   6  10   0         89.20        101.24        13.82 o
   7  10   0         41.06         39.95        11.90 o
   8  10   0         46.11         53.68        13.69 o
   1  11   0        618.75        688.20        27.97 o
   2  11   0         44.60         46.70         8.30 o
   3  11   0        307.68        303.93        20.60 o
   4  11   0        396.65        408.45        23.08 o
   5  11   0        143.68        167.78        16.50 o
   6  11   0         54.96         60.27        12.37 o
   7  11   0        171.48        190.63        19.01 o
   8  11   0        114.08        140.72        24.75 o
   0  12   0        516.68        427.55        43.09 o
   1  12   0        647.93        665.80        37.85 o
   2  12   0        135.86        141.49        19.01 o
   3  12   0         31.68         30.03        32.39 o
   4  12   0        352.29        338.21        34.07 o
   5  12   0         30.11         51.90        13.39 o
   6  12   0         43.80         45.64        27.80 o
   7  12   0          5.45          7.45        12.22 o
   1  13   0         10.56         -3.82        11.23 o
   2  13   0         11.86        -10.28        10.28 o
   3  13   0         40.33         31.85        14.18 o
   4  13   0         47.51         28.73        12.94 o
   5  13   0         23.77          9.17        11.94 o
   6  13   0         21.19          5.73        11.76 o
   0  14   0         18.11          4.28        17.11 o
   1  14   0         32.97         41.68        15.88 o
   2  14   0         82.08        107.50        26.74 o
   3  14   0         57.12         77.03        17.82 o
   4  14   0         45.43         15.39        18.18 o
   5  14   0         31.10         39.22        15.63 o
   6  14   0         24.16          8.24        13.20 o
   1  15   0          4.36         -3.62        13.26 o
   2  15   0         84.07         52.20        27.80 o
   3  15   0        447.41        474.95        36.42 o
   4  15   0          7.46          7.80        13.60 o
   5  15   0         85.30         98.80        20.24 o
   0  16   0         18.62         13.14        21.08 o
   1  16   0         20.00         38.11        16.95 o
   2  16   0         29.78         26.91        38.04 o
   3  16   0         30.96         42.67        17.72 o
  -1 -17   1         56.00         48.52        25.31 o
   0 -17   1         20.95          7.58        10.75 o
  -3 -16   1         17.55          4.05         9.67 o
  -2 -16   1        142.11        151.50        15.42 o
  -1 -16   1         13.03          0.58         9.43 o
   0 -16   1         10.69          1.46        13.41 o
   1 -16   1         15.59         12.28         9.40 o
   2 -16   1        300.49        330.78        22.19 o
   3 -16   1        161.33        153.97        15.79 o
  -5 -15   1         10.20          6.04         9.70 o
  -4 -15   1        124.26        140.42        17.15 o
  -3 -15   1         62.33         56.96        14.14 o
  -2 -15   1        172.74        224.05        19.72 o
  -1 -15   1        153.77        158.80        15.84 o
   0 -15   1        107.33        106.17        14.25 o
   1 -15   1          7.29         16.51         9.25 o
   2 -15   1        148.19        140.16        14.12 o
   3 -15   1         49.88         35.30        10.13 o
   4 -15   1         11.92         11.24        10.29 o
   5 -15   1          5.69         21.94        15.27 o
  -6 -14   1         12.27         -2.70         8.28 o
  -5 -14   1         20.10         30.05        11.80 o
  -4 -14   1         28.11          8.74         8.75 o
  -3 -14   1         76.25         74.12        10.71 o
  -2 -14   1        113.35        109.00        12.12 o
  -1 -14   1         47.51         44.89         9.93 o
   0 -14   1         26.54         19.45         8.73 o
   1 -14   1         26.77         16.27         8.67 o
   2 -14   1        226.46        236.15        16.17 o
   3 -14   1         23.88         21.55         9.67 o
   4 -14   1          2.21          0.93         8.68 o
   5 -14   1         45.17         28.59        10.62 o
   6 -14   1          9.85         15.13         9.94 o
  -7 -13   1         83.13        109.13        12.30 o
  -6 -13   1         56.29         59.19         9.83 o
  -5 -13   1         16.97         14.58         8.11 o
  -4 -13   1         21.83         40.58         9.75 o
  -3 -13   1        439.16        479.93        21.15 o
  -2 -13   1        348.44        328.85        17.35 o
  -1 -13   1         53.00         22.74        10.23 o
   0 -13   1        121.63        138.33        17.05 o
   1 -13   1          1.81         -5.28         7.18 o
   2 -13   1         22.19         20.83         8.77 o
   3 -13   1         53.29         46.36         9.74 o
   4 -13   1         14.91         12.46         8.39 o
   5 -13   1          1.58          9.82         9.38 o
   6 -13   1         22.62         30.05        12.12 o
  -7 -12   1         18.32          4.47         8.57 o
  -6 -12   1         49.05         33.70         8.76 o
  -5 -12   1         21.34         14.19         7.30 o
  -4 -12   1         11.13         13.45         7.68 o
  -3 -12   1         54.31         75.03         9.79 o
  -2 -12   1          8.54          4.33         6.83 o
  -1 -12   1         21.60         22.89         7.56 o
   0 -12   1         21.00          9.39         7.20 o
   1 -12   1        179.79        187.95        13.38 o
   2 -12   1         42.28         42.47         8.70 o
   3 -12   1        216.47        215.34        21.75 o
   4 -12   1        305.80        291.75        19.53 o
   5 -12   1         27.81         31.08         9.02 o
   6 -12   1         28.24         35.41        11.73 o
   7 -12   1         11.89         14.08         9.03 o
  -8 -11   1        210.98        200.83        17.68 o
  -7 -11   1         93.97         87.41        12.12 o
  -6 -11   1         43.27         28.56         8.24 o
  -5 -11   1         66.87         66.07         9.68 o
  -4 -11   1         57.62         45.43         6.89 o
  -3 -11   1         67.22         49.86         7.80 o
  -2 -11   1         47.11         47.87         7.29 o
  -1 -11   1         88.29        111.93        11.32 o
   0 -11   1        428.46        456.25        15.33 o
   1 -11   1         10.69          6.71         6.13 o
   2 -11   1         94.06        103.64         8.50 o
   3 -11   1         71.78         77.17         8.70 o
   4 -11   1         34.99         28.04         7.26 o
   5 -11   1        122.27        134.30        12.23 o
   6 -11   1          5.64          9.74         7.26 o
   7 -11   1          6.90         13.18         7.80 o
   8 -11   1         41.75         33.25        11.92 o
  -8 -10   1        386.22        399.66        19.73 o
  -7 -10   1          2.23         -6.61         6.61 o
  -6 -10   1         23.19         18.38         7.22 o
  -5 -10   1         16.32          5.82         6.03 o
  -4 -10   1         49.23         50.42         7.09 o
  -3 -10   1        127.21        129.58         8.78 o
  -2 -10   1         37.56         39.67         5.71 o
  -1 -10   1        186.43        215.55         9.37 o
   0 -10   1          4.85         12.87         4.35 o
   1 -10   1        219.50        220.62        10.60 o
   2 -10   1         40.50         35.84         6.72 o
   3 -10   1         91.61         98.98         8.32 o
   4 -10   1          3.94         -0.49         4.94 o
   5 -10   1        199.85        239.77        13.29 o
   6 -10   1         43.59         44.05         8.71 o
   7 -10   1        122.18        121.76        11.55 o
   8 -10   1        214.71        211.44        16.94 o
  -9  -9   1         37.32         22.23        11.91 o
  -8  -9   1        200.55        218.16        14.96 o
  -7  -9   1         67.80         50.65        14.42 o
  -6  -9   1        112.77         83.46         9.35 o
  -5  -9   1        177.03        175.55        11.32 o
  -4  -9   1         25.40         35.52         6.06 o
  -3  -9   1        264.31        266.70        13.21 o
  -2  -9   1        118.66        109.43         7.57 o
  -1  -9   1         29.00         42.47         4.61 o
   0  -9   1         96.46         95.86         6.84 o
   1  -9   1        573.34        541.04        13.27 o
   2  -9   1       1002.49        948.84        24.58 o
   3  -9   1         94.76        107.64         7.53 o
   4  -9   1          0.26         -0.44         4.50 o
   5  -9   1         42.18         43.86         7.67 o
   6  -9   1         35.19         35.41         7.62 o
   7  -9   1         10.32         19.94         7.36 o
   8  -9   1         74.14         66.68        20.49 o
   9  -9   1         82.54        115.16        29.89 o
  -9  -8   1          9.16          0.79         9.68 o
  -8  -8   1         78.31        109.45        12.22 o
  -7  -8   1         16.83          9.69         6.60 o
  -6  -8   1         19.11         13.67         5.85 o
  -5  -8   1         17.66         14.88         5.09 o
  -4  -8   1         94.83        109.78         6.68 o
  -3  -8   1        671.65        711.23        14.87 o
  -2  -8   1        115.35        119.69         5.58 o
  -1  -8   1        572.18        600.61        14.53 o
   0  -8   1        575.09        611.41        19.81 o
   1  -8   1         31.61         21.53         3.79 o
   2  -8   1        642.53        621.66        16.57 o
   3  -8   1        233.20        257.83        14.41 o
   4  -8   1        180.70        181.66         9.08 o
   5  -8   1        265.18        242.63        10.86 o
   6  -8   1         26.21         38.24         6.88 o
   7  -8   1         55.92         67.80        10.10 o
   8  -8   1         17.45          3.74         7.99 o
   9  -8   1          9.80         21.44        11.43 o
  -9  -7   1          9.41          9.38        10.42 o
  -8  -7   1        134.49        151.11        14.59 o
  -7  -7   1        305.50        277.94        14.26 o
  -6  -7   1        688.55        659.48        21.72 o
  -5  -7   1        428.07        424.35        14.14 o
  -4  -7   1         22.21         33.24         5.22 o
  -3  -7   1       1688.52       1742.53        27.23 o
  -2  -7   1        660.13        692.36        13.29 o
  -1  -7   1        465.21        446.05        11.46 o
   0  -7   1        307.79        329.58        10.26 o
   1  -7   1        249.90        241.72         7.38 o
   2  -7   1       2414.10       2540.09        42.46 o
   3  -7   1         40.74         31.90         5.09 o
   4  -7   1         48.99         56.57         5.61 o
   5  -7   1        386.52        407.27        13.86 o
   6  -7   1       1724.27       1650.90        34.83 o
   7  -7   1         57.18         51.86         9.12 o
   8  -7   1         52.58         33.31         9.34 o
   9  -7   1        108.85        111.03        15.57 o
 -10  -6   1         91.01        106.47        17.29 o
  -9  -6   1          0.87          9.33        10.06 o
  -8  -6   1         28.50         21.38         9.78 o
  -7  -6   1         83.61         91.05        10.22 o
  -6  -6   1       1413.54       1286.97        30.74 o
  -5  -6   1        322.80        334.36        11.47 o
  -4  -6   1        179.73        200.12         6.03 o
  -3  -6   1        321.00        342.98         7.98 o
  -2  -6   1        114.58        135.03         5.12 o
  -1  -6   1        398.98        399.29         9.37 o
   0  -6   1        135.31        138.60         5.38 o
   1  -6   1        138.32        139.64         5.21 o
   2  -6   1        734.67        749.69        17.92 o
   3  -6   1        215.42        218.06         8.86 o
   4  -6   1        355.35        347.57        11.22 o
   5  -6   1         55.91         53.81         5.98 o
   6  -6   1         13.89          9.13         6.99 o
   7  -6   1        179.11        149.29        14.93 o
   8  -6   1         13.06          4.75         8.01 o
   9  -6   1         91.13        113.15        19.34 o
 -10  -5   1         20.03         19.86        11.53 o
  -9  -5   1         41.55         33.79        11.29 o
  -8  -5   1          4.55          4.63         7.09 o
  -7  -5   1          6.35          3.80         7.35 o
  -6  -5   1       1470.18       1486.36        31.00 o
  -5  -5   1        840.00        844.73        20.52 o
  -4  -5   1         17.79         17.82         3.24 o
  -3  -5   1        507.85        505.55        10.46 o
  -2  -5   1       1762.64       1736.81        24.92 o
  -1  -5   1         89.63         94.90         3.96 o
   0  -5   1         79.01         75.48         3.92 o
   1  -5   1       1251.78       1221.05        19.46 o
   2  -5   1       1104.87       1200.49        20.42 o
   3  -5   1        115.79        106.67         5.53 o
   4  -5   1        108.14        100.17         7.46 o
   5  -5   1        132.69        127.23         7.77 o
   6  -5   1        258.58        282.87        13.56 o
   7  -5   1         79.20         86.80        10.66 o
   8  -5   1         26.38         21.46         8.92 o
   9  -5   1          6.85         13.33        10.46 o
  10  -5   1         79.26         85.79        15.49 o
 -10  -4   1         22.61         24.45        11.55 o
  -9  -4   1         18.48         17.79         9.86 o
  -8  -4   1          6.76          8.44         7.29 o
  -7  -4   1        116.32        130.56        13.25 o
  -6  -4   1        760.90        768.84        20.19 o
  -5  -4   1         63.16         72.61         5.99 o
  -4  -4   1        346.88        333.41        10.15 o
  -3  -4   1        671.49        696.13        15.23 o
  -2  -4   1        803.59        786.41        12.56 o
  -1  -4   1        190.40        191.25         4.69 o
   0  -4   1         15.49         12.31         1.93 o
   1  -4   1       8169.10       8122.16       104.65 o
   2  -4   1       1633.05       1588.98        25.30 o
   3  -4   1         31.73         31.11         3.62 o
   4  -4   1        119.56        114.69         6.25 o
   5  -4   1        107.67        132.61         5.29 o
   6  -4   1        127.75        140.71        10.10 o
   7  -4   1        599.19        548.41        36.26 o
   8  -4   1        125.03        112.13        14.64 o
   9  -4   1         48.40         34.74        10.98 o
  10  -4   1        194.57        215.81        21.56 o
 -10  -3   1         16.46          8.67        10.95 o
  -9  -3   1         80.93         55.34        11.90 o
  -8  -3   1          5.68         -0.20         6.78 o
  -7  -3   1         49.75         60.43         9.22 o
  -6  -3   1         93.13        105.12         9.02 o
  -5  -3   1         34.02         28.65         5.48 o
  -4  -3   1          0.16          2.43         3.24 o
  -3  -3   1        903.05        897.31        17.98 o
  -2  -3   1        220.39        234.87         5.80 o
  -1  -3   1          5.77          4.71         2.08 o
   0  -3   1       9138.29       8988.22       120.04 o
   1  -3   1      19964.30      19621.65       271.89 o
   2  -3   1         65.68         63.87         3.09 o
   3  -3   1         91.75         86.70         3.61 o
   4  -3   1        129.65        134.72         5.23 o
   5  -3   1         39.68         52.69         5.81 o
   6  -3   1        221.66        223.90        10.28 o
   7  -3   1       1628.91       1567.43        56.02 o
   8  -3   1        156.19        133.53        14.54 o
   9  -3   1         15.56         38.62        11.40 o
  10  -3   1         74.86         63.75        14.32 o
 -10  -2   1         14.37          6.59         9.76 o
  -9  -2   1        102.33        100.13        14.09 o
  -8  -2   1         85.13         71.07        14.07 o
  -7  -2   1        786.94        737.76        25.86 o
  -6  -2   1         12.00         24.07         6.06 o
  -5  -2   1        886.55        891.44        23.24 o
  -4  -2   1        650.47        683.00        15.74 o
  -3  -2   1         81.61         97.44         4.58 o
  -2  -2   1        175.79        176.62         5.08 o
  -1  -2   1        400.64        375.62         6.44 o
   0  -2   1        360.36        328.90         6.12 o
   1  -2   1       7933.41       7864.16       109.92 o
   2  -2   1         66.45         62.09         2.16 o
   3  -2   1         11.76         11.68         2.44 o
   4  -2   1         81.46         89.55         5.20 o
   5  -2   1         18.42         11.16         4.53 o
   6  -2   1        149.17        150.56         9.28 o
   7  -2   1        625.20        626.53        23.73 o
   8  -2   1          6.61         -2.68         7.08 o
   9  -2   1         55.97         60.12        12.24 o
  10  -2   1         21.84          3.53         9.59 o
 -10  -1   1         10.86         10.58        10.55 o
  -9  -1   1         14.42         23.83        10.10 o
  -8  -1   1          8.01          2.02         6.94 o
  -7  -1   1        396.07        429.91        16.33 o
  -6  -1   1         17.06         16.41         5.60 o
  -5  -1   1         26.87         42.15         5.20 o
  -4  -1   1       1427.78       1536.92        33.37 o
  -3  -1   1       1435.07       1506.95        27.26 o
  -2  -1   1        418.66        419.03         8.14 o
  -1  -1   1       3041.46       2737.35        45.40 o
   1  -1   1       2531.06       2238.68        27.15 o
   2  -1   1        480.97        476.35         8.05 o
   3  -1   1        658.76        707.31        15.31 o
   4  -1   1         31.17         47.91         4.43 o
   5  -1   1        329.83        363.36        23.42 o
   6  -1   1         53.45         63.72         7.18 o
   7  -1   1        400.58        380.95        18.40 o
   8  -1   1        103.55        123.27        13.86 o
   9  -1   1         45.56         57.31        17.38 o
  10  -1   1          5.81          1.68         9.45 o
 -10   0   1          5.83          7.60        10.03 o
  -9   0   1          1.00         12.51         9.04 o
  -8   0   1          1.07          8.80         7.78 o
  -7   0   1          7.72         -2.48         7.00 o
  -6   0   1         40.13         44.88         6.94 o
  -5   0   1         15.05         15.33         4.92 o
  -4   0   1         52.58         63.05         5.57 o
  -3   0   1         27.43         27.21         3.22 o
  -2   0   1         55.23         57.35         2.87 o
  -1   0   1         34.74         25.04         3.80 o
   1   0   1          1.68          0.93         0.94 o
   2   0   1         54.57         60.11         3.24 o
   3   0   1         56.86         55.09         5.73 o
   4   0   1         20.76         14.43         3.86 o
   5   0   1         28.17         26.23         4.62 o
   6   0   1          8.07          6.10         4.66 o
   7   0   1          0.32         -5.74         5.74 o
   8   0   1         26.58         53.65        13.14 o
   9   0   1          5.67         13.89         9.03 o
  10   0   1          0.01          1.61         9.81 o
 -10   1   1         10.21          3.74         9.50 o
  -9   1   1         14.75          9.81         9.28 o
  -8   1   1          8.46         -3.20        16.65 o
  -7   1   1        392.40        406.42        17.87 o
  -6   1   1         16.94         11.40         5.54 o
  -5   1   1         27.30         30.16         5.17 o
  -4   1   1       1426.42       1520.38        29.97 o
  -3   1   1       1434.99       1512.83        25.48 o
  -2   1   1        419.01        414.24         8.49 o
   1   1   1       2529.47       2258.82        29.48 o
   2   1   1        482.04        467.55         8.00 o
   3   1   1        657.30        697.90        14.35 o
   4   1   1         30.53         40.01         4.93 o
   5   1   1        332.97        390.07        13.33 o
   6   1   1         54.25         53.05         6.93 o
   7   1   1        404.92        390.46        16.48 o
   8   1   1        105.78        104.53        16.94 o
   9   1   1         44.68         62.55        12.49 o
  10   1   1          5.41         -8.79         8.79 o
 -10   2   1         13.69          9.69        10.31 o
  -9   2   1        103.99        100.16        28.72 o
  -8   2   1         82.85         73.02        24.13 o
  -7   2   1        794.19        734.31        27.19 o
  -6   2   1         11.12          9.80         5.37 o
  -5   2   1        877.99        915.80        25.34 o
  -4   2   1        657.42        714.82        16.62 o
  -3   2   1         79.56         90.42         5.05 o
  -2   2   1        173.74        172.04         5.15 o
  -1   2   1        398.78        380.32         6.78 o
   0   2   1        360.99        347.15         5.53 o
   1   2   1       7932.43       8192.76       114.42 o
   2   2   1         67.15         63.88         2.58 o
   3   2   1         11.11         15.54         3.35 o
   4   2   1         80.99         84.70         5.84 o
   5   2   1         18.58         14.26         5.22 o
   6   2   1        149.30        164.59        10.32 o
   7   2   1        623.72        593.61        36.07 o
   8   2   1          6.82         -1.83         8.08 o
   9   2   1         55.88         47.09        11.76 o
  10   2   1         21.58         13.19        10.76 o
 -10   3   1         16.99         11.61        12.31 o
  -9   3   1         79.43         70.48        17.42 o
  -8   3   1          6.13         -0.40        10.71 o
  -7   3   1         51.43         56.89        10.92 o
  -6   3   1         93.98         93.48        11.58 o
  -5   3   1         33.55         30.10         5.60 o
  -4   3   1          0.30          0.61         3.70 o
  -3   3   1        904.67        903.91        21.77 o
  -2   3   1        216.90        216.31         5.59 o
  -1   3   1          5.04          6.17         1.80 o
   0   3   1       9145.84       9179.70       112.50 o
   1   3   1      19955.16      19888.12       263.80 o
   2   3   1         64.88         65.38         3.95 o
   3   3   1         93.20         91.99         5.15 o
   4   3   1        130.83        131.45         8.91 o
   5   3   1         38.66         59.31         6.31 o
   6   3   1        219.81        228.64        11.72 o
   7   3   1       1620.62       1693.73        57.78 o
   8   3   1        158.81        147.98        19.45 o
   9   3   1         16.16         43.15        13.96 o
  10   3   1         76.54         86.94        15.08 o
 -10   4   1         21.52         51.83        16.52 o
  -9   4   1         17.76         22.07        11.74 o
  -8   4   1          6.28          4.10        14.81 o
  -7   4   1        118.16        135.86        15.65 o
  -6   4   1        768.53        764.80        23.51 o
  -5   4   1         61.13         75.75         7.00 o
  -4   4   1        350.22        352.49        12.50 o
  -3   4   1        666.15        713.73        18.90 o
  -2   4   1        799.34        797.40        14.68 o
  -1   4   1        190.86        189.91         4.83 o
   0   4   1         15.41         15.99         2.04 o
   1   4   1       8169.92       8373.69       112.03 o
   2   4   1       1635.73       1598.45        35.91 o
   3   4   1         33.59         40.24         4.76 o
   4   4   1        117.44        118.88         8.19 o
   5   4   1        106.68        133.85         7.93 o
   6   4   1        129.46        146.61         9.56 o
   7   4   1        599.97        585.27        28.22 o
   8   4   1        124.09        160.49        20.44 o
   9   4   1         48.60         66.97        26.12 o
  10   4   1        193.65        253.37        27.48 o
 -10   5   1         21.11         42.75        29.79 o
  -9   5   1         41.58         36.23        13.65 o
  -8   5   1          4.92          4.55         8.23 o
  -7   5   1          7.20         -0.03         6.85 o
  -6   5   1       1473.45       1487.86        38.18 o
  -5   5   1        837.27        856.67        24.04 o
  -4   5   1         18.09         18.42         5.29 o
  -3   5   1        512.43        512.04        14.92 o
  -2   5   1       1763.35       1738.09        35.75 o
  -1   5   1         85.19         90.65         5.92 o
   0   5   1         82.63         85.08         4.23 o
   1   5   1       1255.69       1286.29        24.46 o
   2   5   1       1098.02       1209.76        22.97 o
   3   5   1        118.31        130.92         7.35 o
   4   5   1        109.50         95.24         7.76 o
   5   5   1        130.87        100.98        11.77 o
   6   5   1        256.98        280.94        18.39 o
   7   5   1         80.98         77.95        12.40 o
   8   5   1         25.54         38.95        12.49 o
   9   5   1          7.21         26.50        26.73 o
  10   5   1         77.51         99.98        19.76 o
 -10   6   1         91.82         92.46        20.03 o
  -9   6   1          0.69          4.78        10.83 o
  -8   6   1         28.13         23.66         9.94 o
  -7   6   1         84.15         98.19        13.90 o
  -6   6   1       1403.90       1364.77        66.99 o
  -5   6   1        327.23        324.77        12.74 o
  -4   6   1        181.68        191.38         9.08 o
  -3   6   1        317.86        353.42        15.51 o
  -2   6   1        115.64        130.55         7.35 o
  -1   6   1        398.71        404.85        14.16 o
   0   6   1        136.31        153.84         6.07 o
   1   6   1        135.14        138.65         6.15 o
   2   6   1        731.46        805.46        16.78 o
   3   6   1        219.20        221.39        11.29 o
   4   6   1        353.97        319.17        13.71 o
   5   6   1         55.24         43.71         7.26 o
   6   6   1         14.89          7.66         6.54 o
   7   6   1        179.42        193.54        17.04 o
   8   6   1         12.31         22.63        17.65 o
   9   6   1         91.90        116.36        19.53 o
  -9   7   1          9.98         31.53        13.11 o
  -8   7   1        133.14        138.91        17.04 o
  -7   7   1        304.18        311.23        38.28 o
  -6   7   1        691.10        674.40        30.63 o
  -5   7   1        426.36        420.54        26.82 o
  -4   7   1         22.66         25.65         6.32 o
  -3   7   1       1682.57       1724.25        39.93 o
  -2   7   1        661.26        706.92        16.46 o
  -1   7   1        467.88        454.61        12.08 o
   0   7   1        303.21        325.86        10.39 o
   1   7   1        252.06        248.21         7.84 o
   2   7   1       2415.58       2566.23        46.84 o
   3   7   1         40.79         37.34         6.42 o
   4   7   1         49.23         59.42         7.19 o
   5   7   1        385.80        362.46        16.45 o
   6   7   1       1728.03       1567.96        45.84 o
   7   7   1         56.54         61.66        11.80 o
   8   7   1         51.64         36.02        17.28 o
   9   7   1        110.47        111.73        19.22 o
  -9   8   1          8.91         23.65        13.90 o
  -8   8   1         79.56         82.94        14.70 o
  -7   8   1         16.66         12.92         9.29 o
  -6   8   1         19.83         12.17         8.04 o
  -5   8   1         17.20          2.72         6.16 o
  -4   8   1         93.12         92.85         9.57 o
  -3   8   1        675.41        691.54        25.14 o
  -2   8   1        116.65        123.60         6.52 o
  -1   8   1        571.88        616.01        16.53 o
   0   8   1        577.10        649.69        17.03 o
   1   8   1         29.83         31.55         4.50 o
   2   8   1        644.09        640.38        18.54 o
   3   8   1        229.96        260.26        14.29 o
   4   8   1        182.77        171.23        10.76 o
   5   8   1        268.15        275.14        14.40 o
   6   8   1         24.31         21.37         7.70 o
   7   8   1         56.60         65.98        11.94 o
   8   8   1         17.40         41.62        11.99 o
   9   8   1          9.30         17.08        12.60 o
  -9   9   1         37.33         27.39        15.58 o
  -8   9   1        201.42        228.88        30.32 o
  -7   9   1         67.55         54.82        16.89 o
  -6   9   1        110.38        100.10        21.42 o
  -5   9   1        178.50        166.57        13.06 o
  -4   9   1         25.84         31.38         7.50 o
  -3   9   1        264.79        260.61        14.40 o
  -2   9   1        119.31        108.36         9.68 o
  -1   9   1         26.34         41.50         7.33 o
   0   9   1         92.27        105.86         7.04 o
   1   9   1        579.35        611.89        16.68 o
   2   9   1       1006.96       1046.87        36.58 o
   3   9   1         91.92         93.66         8.90 o
   4   9   1          0.39         -1.42         5.28 o
   5   9   1         41.83         36.38         7.40 o
   6   9   1         35.50         43.20        10.03 o
   7   9   1         10.10          7.55         8.57 o
   8   9   1         75.14         77.37        14.18 o
   9   9   1         81.44         97.46        19.65 o
  -8  10   1        381.75        422.03        35.66 o
  -7  10   1          1.90          8.31         9.63 o
  -6  10   1         21.96         33.05        10.07 o
  -5  10   1         15.89         19.82         9.50 o
  -4  10   1         50.13         50.37         8.95 o
  -3  10   1        126.16        114.00        10.83 o
  -2  10   1         37.94         29.65         5.41 o
  -1  10   1        185.84        201.40        11.18 o
   0  10   1          4.23          2.39         5.66 o
   1  10   1        223.05        233.81        20.17 o
   2  10   1         38.04         32.74         9.75 o
   3  10   1         90.84        102.56        15.39 o
   4  10   1          3.65          7.46         5.95 o
   5  10   1        199.88        235.56        18.73 o
   6  10   1         42.36         46.40        14.63 o
   7  10   1        124.02        165.11        26.24 o
   8  10   1        216.26        220.09        20.64 o
  -8  11   1        210.57        263.99        27.99 o
  -7  11   1         94.61         79.16        22.00 o
  -6  11   1         42.17         53.19        12.09 o
  -5  11   1         69.27         79.29        12.63 o
  -4  11   1         57.76         56.58        13.34 o
  -3  11   1         62.42         62.04        13.32 o
  -2  11   1         48.26         66.52         9.41 o
  -1  11   1         91.16         87.89         9.89 o
   0  11   1        427.69        442.60        18.83 o
   1  11   1          8.79         10.47         7.05 o
   2  11   1         96.84         77.75        11.57 o
   3  11   1         68.05         64.70        10.85 o
   4  11   1         35.52         33.70         9.50 o
   5  11   1        123.15         90.39        12.42 o
   6  11   1          5.50          1.47         8.30 o
   7  11   1          6.89         18.78        10.29 o
   8  11   1         41.35         60.09        19.56 o
  -7  12   1         19.12         -0.97        31.93 o
  -6  12   1         49.55         63.58        33.00 o
  -5  12   1         21.29         27.03        12.73 o
  -4  12   1         11.33          3.93        11.70 o
  -3  12   1         53.99         56.03        14.70 o
  -2  12   1          8.95          8.05        10.61 o
  -1  12   1         20.75         10.26        10.72 o
   0  12   1         21.14         35.47        23.07 o
   1  12   1        182.80        189.74        21.51 o
   2  12   1         39.67         43.81        13.51 o
   3  12   1        217.07        247.08        22.67 o
   4  12   1        311.64        288.03        24.02 o
   5  12   1         25.19          1.97         9.89 o
   6  12   1         27.26         28.03        16.50 o
   7  12   1         12.10         15.93        22.00 o
  -7  13   1         83.90        124.29        32.39 o
  -6  13   1         55.27         38.09        15.40 o
  -5  13   1         18.11          3.30        11.64 o
  -4  13   1         19.36          3.84        14.82 o
  -3  13   1        440.43        452.16        32.89 o
  -2  13   1        353.92        310.40        27.41 o
  -1  13   1         48.62         46.49        14.15 o
   0  13   1        119.91        134.41        30.10 o
   1  13   1          1.41         -7.25        10.69 o
   2  13   1         23.42          6.52        11.99 o
   3  13   1         51.80         64.87        15.89 o
   4  13   1         15.20         20.33        20.01 o
   5  13   1          1.83          7.56        11.46 o
   6  13   1         22.40         28.69        13.93 o
  -6  14   1         11.83         10.12        14.58 o
  -5  14   1         20.45         26.09        14.38 o
  -4  14   1         27.90         24.54        18.49 o
  -3  14   1         76.70         72.03        17.10 o
  -2  14   1        113.42         95.60        23.53 o
  -1  14   1         46.32         31.60        14.36 o
   0  14   1         26.77         16.90        13.47 o
   1  14   1         27.57         55.27        18.03 o
   2  14   1        222.35        216.78        48.58 o
   3  14   1         23.59         37.02        13.96 o
   4  14   1          2.43         -5.98        10.21 o
   5  14   1         43.88         41.77        15.43 o
   6  14   1          9.46         18.94        14.36 o
  -5  15   1         10.31         16.05        15.13 o
  -4  15   1        125.90         93.54        34.83 o
  -3  15   1         62.23         75.75        18.23 o
  -2  15   1        175.22        162.72        23.75 o
  -1  15   1        156.69        155.85        24.31 o
   0  15   1        108.08        106.27        61.11 o
   1  15   1          6.19         18.30        14.52 o
   2  15   1        144.81        201.35        25.44 o
   3  15   1         50.45         48.05        17.42 o
   4  15   1         11.81          8.34        12.67 o
  -3  16   1         17.64          3.80        30.10 o
  -2  16   1        142.32        162.32        41.86 o
  -1  16   1         13.36          4.89        15.10 o
   0  16   1         10.41          0.10        14.22 o
   1  16   1         15.04          3.27        14.35 o
   2  16   1        303.36        328.34        31.92 o
   3  16   1        162.72        143.38        23.79 o
   0  17   1         21.23         20.88        21.54 o
   0 -17   2          3.83         17.67        13.33 o
  -3 -16   2         46.00         26.11        11.11 o
  -2 -16   2        250.04        274.98        19.30 o
  -1 -16   2         20.59         41.55        11.32 o
   0 -16   2          7.85          4.18         9.89 o
   1 -16   2         37.88         31.22        10.74 o
   2 -16   2         93.95         95.50        13.12 o
   3 -16   2         15.24         37.54        11.19 o
  -5 -15   2         26.85         33.78        11.30 o
  -4 -15   2         12.78         14.32         9.52 o
  -3 -15   2          1.33         -4.66         8.07 o
  -2 -15   2         43.76         46.67        10.57 o
  -1 -15   2        338.69        321.55        19.49 o
   0 -15   2         24.16         13.26         9.20 o
   1 -15   2         81.63         77.94        11.63 o
   2 -15   2        151.27        154.63        14.57 o
   3 -15   2         42.41         40.41        10.40 o
   4 -15   2          8.02          6.14         9.23 o
  -6 -14   2        126.25        109.44        13.23 o
  -5 -14   2         71.02         67.72        11.42 o
  -4 -14   2         98.94         98.54        14.35 o
  -3 -14   2         61.71         69.92        11.02 o
  -2 -14   2        105.44        108.38        12.35 o
  -1 -14   2        948.91       1005.17        36.73 o
   0 -14   2          9.35          1.77         7.74 o
   1 -14   2         50.59         42.26        12.89 o
   2 -14   2         17.59         11.43         8.67 o
   3 -14   2          5.26          6.50         8.27 o
   4 -14   2         20.37         31.01         9.95 o
   5 -14   2         17.11         18.48        10.85 o
  -7 -13   2         26.12          5.84         9.93 o
  -6 -13   2         10.46         13.60         7.61 o
  -5 -13   2          3.73         -5.79         7.19 o
  -4 -13   2         31.48         40.95         9.26 o
  -3 -13   2         25.45         18.08         8.01 o
  -2 -13   2        145.90        131.55        12.40 o
  -1 -13   2        689.83        773.07        29.39 o
   0 -13   2        187.05        201.46        14.38 o
   1 -13   2         95.83        108.16        12.48 o
   2 -13   2         30.75         35.06         9.32 o
   3 -13   2        259.11        240.40        16.39 o
   4 -13   2         44.19         38.73        10.20 o
   5 -13   2        131.05        108.30        14.81 o
   6 -13   2         73.26         73.27        11.47 o
  -7 -12   2         14.37         21.44         8.06 o
  -6 -12   2        141.87        134.39        11.41 o
  -5 -12   2         55.70         54.24         8.16 o
  -4 -12   2        148.45        159.35        12.92 o
  -3 -12   2        327.21        333.65        16.92 o
  -2 -12   2        107.96        102.52        10.74 o
  -1 -12   2        278.30        299.97        18.76 o
   0 -12   2         83.56         84.34         9.95 o
   1 -12   2        209.65        206.79        20.76 o
   2 -12   2         37.05         28.13         8.47 o
   3 -12   2         71.51         67.88        11.05 o
   4 -12   2        148.29        129.50        14.22 o
   5 -12   2         10.16         -3.88         7.37 o
   6 -12   2          6.42          0.83         8.01 o
   7 -12   2         17.34          9.04         9.26 o
  -8 -11   2        361.37        350.21        20.74 o
  -7 -11   2          2.99          1.29         6.75 o
  -6 -11   2          6.46          4.38         6.49 o
  -5 -11   2        119.33        103.28         8.87 o
  -4 -11   2         11.79         17.72         5.85 o
  -3 -11   2         52.36         56.13         8.37 o
  -2 -11   2        289.77        291.32        13.21 o
  -1 -11   2         32.42         40.31         6.82 o
   0 -11   2         82.13         93.49        10.12 o
   1 -11   2        428.74        449.96        15.49 o
   2 -11   2        139.77        151.79        10.29 o
   3 -11   2        748.78        735.75        22.47 o
   4 -11   2         41.38         44.60         8.54 o
   5 -11   2         63.69         77.21         9.50 o
   6 -11   2        166.80        169.33        12.71 o
   7 -11   2        124.00        143.43        16.00 o
  -8 -10   2         24.95         23.00         9.10 o
  -7 -10   2         20.47         30.71         8.07 o
  -6 -10   2        351.83        375.61        17.93 o
  -5 -10   2        639.25        642.09        19.25 o
  -4 -10   2         96.38         91.86         6.01 o
  -3 -10   2        456.88        469.69        13.51 o
  -2 -10   2        315.44        307.68         9.28 o
  -1 -10   2         10.56         24.22         4.36 o
   0 -10   2        503.98        491.70        12.94 o
   1 -10   2        110.98         91.07         7.55 o
   2 -10   2         25.64         10.23         6.70 o
   3 -10   2         68.47         57.95         6.74 o
   4 -10   2       1078.60       1055.52        24.72 o
   5 -10   2         64.24         62.71         8.18 o
   6 -10   2          0.63          0.27         6.39 o
   7 -10   2        230.52        254.30        16.50 o
   8 -10   2         29.78         32.58        12.33 o
  -9  -9   2          1.61         -1.20        10.91 o
  -8  -9   2          2.29         -2.85         7.27 o
  -7  -9   2          0.88         -1.20         6.29 o
  -6  -9   2         15.72         22.48         6.51 o
  -5  -9   2        655.18        616.98        17.33 o
  -4  -9   2        111.40        112.22         7.44 o
  -3  -9   2         39.64         36.44         4.62 o
  -2  -9   2        302.99        297.86         9.12 o
  -1  -9   2        337.71        334.60        10.54 o
   0  -9   2        380.38        350.76        10.23 o
   1  -9   2        593.73        573.70        15.19 o
   2  -9   2         58.51         61.27         6.57 o
   3  -9   2        920.56        902.23        22.83 o
   4  -9   2        433.92        467.15        16.32 o
   5  -9   2        135.16        126.97         8.39 o
   6  -9   2        123.95        101.50         9.76 o
   7  -9   2        103.79        110.92        11.90 o
   8  -9   2         68.67         51.35        11.36 o
  -9  -8   2         74.98         73.37        13.06 o
  -8  -8   2         24.71         36.63         9.38 o
  -7  -8   2        793.24        802.58        26.08 o
  -6  -8   2        273.78        266.08        13.58 o
  -5  -8   2         65.83         66.57         5.17 o
  -4  -8   2       1136.29       1217.52        22.26 o
  -3  -8   2        246.72        241.87         7.75 o
  -2  -8   2        497.09        471.92        11.56 o
  -1  -8   2       1830.23       1874.67        31.01 o
   0  -8   2        518.54        515.48        12.37 o
   1  -8   2        250.45        227.39         8.24 o
   2  -8   2        601.36        614.47        15.28 o
   3  -8   2         18.09          3.92         5.45 o
   4  -8   2         88.46         98.39         6.71 o
   5  -8   2         25.76         24.71         5.35 o
   6  -8   2         18.70         10.38         6.29 o
   7  -8   2          0.76         -5.66         7.58 o
   8  -8   2          5.64         -3.78         8.06 o
   9  -8   2         22.03         18.59        11.33 o
  -9  -7   2          2.03          2.64         9.13 o
  -8  -7   2          2.53         -3.46         6.78 o
  -7  -7   2        669.74        678.57        21.85 o
  -6  -7   2         30.49         31.86         4.36 o
  -5  -7   2        261.06        269.75         8.52 o
  -4  -7   2         22.02         27.58         3.83 o
  -3  -7   2        263.08        272.98        11.22 o
  -2  -7   2        288.50        280.59         7.29 o
  -1  -7   2       2629.77       2602.77        40.23 o
   0  -7   2        894.72        857.76        17.09 o
   1  -7   2       1482.41       1514.74        27.00 o
   2  -7   2        438.66        435.22        10.91 o
   3  -7   2        525.72        447.58        13.12 o
   4  -7   2        206.41        198.69         8.56 o
   5  -7   2        927.36        935.58        22.15 o
   6  -7   2        121.93        134.29         8.96 o
   7  -7   2        135.63        138.84        12.85 o
   8  -7   2         85.53         83.53        12.40 o
   9  -7   2         17.06          4.01        11.16 o
 -10  -6   2         29.76         25.58        12.56 o
  -9  -6   2         88.82        103.14        15.40 o
  -8  -6   2        544.61        528.89        24.45 o
  -7  -6   2        543.05        515.82        18.94 o
  -6  -6   2        275.57        227.62        11.89 o
  -5  -6   2        873.01        828.23        17.27 o
  -4  -6   2        917.64        922.65        17.41 o
  -3  -6   2        327.73        302.05         8.25 o
  -2  -6   2       1075.46        975.13        16.08 o
  -1  -6   2        621.24        557.35        12.07 o
   0  -6   2        157.87        155.96         8.96 o
   1  -6   2        875.13        947.86        18.03 o
   2  -6   2        102.28        106.09         4.78 o
   3  -6   2        344.58        370.15         9.94 o
   4  -6   2         16.05         26.35         4.37 o
   5  -6   2         15.93          8.58         4.55 o
   6  -6   2        197.45        208.90        13.41 o
   7  -6   2         24.43         19.05         7.97 o
   8  -6   2         64.47         62.91        11.83 o
   9  -6   2         89.49         92.62        14.54 o
 -10  -5   2          7.29          3.29        11.03 o
  -9  -5   2         26.93         23.25        10.35 o
  -8  -5   2         99.47         95.62        11.78 o
  -7  -5   2        134.01        137.04        13.48 o
  -6  -5   2        750.16        753.70        24.36 o
  -5  -5   2       1249.65       1222.39        25.69 o
  -4  -5   2        296.76        302.83        10.15 o
  -3  -5   2        290.05        287.39         9.90 o
  -2  -5   2       3133.14       3168.49        42.75 o
  -1  -5   2        388.67        374.58         8.96 o
   0  -5   2        743.48        722.11        13.17 o
   1  -5   2        900.02        944.59        15.94 o
   2  -5   2       3372.09       3250.73        51.90 o
   3  -5   2       1411.66       1318.76        23.91 o
   4  -5   2        364.38        371.87        11.33 o
   5  -5   2        934.69        876.51        23.82 o
   6  -5   2         33.11         36.18         6.98 o
   7  -5   2       1468.93       1422.71        43.21 o
   8  -5   2        295.25        299.12        20.67 o
   9  -5   2         85.43         82.79        14.08 o
  10  -5   2          9.00         -4.73        11.94 o
 -10  -4   2        101.25         88.66        15.70 o
  -9  -4   2          7.65          2.09         9.12 o
  -8  -4   2        198.12        227.87        16.43 o
  -7  -4   2        389.21        414.23        19.80 o
  -6  -4   2       1459.99       1412.05        27.73 o
  -5  -4   2        847.72        820.03        19.08 o
  -4  -4   2       1105.64       1085.46        25.29 o
  -3  -4   2        341.66        296.99         9.62 o
  -2  -4   2       7305.26       7138.51        96.10 o
  -1  -4   2       1107.40       1108.42        15.30 o
   0  -4   2       5539.44       5430.55        74.34 o
   1  -4   2       1915.18       1884.58        26.73 o
   2  -4   2       1056.52       1042.73        26.70 o
   3  -4   2        764.43        763.90        14.72 o
   4  -4   2         30.24         18.78         3.85 o
   5  -4   2         54.97         54.75         5.48 o
   6  -4   2        864.50        840.83        23.28 o
   7  -4   2        443.30        406.92        20.25 o
   8  -4   2         38.90         22.45         9.53 o
   9  -4   2         70.18         85.36        14.14 o
  10  -4   2          5.48         16.06        11.48 o
 -10  -3   2         79.25         95.21        15.38 o
  -9  -3   2         21.19         36.32        10.51 o
  -8  -3   2        191.22        209.63        21.85 o
  -7  -3   2         25.42         24.88         7.41 o
  -6  -3   2         70.04         68.47         7.83 o
  -5  -3   2         90.91        105.85         7.49 o
  -4  -3   2       1097.24       1172.69        23.27 o
  -3  -3   2         51.56         50.98         3.98 o
  -2  -3   2        242.33        254.45         6.44 o
  -1  -3   2       2237.57       2298.44        28.74 o
   0  -3   2      10337.54      10182.72       130.07 o
   1  -3   2       7052.06       6995.69       104.23 o
   2  -3   2        208.14        193.45         5.69 o
   3  -3   2       2855.86       2797.92        43.08 o
   4  -3   2        910.36        895.84        16.67 o
   5  -3   2        766.51        758.77        19.56 o
   6  -3   2        771.68        806.32        20.66 o
   7  -3   2         97.82         71.40         9.73 o
   8  -3   2         15.19         10.28         8.47 o
   9  -3   2         88.96         97.20        16.10 o
  10  -3   2         84.69        120.04        17.28 o
 -10  -2   2        105.83        105.47        15.48 o
  -9  -2   2        948.52        971.23        38.35 o
  -8  -2   2         70.75         84.44        11.07 o
  -7  -2   2        597.00        621.40        24.23 o
  -6  -2   2         58.82         60.76         7.03 o
  -5  -2   2       1923.07       1858.97        37.79 o
  -4  -2   2         21.53         32.42         4.45 o
  -3  -2   2       4293.38       4252.51        59.50 o
  -2  -2   2       2072.72       1995.76        27.70 o
  -1  -2   2        322.55        309.37         5.73 o
   0  -2   2      22216.04      22341.18       282.91 o
   1  -2   2       3817.29       3631.58        52.51 o
   2  -2   2       3202.47       3166.86        42.55 o
   3  -2   2       3051.27       3165.86        42.75 o
   4  -2   2        137.56        148.36         6.54 o
   5  -2   2        230.05        252.84         9.54 o
   6  -2   2          2.08          2.54         4.68 o
   7  -2   2        526.46        532.52        21.92 o
   8  -2   2         12.35         11.52         8.26 o
   9  -2   2         54.23         40.25        15.39 o
  10  -2   2         56.49         42.19        12.89 o
 -10  -1   2        131.55        156.54        18.50 o
  -9  -1   2        717.75        715.06        32.97 o
  -8  -1   2         20.54         22.50         8.07 o
  -7  -1   2        384.58        381.41        16.53 o
  -6  -1   2         43.40         43.16         8.29 o
  -5  -1   2         36.01         29.31         4.89 o
  -4  -1   2         36.81         31.30         4.45 o
  -3  -1   2        590.90        546.89        11.32 o
  -2  -1   2       1164.47       1123.80        18.00 o
  -1  -1   2        496.00        547.49         9.68 o
   0  -1   2       1145.50        968.17        16.53 o
   1  -1   2       1492.85       1514.38        21.62 o
   2  -1   2       4280.68       4335.43        62.67 o
   3  -1   2        969.31        948.20        15.59 o
   4  -1   2        947.51        917.31        20.83 o
   5  -1   2       1513.53       1525.28        37.76 o
   6  -1   2        344.37        335.60        13.83 o
   7  -1   2        728.18        709.67        25.33 o
   8  -1   2        309.17        337.10        21.79 o
   9  -1   2        342.10        335.51        23.95 o
  10  -1   2         17.52          7.68        10.47 o
 -10   0   2         55.71         75.08        14.32 o
  -9   0   2         78.18         63.36        12.11 o
  -8   0   2          0.82         -5.97         6.85 o
  -7   0   2       1201.40       1193.74        37.99 o
  -6   0   2       1362.01       1343.12        39.82 o
  -5   0   2       2934.06       3018.64        55.98 o
  -4   0   2       5262.06       5579.32        90.78 o
  -3   0   2       4814.39       5009.10        76.96 o
  -2   0   2        206.90        190.53         5.13 o
   1   0   2        986.27        877.94        11.58 o
   2   0   2       1844.56       1843.92        24.81 o
   3   0   2        432.74        426.08         9.21 o
   4   0   2        209.99        232.50         8.25 o
   5   0   2        313.70        313.03        10.68 o
   6   0   2          5.58          5.15         4.57 o
   7   0   2         10.96         17.87         6.98 o
   8   0   2       3414.70       3511.00        94.19 o
   9   0   2          6.40          4.79         8.78 o
  10   0   2        141.74        170.41        18.98 o
 -10   1   2        130.57        165.83        20.48 o
  -9   1   2        717.79        673.33        31.97 o
  -8   1   2         19.95         30.58        15.92 o
  -7   1   2        383.65        366.07        19.00 o
  -6   1   2         44.82         39.13         7.70 o
  -5   1   2         35.79         22.29         7.59 o
  -4   1   2         38.22         30.14         4.06 o
  -3   1   2        589.93        576.71        12.40 o
  -2   1   2       1158.75       1094.95        17.54 o
  -1   1   2        508.34        559.31         9.29 o
   1   1   2       1475.41       1490.37        17.51 o
   2   1   2       4284.29       4417.74        55.34 o
   3   1   2        977.39        986.63        20.42 o
   4   1   2        938.19        874.45        21.15 o
   5   1   2       1509.43       1500.31        33.88 o
   6   1   2        348.63        358.13        12.70 o
   7   1   2        725.97        723.99        25.53 o
   8   1   2        308.37        311.38        20.63 o
   9   1   2        344.57        349.45        23.57 o
  10   1   2         17.97         13.82        10.79 o
 -10   2   2        106.69        116.51        16.85 o
  -9   2   2        950.20       1000.53       132.96 o
  -8   2   2         66.33         72.69        13.22 o
  -7   2   2        595.16        607.67        24.48 o
  -6   2   2         64.89         64.60         7.90 o
  -5   2   2       1912.07       1824.12        43.79 o
  -4   2   2         13.04         28.23         4.49 o
  -3   2   2       4322.97       4214.98        79.43 o
  -2   2   2       2054.38       2002.87        30.45 o
  -1   2   2        296.80        283.65         5.36 o
   0   2   2      22250.17      22958.33       268.78 o
   1   2   2       3808.16       3720.27        64.29 o
   2   2   2       3196.14       3253.01        45.06 o
   3   2   2       3057.22       3150.44        61.92 o
   4   2   2        138.63        147.81         9.57 o
   5   2   2        231.92        238.74        12.80 o
   6   2   2          1.62         -3.55         4.66 o
   7   2   2        527.36        588.40        41.30 o
   8   2   2         14.07         13.74         8.65 o
   9   2   2         54.04         32.76        10.75 o
  10   2   2         54.63         60.53        14.24 o
 -10   3   2         77.27         63.30        18.23 o
  -9   3   2         24.78         32.11        16.04 o
  -8   3   2        192.90        234.46        20.53 o
  -7   3   2         22.91         11.06        11.64 o
  -6   3   2         72.26         71.23         8.11 o
  -5   3   2         91.94         97.92         8.17 o
  -4   3   2       1103.43       1165.86        29.41 o
  -3   3   2         46.75         46.99         4.16 o
  -2   3   2        226.78        246.36         6.67 o
  -1   3   2       2260.44       2343.66        34.99 o
   0   3   2      10358.79      10214.54       136.98 o
   1   3   2       7032.43       7429.88       136.16 o
   2   3   2        209.83        190.31         8.66 o
   3   3   2       2879.94       2835.59        61.47 o
   4   3   2        896.49        838.45        21.46 o
   5   3   2        765.56        748.64        23.13 o
   6   3   2        782.33        794.42        23.56 o
   7   3   2         86.37         85.35        13.78 o
   8   3   2         11.30          3.78         9.07 o
   9   3   2         90.42         69.81        12.91 o
  10   3   2         83.60         82.84        17.91 o
 -10   4   2        102.23         72.51        18.58 o
  -9   4   2          7.35          4.50        10.78 o
  -8   4   2        192.45        202.41        19.29 o
  -7   4   2        389.23        380.55        23.32 o
  -6   4   2       1473.18       1437.44        37.71 o
  -5   4   2        833.71        816.14        23.60 o
  -4   4   2       1107.79       1081.34        27.77 o
  -3   4   2        358.19        341.72        12.30 o
  -2   4   2       7301.46       7314.51       126.58 o
  -1   4   2       1091.91       1097.97        17.20 o
   0   4   2       5566.34       5433.28        74.31 o
   1   4   2       1920.25       1937.88        33.38 o
   2   4   2       1051.10       1052.36        35.95 o
   3   4   2        764.64        774.89        22.14 o
   4   4   2         29.66         10.61         4.13 o
   5   4   2         55.68         68.83         8.70 o
   6   4   2        863.76        863.93        29.27 o
   7   4   2        439.74        396.66        23.40 o
   8   4   2         41.11         30.90        12.05 o
   9   4   2         70.11         76.09        16.97 o
  10   4   2          5.11          6.92        10.07 o
 -10   5   2          5.59          7.20        12.57 o
  -9   5   2         27.50         43.39        20.01 o
  -8   5   2         99.25         95.03        18.80 o
  -7   5   2        131.84        148.71        16.03 o
  -6   5   2        748.81        743.95        23.39 o
  -5   5   2       1245.23       1198.57        34.46 o
  -4   5   2        300.52        336.61        12.77 o
  -3   5   2        280.20        285.65        10.23 o
  -2   5   2       3137.01       3223.65        58.45 o
  -1   5   2        401.41        407.70         9.98 o
   0   5   2        746.63        729.92        14.55 o
   1   5   2        859.29        924.28        18.45 o
   2   5   2       3391.86       3400.36       117.67 o
   3   5   2       1421.61       1321.93        34.78 o
   4   5   2        353.44        349.84        13.80 o
   5   5   2        938.52        884.95        28.01 o
   6   5   2         29.70         20.54         6.84 o
   7   5   2       1474.01       1431.84        51.47 o
   8   5   2        297.43        354.11        46.14 o
   9   5   2         86.63        109.14        25.36 o
  10   5   2          7.69         19.72        20.62 o
 -10   6   2         30.47         30.56        15.49 o
  -9   6   2         89.05        121.07        20.06 o
  -8   6   2        546.47        526.53        30.46 o
  -7   6   2        548.33        547.61        28.47 o
  -6   6   2        266.66        254.81        18.26 o
  -5   6   2        869.65        911.36        28.74 o
  -4   6   2        923.21        921.09        25.00 o
  -3   6   2        332.03        320.73        12.04 o
  -2   6   2       1061.42        991.18        23.04 o
  -1   6   2        622.51        573.93        13.12 o
   0   6   2        165.74        164.24         6.31 o
   1   6   2        875.05        962.33        19.72 o
   2   6   2         94.82        107.65         4.59 o
   3   6   2        343.58        371.37        17.97 o
   4   6   2         15.42         21.54         4.91 o
   5   6   2         16.40         16.38         8.37 o
   6   6   2        196.35        198.04        14.20 o
   7   6   2         25.58         17.46         8.60 o
   8   6   2         65.25         55.43        15.89 o
   9   6   2         87.27         99.85        18.40 o
  -9   7   2          2.28          3.06        11.70 o
  -8   7   2          2.20          8.41        10.55 o
  -7   7   2        669.37        688.94        33.20 o
  -6   7   2         31.70         22.37         8.84 o
  -5   7   2        258.86        271.23        12.69 o
  -4   7   2         22.88         21.36         6.39 o
  -3   7   2        256.60        296.16        11.88 o
  -2   7   2        289.73        272.66         9.48 o
  -1   7   2       2646.21       2677.19        53.87 o
   0   7   2        889.15        873.52        20.66 o
   1   7   2       1485.74       1520.67        32.80 o
   2   7   2        443.44        447.91        12.14 o
   3   7   2        517.36        472.31        21.35 o
   4   7   2        202.11        192.35        10.27 o
   5   7   2        939.29        973.57        30.45 o
   6   7   2        120.24        130.09        10.93 o
   7   7   2        132.59         87.05        16.14 o
   8   7   2         86.81         88.80        14.25 o
   9   7   2         14.56         23.53        12.55 o
  -9   8   2         74.92        103.60        17.55 o
  -8   8   2         20.82         19.83        12.67 o
  -7   8   2        800.91        864.66        38.46 o
  -6   8   2        272.08        279.45        20.14 o
  -5   8   2         57.12         56.16         9.38 o
  -4   8   2       1146.56       1204.66        31.35 o
  -3   8   2        242.37        249.01        24.29 o
  -2   8   2        489.77        490.41        15.06 o
  -1   8   2       1842.03       1918.23        40.79 o
   0   8   2        519.72        544.60        15.11 o
   1   8   2        244.51        235.47        10.75 o
   2   8   2        606.92        638.47        16.08 o
   3   8   2         16.97         21.69         5.24 o
   4   8   2         87.08         97.59        12.36 o
   5   8   2         25.64         22.45         6.42 o
   6   8   2         17.35         13.25         9.41 o
   7   8   2          1.24          2.89         7.52 o
   8   8   2          6.01          7.37         9.42 o
   9   8   2         20.82         38.98        14.22 o
  -9   9   2          2.36          1.75        10.55 o
  -8   9   2          1.69         -3.46         9.53 o
  -7   9   2          1.27         -2.95         7.97 o
  -6   9   2         15.78          7.55         8.74 o
  -5   9   2        658.75        587.53        37.63 o
  -4   9   2        112.21        129.10        11.66 o
  -3   9   2         37.57         33.54         7.51 o
  -2   9   2        305.55        310.25        11.92 o
  -1   9   2        330.61        347.32        18.45 o
   0   9   2        376.23        346.98        12.85 o
   1   9   2        596.89        555.85        28.47 o
   2   9   2         58.53         55.02         6.35 o
   3   9   2        920.68        915.36        28.33 o
   4   9   2        435.08        449.98        19.50 o
   5   9   2        132.87        134.15        10.08 o
   6   9   2        122.43        126.07        13.27 o
   7   9   2        101.90         91.63        13.04 o
   8   9   2         70.92         68.08        14.04 o
  -8  10   2         24.91         38.32        12.93 o
  -7  10   2         19.31         28.45        10.78 o
  -6  10   2        351.46        370.53        26.04 o
  -5  10   2        646.28        597.48        29.56 o
  -4  10   2         90.12         85.90        12.60 o
  -3  10   2        460.15        489.47        33.88 o
  -2  10   2        314.94        337.31        16.38 o
  -1  10   2          7.93         17.34         7.83 o
   0  10   2        511.45        524.70        15.98 o
   1  10   2        103.81        108.97         9.01 o
   2  10   2         26.26         24.05         7.57 o
   3  10   2         69.42         75.79         9.06 o
   4  10   2       1082.81       1029.14        32.22 o
   5  10   2         63.88         69.67         8.43 o
   6  10   2          0.51         -8.87         8.87 o
   7  10   2        231.20        224.41        18.89 o
   8  10   2         29.89          8.15        10.45 o
  -8  11   2        360.78        410.79        35.93 o
  -7  11   2          3.05         -3.67        11.03 o
  -6  11   2          6.75          6.61        11.78 o
  -5  11   2        118.14         85.66        15.22 o
  -4  11   2         12.42         10.96         8.72 o
  -3  11   2         54.35         63.10        11.22 o
  -2  11   2        291.40        300.71        28.30 o
  -1  11   2         32.92         28.36        12.94 o
   0  11   2         79.13         77.83        12.75 o
   1  11   2        433.21        475.83        19.83 o
   2  11   2        131.93        122.09        12.07 o
   3  11   2        754.02        799.27        38.03 o
   4  11   2         38.39         54.54         8.39 o
   5  11   2         62.20         69.54        11.20 o
   6  11   2        169.69        198.01        16.67 o
   7  11   2        123.85        142.20        22.30 o
  -7  12   2         13.66         13.47        13.97 o
  -6  12   2        142.55        141.13        21.15 o
  -5  12   2         54.53         50.78        18.03 o
  -4  12   2        148.95        142.45        20.18 o
  -3  12   2        330.89        331.00        28.04 o
  -2  12   2        108.10        110.97        17.62 o
  -1  12   2        268.81        246.28        23.86 o
   0  12   2         78.68         75.53        15.74 o
   1  12   2        211.74        178.61        27.35 o
   2  12   2         37.35         68.89        13.70 o
   3  12   2         72.70         72.20        14.53 o
   4  12   2        147.02        111.36        15.68 o
   5  12   2         10.18          4.65        17.72 o
   6  12   2          6.89          8.07         9.92 o
   7  12   2         16.48         10.22        17.87 o
  -7  13   2         26.15         15.89        14.79 o
  -6  13   2         10.96         -5.25        19.25 o
  -5  13   2          3.69          5.45        11.23 o
  -4  13   2         32.22         20.44        24.44 o
  -3  13   2         24.15          8.99        15.58 o
  -2  13   2        147.66        137.52        20.61 o
  -1  13   2        681.02        590.27        37.70 o
   0  13   2        190.42        176.29        21.70 o
   1  13   2         95.01         97.05        17.79 o
   2  13   2         30.01         30.75        12.72 o
   3  13   2        262.02        290.12        24.99 o
   4  13   2         43.03         32.45        18.49 o
   5  13   2        131.25        135.64        20.62 o
   6  13   2         74.32        106.07        18.18 o
  -6  14   2        128.51        127.94        22.41 o
  -5  14   2         71.21         77.01        19.19 o
  -4  14   2         99.49        101.42        34.07 o
  -3  14   2         57.69          9.65        13.94 o
  -2  14   2        107.25        134.48        25.51 o
  -1  14   2        955.47        979.78        52.63 o
   0  14   2          8.45         -6.64        12.39 o
   1  14   2         50.79         78.22        26.89 o
   2  14   2         16.77         16.97        13.60 o
   3  14   2          4.93          7.10        12.48 o
   4  14   2         20.67         15.39        12.18 o
   5  14   2         17.00         16.35        30.25 o
  -5  15   2         26.46         15.84        15.63 o
  -4  15   2         12.48         47.37        22.15 o
  -3  15   2          1.52         10.27        15.37 o
  -2  15   2         44.05         38.68        18.94 o
  -1  15   2        342.25        303.21        30.89 o
   0  15   2         23.62          4.12        16.35 o
   1  15   2         81.81         47.96        23.07 o
   2  15   2        154.55        140.96        22.73 o
   3  15   2         39.05         35.14        15.76 o
   4  15   2          7.96        -12.04        12.76 o
  -3  16   2         43.08          5.41        25.82 o
  -2  16   2        253.11        292.88        31.09 o
  -1  16   2         20.21         -4.14        12.64 o
   0  16   2          7.05        -14.82        14.82 o
   1  16   2         38.83         43.23        17.00 o
   2  16   2         95.20        137.27        22.60 o
   3  16   2         14.83         18.42        15.31 o
  -3 -16   3          0.51         -8.63         8.63 o
  -2 -16   3        248.45        281.06        28.45 o
  -1 -16   3         96.20         86.69        13.69 o
   0 -16   3          7.13         -3.73         8.89 o
   1 -16   3         18.36         14.93        10.00 o
   2 -16   3         13.62          8.02         9.90 o
   3 -16   3        114.12        146.64        15.22 o
  -5 -15   3          4.78         12.05         9.89 o
  -4 -15   3         18.20         35.66        10.55 o
  -3 -15   3         29.66         21.28         9.92 o
  -2 -15   3         16.25          7.76         9.12 o
  -1 -15   3         89.87         84.18        12.06 o
   0 -15   3          8.53         -3.22         8.52 o
   1 -15   3         24.96         10.95         8.84 o
   2 -15   3         11.32          8.78         9.13 o
   3 -15   3          5.12          0.73         8.97 o
   4 -15   3         24.34          5.83         9.58 o
  -6 -14   3          8.61          2.43        10.32 o
  -5 -14   3          0.96          0.00         8.03 o
  -4 -14   3         19.56         26.95         9.23 o
  -3 -14   3          5.58         -3.47         8.10 o
  -2 -14   3         80.64         62.93        10.89 o
  -1 -14   3        107.28        113.20        12.46 o
   0 -14   3        217.16        191.30        15.12 o
   1 -14   3        177.15        195.19        16.89 o
   2 -14   3         37.75         25.37         9.63 o
   3 -14   3        198.38        196.67        15.68 o
   4 -14   3          5.44         -6.98         9.69 o
   5 -14   3        234.37        220.16        18.12 o
  -7 -13   3         44.90         54.83        11.83 o
  -6 -13   3        143.35        146.50        12.92 o
  -5 -13   3         10.42          3.94         7.93 o
  -4 -13   3         19.42         25.72         9.87 o
  -3 -13   3         89.94         75.13        10.49 o
  -2 -13   3        142.52        129.89        12.46 o
  -1 -13   3         12.18         14.12         7.46 o
   0 -13   3        223.59        225.51        15.13 o
   1 -13   3          0.47         -5.64         7.19 o
   2 -13   3         17.70         -6.22         7.31 o
   3 -13   3          9.40         -6.30         8.77 o
   4 -13   3         18.36         13.11         9.50 o
   5 -13   3        177.31        191.34        15.33 o
   6 -13   3          1.54         -4.30         8.70 o
  -7 -12   3         98.35        124.26        13.90 o
  -6 -12   3         19.53         11.97         8.39 o
  -5 -12   3         60.42         44.39         8.59 o
  -4 -12   3         33.72         31.29         8.53 o
  -3 -12   3         23.03         21.49         5.98 o
  -2 -12   3        300.72        283.11        17.67 o
  -1 -12   3         90.60         89.13         8.89 o
   0 -12   3        599.08        622.45        20.39 o
   1 -12   3        183.09        182.90        13.84 o
   2 -12   3         61.43         76.65        19.76 o
   3 -12   3        333.78        309.91        17.23 o
   4 -12   3         60.62         44.40         9.04 o
   5 -12   3         18.92         10.52         8.08 o
   6 -12   3          9.42         27.15         8.75 o
   7 -12   3         20.81          2.58         8.82 o
  -8 -11   3        173.99        167.12        15.94 o
  -7 -11   3        127.43        149.05        12.78 o
  -6 -11   3         41.31         40.87         7.60 o
  -5 -11   3        104.60        119.97        12.14 o
  -4 -11   3         32.12         34.78         5.60 o
  -3 -11   3        204.26        210.93        10.65 o
  -2 -11   3         48.05         54.40         7.41 o
  -1 -11   3          1.92         -4.26         4.26 o
   0 -11   3        184.98        191.83        10.08 o
   1 -11   3         91.42         83.10         9.68 o
   2 -11   3         31.30         40.75         6.80 o
   3 -11   3         19.82         14.73         8.18 o
   4 -11   3         19.89         19.23         5.34 o
   5 -11   3         13.91         17.30         9.70 o
   6 -11   3         35.29         40.30         8.41 o
   7 -11   3         20.32         26.85         8.47 o
  -8 -10   3         31.62         25.43         8.62 o
  -7 -10   3         18.86         13.52         6.32 o
  -6 -10   3        203.03        194.64        15.32 o
  -5 -10   3          6.02         13.88         6.89 o
  -4 -10   3         13.69          9.16         4.15 o
  -3 -10   3         29.57         36.59         6.00 o
  -2 -10   3        369.36        389.13        11.16 o
  -1 -10   3        245.52        248.23         9.06 o
   0 -10   3        546.41        567.34        14.09 o
   1 -10   3         40.13         23.59         5.37 o
   2 -10   3         45.49         45.32         6.15 o
   3 -10   3         49.92         44.38         5.85 o
   4 -10   3        232.79        219.76        11.25 o
   5 -10   3         34.53         35.52         5.82 o
   6 -10   3         71.15         70.46         9.68 o
   7 -10   3         14.72          5.90         8.22 o
   8 -10   3         21.55         25.47        11.14 o
  -9  -9   3          2.49          1.68         9.07 o
  -8  -9   3        164.67        201.67        14.28 o
  -7  -9   3        310.56        318.15        16.10 o
  -6  -9   3        361.91        382.37        14.68 o
  -5  -9   3        644.26        635.10        14.48 o
  -4  -9   3        302.45        323.71         9.90 o
  -3  -9   3        456.87        458.84        14.24 o
  -2  -9   3        417.52        458.97        13.71 o
  -1  -9   3        180.15        189.59         8.02 o
   0  -9   3        475.15        463.59        15.93 o
   1  -9   3        103.82         98.23         6.60 o
   2  -9   3        254.06        253.20         9.81 o
   3  -9   3        147.94        161.59         7.76 o
   4  -9   3         15.12          7.54         4.35 o
   5  -9   3         41.88         41.32         5.67 o
   6  -9   3         16.09         17.56         6.77 o
   7  -9   3          7.55         -3.26         7.83 o
   8  -9   3         14.87          7.42        10.93 o
  -9  -8   3         34.22         34.21        10.83 o
  -8  -8   3         41.87         32.42         7.84 o
  -7  -8   3        462.25        465.95        23.67 o
  -6  -8   3         12.01         13.60         5.10 o
  -5  -8   3        130.67        142.20         7.60 o
  -4  -8   3        380.01        366.30         9.60 o
  -3  -8   3        774.18        807.01        14.51 o
  -2  -8   3        214.09        232.35         9.41 o
  -1  -8   3        632.22        639.55        14.27 o
   0  -8   3        123.25        131.35         6.40 o
   1  -8   3         82.98         74.11         5.71 o
   2  -8   3        360.77        345.60        14.95 o
   3  -8   3         11.01         12.81         4.55 o
   4  -8   3         30.77         32.22         7.52 o
   5  -8   3        364.48        340.94        12.43 o
   6  -8   3         55.62         47.17         7.47 o
   7  -8   3         85.89         78.45        10.94 o
   8  -8   3         20.62          9.86        11.91 o
   9  -8   3        175.28        224.67        36.23 o
  -9  -7   3          9.87         16.88         9.78 o
  -8  -7   3          2.17          2.04         6.93 o
  -7  -7   3         32.66         44.72         7.51 o
  -6  -7   3        156.47        158.85         7.92 o
  -5  -7   3        279.27        289.59         9.07 o
  -4  -7   3         36.74         37.55         4.21 o
  -3  -7   3        141.14        165.58         7.32 o
  -2  -7   3        223.15        225.43         6.65 o
  -1  -7   3        109.62        110.94         5.50 o
   0  -7   3         40.83         38.96         3.70 o
   1  -7   3         38.61         41.58         3.97 o
   2  -7   3        895.71        919.81        17.83 o
   3  -7   3        406.25        403.44        10.41 o
   4  -7   3         20.20         26.21         4.15 o
   5  -7   3        290.94        252.43        17.01 o
   6  -7   3         64.26         64.47         7.45 o
   7  -7   3         65.61         58.66         9.85 o
   8  -7   3         64.06         76.41        14.73 o
   9  -7   3          1.12          6.31         9.77 o
 -10  -6   3         22.98         14.86        11.73 o
  -9  -6   3          5.27         15.39         8.51 o
  -8  -6   3          8.92         15.60         8.14 o
  -7  -6   3        192.29        198.52        11.86 o
  -6  -6   3         46.07         38.35         8.46 o
  -5  -6   3         24.87         24.66         3.99 o
  -4  -6   3         83.22         82.21         4.98 o
  -3  -6   3        294.54        309.41         8.28 o
  -2  -6   3         33.95         42.86         3.47 o
  -1  -6   3          0.36          5.11         2.94 o
   0  -6   3        661.86        670.31        13.07 o
   1  -6   3        131.91        146.11         5.80 o
   2  -6   3        184.27        206.08         9.33 o
   3  -6   3         64.93         77.82         5.02 o
   4  -6   3         68.81         71.56         8.61 o
   5  -6   3         25.69         23.45         5.40 o
   6  -6   3        407.66        424.47        16.63 o
   7  -6   3        146.47        141.98        12.92 o
   8  -6   3          6.08         -6.28         8.06 o
   9  -6   3         13.38          9.73        10.18 o
 -10  -5   3         20.68         12.89        12.88 o
  -9  -5   3         75.65         66.78        12.76 o
  -8  -5   3         70.69         57.68        10.14 o
  -7  -5   3        211.66        236.39        14.47 o
  -6  -5   3        842.12        821.74        19.15 o
  -5  -5   3         68.79         75.78         6.45 o
  -4  -5   3        202.06        192.20         8.28 o
  -3  -5   3        650.65        688.80        12.32 o
  -2  -5   3       1384.32       1349.30        18.86 o
  -1  -5   3        451.23        457.74        10.41 o
   0  -5   3        248.93        259.23         6.36 o
   1  -5   3       1305.71       1359.95        22.53 o
   2  -5   3       1707.64       1692.94        32.09 o
   3  -5   3        205.80        218.52         7.11 o
   4  -5   3         42.20         33.23         4.75 o
   5  -5   3          8.05         14.44         5.08 o
   6  -5   3        950.98        928.72        26.35 o
   7  -5   3        288.80        280.82        16.91 o
   8  -5   3         55.64         50.64        11.05 o
   9  -5   3         59.19         41.51        11.41 o
 -10  -4   3         26.49         20.49        11.37 o
  -9  -4   3        109.41         98.77        21.28 o
  -8  -4   3         65.87         53.57        14.80 o
  -7  -4   3         87.83         76.12        10.24 o
  -6  -4   3       1120.96       1162.47        25.56 o
  -5  -4   3          5.09          7.57         3.88 o
  -4  -4   3        182.35        187.70         7.85 o
  -3  -4   3        731.34        737.91        14.40 o
  -2  -4   3        531.97        554.72         9.22 o
  -1  -4   3        261.17        270.42         6.71 o
   0  -4   3       2182.73       2156.99        29.90 o
   1  -4   3       1508.78       1570.66        25.39 o
   2  -4   3          2.49          2.38         3.26 o
   3  -4   3         40.63         34.09         3.37 o
   4  -4   3        509.41        482.31        13.17 o
   5  -4   3         82.39         79.73         7.25 o
   6  -4   3        231.14        262.55        11.25 o
   7  -4   3         18.24         19.13         8.51 o
   8  -4   3          8.05         -0.62         8.25 o
   9  -4   3          3.96          2.10        10.80 o
  10  -4   3         23.54         22.26        12.33 o
 -10  -3   3         70.75         48.50        20.82 o
  -9  -3   3          1.64         -5.08         8.81 o
  -8  -3   3          3.40         -0.44         6.98 o
  -7  -3   3          1.86         14.96         6.81 o
  -6  -3   3         29.63         28.67         6.22 o
  -5  -3   3        239.87        251.29         8.95 o
  -4  -3   3        106.51        112.66         6.15 o
  -3  -3   3         38.13         33.64         3.43 o
  -2  -3   3       1089.53       1078.29        15.65 o
  -1  -3   3       1043.27       1084.34        15.93 o
   0  -3   3        501.14        474.95         8.45 o
   1  -3   3      17998.74      18149.60       252.16 o
   2  -3   3        695.89        743.34        13.70 o
   3  -3   3          4.03          5.92         2.82 o
   4  -3   3        287.72        278.85         7.98 o
   5  -3   3        124.93        121.69         9.07 o
   6  -3   3         42.53         51.34         6.46 o
   7  -3   3        264.42        250.51        15.76 o
   8  -3   3          6.29         23.66        12.65 o
   9  -3   3         53.39         37.81        11.25 o
  10  -3   3          2.38         -9.70         9.70 o
 -10  -2   3         58.11         63.39        13.48 o
  -9  -2   3         41.74         34.55        12.96 o
  -8  -2   3        393.76        404.89        20.71 o
  -7  -2   3         51.98         34.72         7.29 o
  -6  -2   3         83.63         88.30         7.90 o
  -5  -2   3         70.55         59.53         5.66 o
  -4  -2   3       1025.05       1086.44        20.35 o
  -3  -2   3         60.28         53.74         3.70 o
  -2  -2   3        403.24        386.57         6.84 o
  -1  -2   3        209.34        198.70         5.75 o
   0  -2   3         63.14         55.51         2.56 o
   1  -2   3      30089.53      30708.89       387.17 o
   2  -2   3       1994.90       1969.77        32.09 o
   3  -2   3        132.25        141.12         5.17 o
   4  -2   3        408.93        429.22        10.79 o
   5  -2   3        104.49         99.73         8.69 o
   6  -2   3         57.26         69.76         7.11 o
   7  -2   3        341.66        311.80        17.11 o
   8  -2   3         39.25         33.11        10.05 o
   9  -2   3         24.28         12.54        10.03 o
  10  -2   3         16.81         18.09        11.48 o
 -10  -1   3          9.44         17.84        10.20 o
  -9  -1   3         99.02         86.61        13.54 o
  -8  -1   3        326.06        346.37        19.01 o
  -7  -1   3         14.86          6.43         5.86 o
  -6  -1   3         26.21         26.77         6.47 o
  -5  -1   3        651.16        763.14        24.49 o
  -4  -1   3       5882.67       6292.65       101.82 o
  -3  -1   3        406.02        435.28        10.33 o
  -2  -1   3        632.41        625.87        11.35 o
  -1  -1   3        474.98        423.98         9.39 o
   0  -1   3        485.93        497.74         9.16 o
   1  -1   3      18461.59      18741.42       248.80 o
   2  -1   3        549.81        540.93        11.11 o
   3  -1   3        105.70        108.22         4.79 o
   4  -1   3         61.77         73.48         5.93 o
   5  -1   3          9.31          3.28         4.84 o
   6  -1   3         53.12         53.25         6.45 o
   7  -1   3        221.86        215.19        16.48 o
   8  -1   3        312.62        342.51        21.79 o
   9  -1   3         91.33         94.86        14.39 o
  10  -1   3          9.01         -1.38         9.73 o
 -10   0   3         24.54         30.52        11.52 o
  -9   0   3         38.96         24.92        10.70 o
  -8   0   3         36.93         42.84        10.72 o
  -7   0   3         29.52         27.88         8.23 o
  -6   0   3          4.47         12.76         6.13 o
  -5   0   3        123.51        143.68         8.34 o
  -4   0   3         21.04         26.71         3.44 o
  -3   0   3         15.91         13.75         2.59 o
  -2   0   3        180.02        175.04         6.31 o
  -1   0   3        119.18        123.16         4.76 o
   0   0   3        192.51        185.01         3.97 o
   1   0   3          1.43         -0.76         1.60 o
   2   0   3        279.80        271.82         5.96 o
   3   0   3        128.45        119.52         4.92 o
   4   0   3         16.64          5.98         3.69 o
   5   0   3        145.84        169.45         8.82 o
   6   0   3          8.12          1.93         4.66 o
   7   0   3          1.90         -5.04         6.42 o
   8   0   3          3.29         -6.86         6.86 o
   9   0   3          0.03          0.34         8.41 o
  10   0   3          1.19          3.39        10.61 o
 -10   1   3          9.71          4.60         9.90 o
  -9   1   3         98.83         98.23        19.01 o
  -8   1   3        324.99        332.25        23.38 o
  -7   1   3         15.28         16.70         7.80 o
  -6   1   3         25.95         30.23         6.47 o
  -5   1   3        656.54        729.69        19.06 o
  -4   1   3       5864.87       6357.72       103.18 o
  -3   1   3        410.64        460.99        10.15 o
  -2   1   3        637.52        609.01        12.88 o
  -1   1   3        479.69        434.41         8.51 o
   0   1   3        490.14        505.25         7.73 o
   1   1   3      18436.96      19061.25       216.72 o
   2   1   3        548.08        530.37         9.12 o
   3   1   3        105.61        115.21         5.69 o
   4   1   3         61.99         61.26         4.90 o
   5   1   3          9.16          5.91         3.99 o
   6   1   3         52.91         54.75         6.25 o
   7   1   3        222.83        215.56        16.46 o
   8   1   3        311.63        342.07        21.56 o
   9   1   3         90.55         91.57        14.39 o
  10   1   3          8.96         -1.66         9.52 o
 -10   2   3         60.54         27.68        15.64 o
  -9   2   3         39.81         33.58        14.12 o
  -8   2   3        386.36        369.42        51.58 o
  -7   2   3         53.77         66.96        12.19 o
  -6   2   3         80.65         62.71         8.28 o
  -5   2   3         72.81         65.33         6.16 o
  -4   2   3       1035.95       1075.31        24.60 o
  -3   2   3         58.12         56.39         4.25 o
  -2   2   3        408.09        381.78         9.43 o
  -1   2   3        212.18        215.10         5.39 o
   0   2   3         61.13         63.69         2.68 o
   1   2   3      30084.39      30229.28       540.02 o
   2   2   3       1998.11       2060.76        34.78 o
   3   2   3        131.88        148.20         5.95 o
   4   2   3        407.98        421.70        12.68 o
   5   2   3        105.86        114.93         8.85 o
   6   2   3         56.47         55.88         7.45 o
   7   2   3        340.09        300.93        16.92 o
   8   2   3         39.77         39.46        10.15 o
   9   2   3         23.81          6.52         9.62 o
  10   2   3         16.25         17.45        11.11 o
 -10   3   3         70.23         55.70        17.09 o
  -9   3   3          1.87          0.85        10.49 o
  -8   3   3          3.16          6.03         8.92 o
  -7   3   3          1.57          6.97         6.74 o
  -6   3   3         28.13         21.07         6.33 o
  -5   3   3        241.47        226.81        11.56 o
  -4   3   3        103.49        123.87         9.35 o
  -3   3   3         39.95         36.65         4.57 o
  -2   3   3       1078.91       1041.26        24.80 o
  -1   3   3       1035.13       1107.35        16.21 o
   0   3   3        505.24        485.02         8.81 o
   1   3   3      18020.91      18477.94       330.91 o
   2   3   3        698.49        742.02        14.89 o
   3   3   3          3.94          3.76         2.75 o
   4   3   3        288.05        281.04        13.91 o
   5   3   3        125.80        125.59         8.49 o
   6   3   3         41.60         43.11         9.53 o
   7   3   3        265.84        242.28        27.95 o
   8   3   3          6.40         -0.87         7.57 o
   9   3   3         52.66         45.52        11.93 o
  10   3   3          2.36         10.16        11.45 o
 -10   4   3         25.99         29.02        14.77 o
  -9   4   3        113.32        100.21        18.62 o
  -8   4   3         63.79         65.65        12.77 o
  -7   4   3         88.40        102.30        13.73 o
  -6   4   3       1110.51       1086.40        30.84 o
  -5   4   3          5.50         14.16         6.99 o
  -4   4   3        187.55        215.60        12.88 o
  -3   4   3        726.68        698.33        17.94 o
  -2   4   3        533.06        554.15        13.39 o
  -1   4   3        265.52        285.56         7.03 o
   0   4   3       2184.58       2150.62        34.18 o
   1   4   3       1502.69       1503.54        44.05 o
   2   4   3          3.04         -1.21         5.82 o
   3   4   3         41.93         38.98         4.15 o
   4   4   3        508.04        462.49        21.13 o
   5   4   3         82.43         66.53         8.08 o
   6   4   3        233.01        254.22        14.88 o
   7   4   3         18.07         10.63        10.31 o
   8   4   3          8.45          8.62        10.71 o
   9   4   3          4.21         -8.21         8.54 o
  10   4   3         24.20         27.09        14.97 o
 -10   5   3         20.68         34.37        15.34 o
  -9   5   3         76.00         91.20        19.36 o
  -8   5   3         69.86        105.94        15.87 o
  -7   5   3        212.41        195.54        17.92 o
  -6   5   3        849.13        867.02        26.42 o
  -5   5   3         66.90         69.98         7.75 o
  -4   5   3        196.45        196.01        10.20 o
  -3   5   3        657.41        730.18        19.01 o
  -2   5   3       1391.89       1386.14        27.87 o
  -1   5   3        444.97        463.41        10.31 o
   0   5   3        251.87        249.98         7.16 o
   1   5   3       1300.66       1320.51        34.50 o
   2   5   3       1712.28       1754.86        66.79 o
   3   5   3        205.19        222.59        15.83 o
   4   5   3         41.50         30.33         4.86 o
   5   5   3          8.62          8.46         4.91 o
   6   5   3        953.43        910.79        30.31 o
   7   5   3        286.47        271.01        19.56 o
   8   5   3         56.20         42.46        13.83 o
   9   5   3         59.68         52.14        15.01 o
 -10   6   3         22.93         23.82        15.83 o
  -9   6   3          5.23         17.98        11.64 o
  -8   6   3          8.03         -3.13        13.67 o
  -7   6   3        190.12        196.97        18.57 o
  -6   6   3         47.90         43.32         9.08 o
  -5   6   3         26.39         31.09         6.96 o
  -4   6   3         85.75         91.35         8.22 o
  -3   6   3        293.03        313.83        13.55 o
  -2   6   3         31.31         39.75         4.79 o
  -1   6   3          0.11          0.33         3.07 o
   0   6   3        667.29        695.88        16.77 o
   1   6   3        126.83        140.36         6.83 o
   2   6   3        183.87        204.99        13.72 o
   3   6   3         68.08         72.79        13.43 o
   4   6   3         67.41         57.26         5.67 o
   5   6   3         23.62         13.51         5.67 o
   6   6   3        408.17        426.08        19.98 o
   7   6   3        146.47        139.21        15.20 o
   8   6   3          5.62         13.43        12.37 o
   9   6   3         13.74          6.80        11.87 o
  -9   7   3          9.87         -2.47        10.72 o
  -8   7   3          2.45         15.88        10.12 o
  -7   7   3         30.96         39.17        12.33 o
  -6   7   3        153.87        157.69        15.79 o
  -5   7   3        280.77        295.77        20.41 o
  -4   7   3         36.06         54.01         6.95 o
  -3   7   3        137.43        136.62        10.57 o
  -2   7   3        226.86        229.76         9.68 o
  -1   7   3        106.28        114.53         6.69 o
   0   7   3         41.76         47.38         4.40 o
   1   7   3         39.11         38.84         4.43 o
   2   7   3        893.27        967.43        21.02 o
   3   7   3        406.16        393.06        13.66 o
   4   7   3         19.59         22.80         4.72 o
   5   7   3        290.42        260.47        13.02 o
   6   7   3         64.46         84.88         9.08 o
   7   7   3         64.03         75.56        15.29 o
   8   7   3         64.51         47.25        20.78 o
   9   7   3          0.84          3.27        11.30 o
  -9   8   3         33.34         39.28        14.57 o
  -8   8   3         43.67         42.67        12.59 o
  -7   8   3        468.03        453.32        27.69 o
  -6   8   3         12.85         12.43         8.19 o
  -5   8   3        129.61        128.76        12.04 o
  -4   8   3        378.33        407.30        15.83 o
  -3   8   3        773.60        814.36        23.64 o
  -2   8   3        215.26        229.03        10.06 o
  -1   8   3        632.16        639.26        17.47 o
   0   8   3        126.22        135.56         6.99 o
   1   8   3         82.66         83.43         6.59 o
   2   8   3        360.34        371.84        18.85 o
   3   8   3         11.40          7.28         4.30 o
   4   8   3         31.07         28.46         5.03 o
   5   8   3        364.92        342.26        16.14 o
   6   8   3         54.81         50.08        12.52 o
   7   8   3         86.70         67.22        16.71 o
   8   8   3         19.88          5.92         9.50 o
   9   8   3        175.07        230.25        25.40 o
  -9   9   3          2.39          2.13        12.29 o
  -8   9   3        166.15        187.32        21.22 o
  -7   9   3        312.00        341.76        43.89 o
  -6   9   3        355.21        380.38        24.08 o
  -5   9   3        649.70        673.14        37.56 o
  -4   9   3        306.15        337.59        17.67 o
  -3   9   3        448.29        459.80        16.94 o
  -2   9   3        421.91        445.64        15.00 o
  -1   9   3        183.15        189.27         9.49 o
   0   9   3        470.52        480.09        14.55 o
   1   9   3        102.60        113.00         9.84 o
   2   9   3        255.10        248.15        10.67 o
   3   9   3        147.98        150.15         9.12 o
   4   9   3         14.49         13.07         5.01 o
   5   9   3         40.99         40.13        10.19 o
   6   9   3         16.19         19.21         8.33 o
   7   9   3          7.08         15.18         8.67 o
   8   9   3         14.31         21.33        11.60 o
  -8  10   3         32.76         32.04        13.66 o
  -7  10   3         17.86         14.75        10.81 o
  -6  10   3        202.78        216.17        19.70 o
  -5  10   3          6.51         -3.31         7.80 o
  -4  10   3         12.23         17.21         8.45 o
  -3  10   3         29.09         41.08         8.73 o
  -2  10   3        372.97        389.26        16.26 o
  -1  10   3        243.15        266.72        11.50 o
   0  10   3        539.08        576.49        27.04 o
   1  10   3         43.27         41.87         9.79 o
   2  10   3         42.71         41.55        10.01 o
   3  10   3         48.38         54.00         7.17 o
   4  10   3        236.61        221.91        12.98 o
   5  10   3         34.29         30.98         6.43 o
   6  10   3         71.28         65.29        10.44 o
   7  10   3         14.37         13.88        10.05 o
   8  10   3         22.00         20.63        11.24 o
  -8  11   3        176.61        205.30        41.71 o
  -7  11   3        128.85        160.21        23.67 o
  -6  11   3         39.45         48.05        15.22 o
  -5  11   3        107.36         97.03        18.33 o
  -4  11   3         32.38         15.44        12.45 o
  -3  11   3        204.60        182.76        21.48 o
  -2  11   3         49.44         39.51        13.37 o
  -1  11   3          1.79          1.57         9.79 o
   0  11   3        186.38        192.03        13.01 o
   1  11   3         90.35         81.76         9.35 o
   2  11   3         31.46         24.88         6.80 o
   3  11   3         20.34         15.40         7.45 o
   4  11   3         20.02         16.05         6.11 o
   5  11   3         14.06         15.00         7.71 o
   6  11   3         35.78         31.38         9.18 o
   7  11   3         20.84         26.94        10.32 o
  -7  12   3         98.56        100.16        20.40 o
  -6  12   3         19.99         13.49        12.81 o
  -5  12   3         61.17         72.98        17.38 o
  -4  12   3         31.92         39.41        13.60 o
  -3  12   3         23.99         25.79        13.50 o
  -2  12   3        304.22        306.76        33.00 o
  -1  12   3         85.05         79.80        26.43 o
   0  12   3        602.05        625.30        36.98 o
   1  12   3        185.94        153.28        18.93 o
   2  12   3         58.59         69.90        13.83 o
   3  12   3        336.83        313.09        25.82 o
   4  12   3         57.81         52.27         9.91 o
   5  12   3         17.06         25.27        19.90 o
   6  12   3          9.05         16.24         9.76 o
   7  12   3         21.50         35.35        35.29 o
  -7  13   3         42.18         29.32        16.93 o
  -6  13   3        144.11        131.28        22.21 o
  -5  13   3          9.12         12.14        14.18 o
  -4  13   3         17.57         21.21        13.45 o
  -3  13   3         91.94        106.98        20.66 o
  -2  13   3        139.38        149.67        21.46 o
  -1  13   3         12.98          4.63        11.61 o
   0  13   3        225.01        201.38        22.61 o
   1  13   3          0.46         -9.74        10.13 o
   2  13   3         17.38         26.79        25.51 o
   3  13   3          9.58          8.82        11.61 o
   4  13   3         17.72          1.88         9.65 o
   5  13   3        177.85        184.07        17.74 o
   6  13   3          1.30          2.96         9.59 o
  -6  14   3          8.65          9.12        14.07 o
  -5  14   3          0.95         -7.09        13.55 o
  -4  14   3         18.87          8.72        14.77 o
  -3  14   3          5.07         18.03        13.34 o
  -2  14   3         77.08         55.72        16.95 o
  -1  14   3        109.25         87.71        18.47 o
   0  14   3        219.52        231.21        25.54 o
   1  14   3        179.96        192.62        23.40 o
   2  14   3         36.18         27.21        14.97 o
   3  14   3        199.54        238.01        23.49 o
   4  14   3          5.90         12.07        15.12 o
   5  14   3        236.47        239.28        61.27 o
  -5  15   3          5.29        -18.28        27.04 o
  -4  15   3         17.55         22.02        16.96 o
  -3  15   3         28.77         25.51        15.77 o
  -2  15   3         16.82         12.07        14.47 o
  -1  15   3         87.66         63.03        22.46 o
   0  15   3          8.62         -1.25        13.21 o
   1  15   3         25.35         20.17        15.28 o
   2  15   3         11.47         17.24        13.73 o
   3  15   3          5.31         -1.92        12.91 o
   4  15   3         24.59         27.26        28.72 o
  -3  16   3          0.58        -13.58        13.58 o
  -2  16   3        250.91        284.49        31.59 o
  -1  16   3         91.71         83.10        20.66 o
   0  16   3          7.21          4.02        14.98 o
   1  16   3         17.70          6.94        14.44 o
   2  16   3         12.66        -10.84        13.68 o
   3  16   3        115.25        112.84        20.59 o
  -3 -16   4          3.44         -3.53         8.73 o
  -2 -16   4         15.79         12.31         9.80 o
  -1 -16   4         87.14        111.33        13.97 o
   0 -16   4          8.39          3.56         9.22 o
   1 -16   4          6.90          4.30         9.74 o
   2 -16   4          9.62          6.02         9.99 o
  -5 -15   4         23.26         28.20        10.15 o
  -4 -15   4         81.49         70.00        16.97 o
  -3 -15   4         36.01         43.15        10.60 o
  -2 -15   4         27.90         39.91        14.05 o
  -1 -15   4        194.06        206.66        16.36 o
   0 -15   4         56.83         61.80        11.37 o
   1 -15   4         71.12         83.83        16.06 o
   2 -15   4         24.49         19.48        10.51 o
   3 -15   4         11.28         -3.19         9.09 o
   4 -15   4          0.41         -6.68        10.02 o
  -6 -14   4         48.34         48.64        12.75 o
  -5 -14   4         48.97         36.26        11.18 o
  -4 -14   4         70.66         74.29        11.46 o
  -3 -14   4          2.88         -4.94         7.91 o
  -2 -14   4        144.21        147.75        12.12 o
  -1 -14   4        230.25        254.62        17.21 o
   0 -14   4         72.01         73.76        11.07 o
   1 -14   4         18.86         17.15         8.39 o
   2 -14   4         25.49         22.56        11.11 o
   3 -14   4         70.09         69.47        13.72 o
   4 -14   4         11.54          8.84         9.32 o
   5 -14   4         21.69         11.74        18.13 o
  -7 -13   4         15.32         -6.81        15.34 o
  -6 -13   4         61.81         61.79        10.27 o
  -5 -13   4         12.84         12.57         8.19 o
  -4 -13   4        110.34        114.50        11.72 o
  -3 -13   4         24.33         32.95         7.07 o
  -2 -13   4        251.04        244.35        13.04 o
  -1 -13   4        162.04        167.04        11.21 o
   0 -13   4        181.26        179.40        12.58 o
   1 -13   4         94.65        106.99        12.04 o
   2 -13   4         16.76         10.58        11.25 o
   3 -13   4        225.98        245.94        32.68 o
   4 -13   4         59.19         73.80        11.69 o
   5 -13   4         57.81         75.68        17.87 o
   6 -13   4         18.94         36.98        15.33 o
  -7 -12   4         40.60         39.30        10.68 o
  -6 -12   4        101.77         97.91        10.06 o
  -5 -12   4          4.99          0.84         6.79 o
  -4 -12   4         53.55         52.08         8.89 o
  -3 -12   4        111.96         92.82         9.29 o
  -2 -12   4         29.75         30.60         6.53 o
  -1 -12   4          1.83          1.88         5.31 o
   0 -12   4        331.96        339.52        14.58 o
   1 -12   4          7.50          4.05         9.27 o
   2 -12   4        110.51        119.41        10.68 o
   3 -12   4         78.17        107.68        11.53 o
   4 -12   4         18.73         13.07        11.02 o
   5 -12   4        169.73        185.10        20.46 o
   6 -12   4         12.83         -3.25        10.46 o
  -8 -11   4          3.55          8.62         9.12 o
  -7 -11   4        139.93        126.92        13.14 o
  -6 -11   4         85.62         92.24         9.42 o
  -5 -11   4        170.25        147.15        10.62 o
  -4 -11   4         64.69         66.93        10.37 o
  -3 -11   4         91.33        101.09         8.35 o
  -2 -11   4        483.82        507.03        17.31 o
  -1 -11   4        313.97        325.97        13.72 o
   0 -11   4       1859.19       1868.17        37.68 o
   1 -11   4        110.28        123.60         8.54 o
   2 -11   4         42.16         35.34         6.56 o
   3 -11   4        302.20        294.60        12.66 o
   4 -11   4         13.21          9.12         5.76 o
   5 -11   4         18.24         21.91         9.76 o
   6 -11   4         42.22         37.28        12.87 o
   7 -11   4         14.63          8.55         8.99 o
  -8 -10   4          5.56          0.18         7.93 o
  -7 -10   4        537.46        548.97        21.38 o
  -6 -10   4        325.94        306.68        13.05 o
  -5 -10   4        163.05        161.83         8.00 o
  -4 -10   4         93.75        111.08         7.29 o
  -3 -10   4        174.51        173.05         9.39 o
  -2 -10   4         42.71         34.85         5.15 o
  -1 -10   4        187.08        190.05         7.70 o
   0 -10   4        119.12        129.65         8.36 o
   1 -10   4          5.89          5.28         4.72 o
   2 -10   4        188.27        197.53         9.26 o
   3 -10   4        142.50        152.30         8.91 o
   4 -10   4        248.04        247.55        12.21 o
   5 -10   4        315.64        333.64        16.89 o
   6 -10   4         58.27         62.42         8.85 o
   7 -10   4         22.63         20.88         9.07 o
   8 -10   4         25.09         10.11        14.77 o
  -9  -9   4         50.35         64.91        15.62 o
  -8  -9   4        103.00         96.34        14.02 o
  -7  -9   4        510.83        503.78        19.68 o
  -6  -9   4         62.63         61.22        10.15 o
  -5  -9   4        622.24        602.91        14.19 o
  -4  -9   4        211.71        226.65         8.61 o
  -3  -9   4        404.06        380.11        10.53 o
  -2  -9   4       1109.77       1182.56        22.54 o
  -1  -9   4         78.76         75.38         5.78 o
   0  -9   4        322.01        325.59        11.45 o
   1  -9   4       1166.64       1221.99        25.77 o
   2  -9   4         56.50         40.70         5.10 o
   3  -9   4        573.23        577.92        15.80 o
   4  -9   4         46.49         37.69         8.62 o
   5  -9   4        159.79        173.67        12.21 o
   6  -9   4         28.91         27.50        12.05 o
   7  -9   4        255.37        259.38        16.83 o
   8  -9   4          9.58         -0.18         9.63 o
  -9  -8   4        194.11        202.09        18.23 o
  -8  -8   4        419.68        461.50        19.45 o
  -7  -8   4         66.04         55.34         7.08 o
  -6  -8   4        136.27        130.30         8.07 o
  -5  -8   4       2959.40       2949.39        44.88 o
  -4  -8   4         31.17         31.12         4.02 o
  -3  -8   4         28.58         23.42         4.17 o
  -2  -8   4         96.69        111.85         6.05 o
  -1  -8   4         92.78         97.32         7.76 o
   0  -8   4         26.19         31.35         3.71 o
   1  -8   4         65.34         62.11         5.43 o
   2  -8   4        287.92        306.72        10.49 o
   3  -8   4        182.25        171.54        10.61 o
   4  -8   4        111.59         72.37         8.82 o
   5  -8   4         68.95         76.71         6.22 o
   6  -8   4        111.13         88.60        11.19 o
   7  -8   4        501.02        456.96        23.57 o
   8  -8   4         81.10         50.74        23.04 o
  -9  -7   4          5.17          6.15         8.94 o
  -8  -7   4        310.50        328.90        16.37 o
  -7  -7   4        586.19        608.68        20.49 o
  -6  -7   4        274.12        273.50        10.13 o
  -5  -7   4       2193.20       2190.58        31.77 o
  -4  -7   4        226.11        221.34         7.39 o
  -3  -7   4        158.98        172.00         6.38 o
  -2  -7   4       3243.71       3333.89        44.65 o
  -1  -7   4        152.77        127.66         6.38 o
   0  -7   4        702.87        706.39        14.13 o
   1  -7   4       1453.85       1361.48        26.50 o
   2  -7   4          4.73          9.93         4.36 o
   3  -7   4        477.12        433.82        15.01 o
   4  -7   4        186.93        191.46         7.60 o
   5  -7   4        313.30        326.85        28.19 o
   6  -7   4         36.92         39.06        11.95 o
   7  -7   4         75.11         85.29        11.11 o
   8  -7   4         62.00         34.80        11.03 o
   9  -7   4         22.90          7.36        11.25 o
 -10  -6   4          3.22          6.00        10.52 o
  -9  -6   4        105.07        125.07        19.12 o
  -8  -6   4        231.67        243.52        18.81 o
  -7  -6   4        849.72        847.41        23.74 o
  -6  -6   4         10.67          6.35         5.61 o
  -5  -6   4         63.73         54.39         6.65 o
  -4  -6   4        193.81        195.73         6.85 o
  -3  -6   4        323.80        363.14         8.04 o
  -2  -6   4       3404.73       3506.86        44.45 o
  -1  -6   4        200.41        192.41         7.66 o
   0  -6   4        152.50        158.93         5.74 o
   1  -6   4        903.71        948.05        19.36 o
   2  -6   4       3827.87       3775.20        65.14 o
   3  -6   4        425.59        417.95        14.06 o
   4  -6   4         62.72         69.67         5.91 o
   5  -6   4        187.89        179.89         9.95 o
   6  -6   4        463.22        464.92        17.45 o
   7  -6   4         53.48         61.27         9.91 o
   8  -6   4        330.95        294.88        21.13 o
   9  -6   4         86.07         61.28        16.10 o
 -10  -5   4        103.00        176.95        19.97 o
  -9  -5   4         69.63         75.07        14.22 o
  -8  -5   4         10.72         -1.09         6.97 o
  -7  -5   4        192.80        193.11        14.56 o
  -6  -5   4       1061.09       1074.93        24.49 o
  -5  -5   4        216.51        199.93         9.19 o
  -4  -5   4       1674.72       1609.57        25.82 o
  -3  -5   4        479.75        481.63         9.12 o
  -2  -5   4        187.45        190.82         5.47 o
  -1  -5   4       1971.72       1919.92        31.90 o
   0  -5   4        112.93        114.43         5.51 o
   1  -5   4        448.28        448.48        10.43 o
   2  -5   4      10822.57      10539.06       167.31 o
   3  -5   4       1258.82       1249.13        22.25 o
   4  -5   4        206.32        203.14        10.11 o
   5  -5   4       1032.61       1008.60        35.44 o
   6  -5   4          4.25          5.70         6.11 o
   7  -5   4         87.27         76.97        10.29 o
   8  -5   4          8.42         10.85        10.94 o
   9  -5   4         25.41         21.51        10.96 o
 -10  -4   4        476.23        609.51        34.27 o
  -9  -4   4        385.83        388.57        24.99 o
  -8  -4   4        151.92        170.30        23.02 o
  -7  -4   4        689.06        644.91        24.66 o
  -6  -4   4         64.90         53.82         5.75 o
  -5  -4   4       1134.11       1132.14        22.55 o
  -4  -4   4       1551.74       1560.22        24.73 o
  -3  -4   4        164.76        180.92         6.80 o
  -2  -4   4        293.43        312.66         7.04 o
  -1  -4   4        164.24        154.36         5.78 o
   0  -4   4        193.42        194.65         5.31 o
   1  -4   4       1122.58       1182.55        23.02 o
   2  -4   4       1350.21       1383.24        25.02 o
   3  -4   4        207.55        238.14         7.80 o
   4  -4   4        315.80        344.84        10.95 o
   5  -4   4        374.95        374.57        13.34 o
   6  -4   4        504.10        513.20        18.95 o
   7  -4   4        124.97        124.33        12.34 o
   8  -4   4        425.85        447.77        25.62 o
   9  -4   4          8.69          5.40        12.61 o
 -10  -3   4          2.26          3.80         9.70 o
  -9  -3   4         90.89         73.95        13.15 o
  -8  -3   4         65.09         61.62        10.23 o
  -7  -3   4        106.66        110.95        10.03 o
  -6  -3   4         27.09         30.01         5.21 o
  -5  -3   4        203.10        183.67         8.32 o
  -4  -3   4       3456.22       3413.59        51.19 o
  -3  -3   4         77.50         86.80         3.78 o
  -2  -3   4       2347.48       2368.20        35.81 o
  -1  -3   4       2581.60       2477.88        32.43 o
   0  -3   4       1267.85       1169.72        17.44 o
   1  -3   4        241.31        235.04         6.08 o
   2  -3   4       2084.97       1981.62        31.55 o
   3  -3   4        260.31        319.72         9.11 o
   4  -3   4        122.38        121.72         6.85 o
   5  -3   4        501.56        519.46        17.26 o
   6  -3   4        116.22        118.25        11.04 o
   7  -3   4        195.51        225.13        17.15 o
   8  -3   4         12.05         13.95         9.01 o
   9  -3   4         12.55         16.89        10.10 o
 -10  -2   4        142.23        158.72        18.36 o
  -9  -2   4        214.54        207.11        19.46 o
  -8  -2   4         67.50         47.37        12.59 o
  -7  -2   4        781.54        778.69        24.30 o
  -6  -2   4        242.28        251.48        13.54 o
  -5  -2   4        515.96        544.34        11.94 o
  -4  -2   4        160.26        169.53         7.44 o
  -3  -2   4       4745.19       4684.61        76.60 o
  -2  -2   4        264.33        286.35         7.68 o
  -1  -2   4        747.79        733.23        12.40 o
   0  -2   4       5766.10       5605.85        84.81 o
   1  -2   4       1459.07       1380.61        20.04 o
   2  -2   4        249.71        215.45         5.35 o
   3  -2   4       3260.06       3256.29        49.38 o
   4  -2   4        381.56        352.12        11.42 o
   5  -2   4        113.59         99.58         6.37 o
   6  -2   4        443.84        442.56        19.03 o
   7  -2   4        107.80         94.70        12.39 o
   8  -2   4       2152.28       2198.33        74.51 o
   9  -2   4         51.16         60.67        15.08 o
  10  -2   4        104.10        116.06        17.16 o
 -10  -1   4          1.99          2.69         9.45 o
  -9  -1   4         56.77         57.89        12.22 o
  -8  -1   4        236.61        244.10        16.51 o
  -7  -1   4          8.97          7.87         8.01 o
  -6  -1   4        478.07        498.44        20.91 o
  -5  -1   4         39.72         38.45         3.84 o
  -4  -1   4        690.97        704.06        16.13 o
  -3  -1   4       2727.61       2671.59        42.68 o
  -2  -1   4       3118.26       3078.36        51.99 o
  -1  -1   4       5875.47       5829.85       101.10 o
   0  -1   4       9258.32       9199.23       123.27 o
   1  -1   4       5064.78       4969.94        68.25 o
   2  -1   4        106.05        103.91         5.86 o
   3  -1   4       3259.31       3161.06        47.79 o
   4  -1   4        749.23        706.68        14.47 o
   5  -1   4         66.05         60.47         5.93 o
   6  -1   4         52.22         59.12         6.75 o
   7  -1   4        150.69        151.64        14.95 o
   8  -1   4          2.93         -1.37         7.68 o
   9  -1   4          3.30         -1.39         8.96 o
  10  -1   4          4.20          4.46        10.38 o
 -10   0   4        232.40        310.14        24.33 o
  -9   0   4        178.13        236.05        21.39 o
  -8   0   4        136.43        151.59        14.77 o
  -7   0   4        580.67        594.50        30.59 o
  -6   0   4        614.05        593.42        18.71 o
  -5   0   4        336.81        327.16        12.66 o
  -4   0   4       2225.14       2604.84        48.30 o
  -3   0   4       4228.57       4106.09        84.03 o
  -2   0   4         80.28         82.95         4.73 o
  -1   0   4        371.78        383.12         9.34 o
   0   0   4       2586.17       2424.48        34.34 o
   1   0   4       2746.53       2653.33        33.11 o
   2   0   4        209.88        195.47         6.23 o
   3   0   4          5.53          7.13         3.17 o
   4   0   4       1326.81       1302.63        24.08 o
   5   0   4        584.73        562.47        16.27 o
   6   0   4        258.99        215.65        12.67 o
   7   0   4        211.74        203.03        16.05 o
   8   0   4       1402.21       1354.71        69.41 o
   9   0   4        161.31        180.35        32.81 o
  10   0   4        237.69        259.79        27.96 o
 -10   1   4          1.96         -8.91         8.91 o
  -9   1   4         56.92         82.96        17.82 o
  -8   1   4        236.63        257.00        21.18 o
  -7   1   4          9.77          6.50         9.39 o
  -6   1   4        476.10        480.49        24.70 o
  -5   1   4         34.87         25.60         4.88 o
  -4   1   4        700.28        680.53        20.22 o
  -3   1   4       2729.79       2763.19        69.38 o
  -2   1   4       3102.11       3141.81        46.53 o
  -1   1   4       5884.37       5768.27        82.58 o
   0   1   4       9267.53       9278.25       119.95 o
   1   1   4       5056.60       5101.54        61.76 o
   2   1   4         95.03         99.77         4.32 o
   3   1   4       3268.93       3164.78        47.38 o
   4   1   4        748.08        671.36        13.70 o
   5   1   4         63.88         60.77         5.85 o
   6   1   4         54.03         58.48         7.02 o
   7   1   4        150.98        154.18        17.95 o
   8   1   4          3.23          8.80         8.47 o
   9   1   4          3.26          4.43         9.08 o
  10   1   4          4.29         24.47        11.49 o
 -10   2   4        142.06        188.28        26.97 o
  -9   2   4        218.32        174.22        36.67 o
  -8   2   4         63.22         49.98        11.69 o
  -7   2   4        782.73        777.90        28.92 o
  -6   2   4        250.58        262.10        11.65 o
  -5   2   4        511.37        522.93        16.25 o
  -4   2   4        154.30        147.54        11.46 o
  -3   2   4       4752.87       4728.63        91.33 o
  -2   2   4        263.55        297.74         6.94 o
  -1   2   4        746.51        737.39        13.21 o
   0   2   4       5760.81       5705.72        81.73 o
   1   2   4       1458.93       1393.87        20.91 o
   2   2   4        255.58        225.07         6.12 o
   3   2   4       3264.11       3297.19        54.33 o
   4   2   4        375.59        336.41        11.05 o
   5   2   4        114.71         99.50         8.53 o
   6   2   4        444.18        445.87        14.89 o
   7   2   4        103.65         98.24        12.37 o
   8   2   4       2156.65       2124.86        63.64 o
   9   2   4         49.66         37.80        11.28 o
  10   2   4        104.18        125.38        17.84 o
 -10   3   4          2.15         10.08        13.39 o
  -9   3   4         89.27         52.02        16.26 o
  -8   3   4         65.31         79.12        14.10 o
  -7   3   4        111.74        131.32        15.46 o
  -6   3   4         23.02         29.25         7.31 o
  -5   3   4        195.68        161.19        12.64 o
  -4   3   4       3474.43       3401.90        74.83 o
  -3   3   4         61.73         69.38         5.93 o
  -2   3   4       2332.67       2288.12        46.23 o
  -1   3   4       2602.01       2542.70        44.04 o
   0   3   4       1277.27       1199.95        18.59 o
   1   3   4        210.76        203.56         7.18 o
   2   3   4       2087.46       1956.39        45.40 o
   3   3   4        259.81        327.95         9.05 o
   4   3   4        117.52        124.93         8.78 o
   5   3   4        501.24        474.07        18.78 o
   6   3   4        118.91        119.24        20.11 o
   7   3   4        196.37        228.18        18.35 o
   8   3   4         11.40         19.27         9.46 o
   9   3   4         12.71         24.69        10.38 o
 -10   4   4        479.71        539.88        41.98 o
  -9   4   4        388.38        325.52        30.60 o
  -8   4   4        148.10        171.22        19.02 o
  -7   4   4        686.06        600.40        30.06 o
  -6   4   4         70.36         68.69         8.98 o
  -5   4   4       1128.62       1096.51        30.19 o
  -4   4   4       1553.56       1581.62        38.88 o
  -3   4   4        169.77        178.58        10.13 o
  -2   4   4        290.26        306.99        10.54 o
  -1   4   4        163.33        163.52         5.20 o
   0   4   4        192.36        183.59         5.64 o
   1   4   4       1124.05       1197.11        30.98 o
   2   4   4       1357.76       1442.32        56.71 o
   3   4   4        197.64        233.18         7.04 o
   4   4   4        316.23        342.25        13.98 o
   5   4   4        380.95        398.85        26.50 o
   6   4   4        502.92        544.03        22.59 o
   7   4   4        124.74        113.35        16.64 o
   8   4   4        428.04        426.68        38.24 o
   9   4   4          7.85          5.37         9.15 o
 -10   5   4        101.77        174.80        26.17 o
  -9   5   4         70.27         56.18        18.45 o
  -8   5   4          9.70         -1.56         8.51 o
  -7   5   4        195.52        195.10        40.66 o
  -6   5   4       1062.28       1029.89        30.23 o
  -5   5   4        213.71        230.12        12.19 o
  -4   5   4       1688.26       1716.11        41.75 o
  -3   5   4        473.19        474.26        14.65 o
  -2   5   4        163.16        150.18         6.82 o
  -1   5   4       1991.60       1968.18        34.54 o
   0   5   4         97.50        108.68         6.17 o
   1   5   4        430.52        425.14        16.37 o
   2   5   4      10850.98      10491.48       341.56 o
   3   5   4       1263.04       1236.48        32.89 o
   4   5   4        200.72        182.62        10.10 o
   5   5   4       1037.85       1006.22        30.82 o
   6   5   4          4.90          3.66         5.63 o
   7   5   4         84.30         59.52        17.80 o
   8   5   4          8.68          6.81         9.81 o
   9   5   4         25.80         36.25        11.25 o
 -10   6   4          2.03         -8.56        12.83 o
  -9   6   4        105.17        138.73        18.91 o
  -8   6   4        230.35        280.67        29.13 o
  -7   6   4        855.79        885.68        37.99 o
  -6   6   4          8.61          1.84         6.93 o
  -5   6   4         55.54         65.40         8.34 o
  -4   6   4        197.68        183.78        10.76 o
  -3   6   4        323.75        349.91        15.33 o
  -2   6   4       3402.94       3697.29        67.49 o
  -1   6   4        199.99        208.92         7.79 o
   0   6   4        152.18        152.94         6.53 o
   1   6   4        909.55        928.86        30.10 o
   2   6   4       3815.58       3843.54       174.01 o
   3   6   4        423.26        414.63        32.40 o
   4   6   4         63.10         58.52         5.66 o
   5   6   4        187.68        202.48        11.20 o
   6   6   4        463.29        448.57        19.22 o
   7   6   4         52.09         72.18        11.77 o
   8   6   4        334.65        419.54        51.03 o
   9   6   4         84.84         99.86        18.13 o
  -9   7   4          5.02         22.61        13.17 o
  -8   7   4        305.66        336.09        36.80 o
  -7   7   4        591.37        578.60        30.55 o
  -6   7   4        275.38        254.93        28.36 o
  -5   7   4       2209.85       2286.87        59.04 o
  -4   7   4        225.30        204.00        11.47 o
  -3   7   4        142.74        152.58         9.00 o
  -2   7   4       3261.73       3379.37        67.86 o
  -1   7   4        158.13        139.55         6.90 o
   0   7   4        690.13        681.85        15.89 o
   1   7   4       1462.65       1339.50        42.33 o
   2   7   4          5.43          6.04         3.35 o
   3   7   4        473.87        520.94        42.94 o
   4   7   4        183.85        181.91         8.95 o
   5   7   4        317.00        348.16        14.75 o
   6   7   4         34.00         37.81        10.64 o
   7   7   4         72.11         56.57        10.79 o
   8   7   4         63.21         95.45        21.54 o
   9   7   4         22.51         17.31        13.43 o
  -9   8   4        192.78        239.35        25.03 o
  -8   8   4        420.89        485.04        30.86 o
  -7   8   4         63.21         85.04        17.77 o
  -6   8   4        133.18        151.82        16.52 o
  -5   8   4       2967.29       3053.37        93.42 o
  -4   8   4         32.98         32.13         7.19 o
  -3   8   4         28.04         27.21         6.56 o
  -2   8   4         93.73         98.23         8.06 o
  -1   8   4         94.45         92.39         8.99 o
   0   8   4         25.64         24.35         4.09 o
   1   8   4         67.64         62.54         6.05 o
   2   8   4        288.31        313.63        10.96 o
   3   8   4        179.60        197.06        21.62 o
   4   8   4        116.50         88.98        16.87 o
   5   8   4         67.42         94.15         7.43 o
   6   8   4        105.88        102.32        24.75 o
   7   8   4        505.87        496.68        26.64 o
   8   8   4         82.29         80.95        15.32 o
  -9   9   4         51.54         61.48        26.81 o
  -8   9   4        105.39        112.07        17.15 o
  -7   9   4        501.78        575.05        53.79 o
  -6   9   4         63.09         80.90        13.48 o
  -5   9   4        608.72        604.13        29.35 o
  -4   9   4        214.18        231.97        16.98 o
  -3   9   4        401.71        436.18        15.71 o
  -2   9   4       1118.24       1213.01        29.56 o
  -1   9   4         71.82         68.83         6.70 o
   0   9   4        309.42        309.44        14.83 o
   1   9   4       1177.20       1189.54        34.44 o
   2   9   4         57.78         56.52         7.94 o
   3   9   4        573.88        579.89        44.11 o
   4   9   4         40.73         15.65        40.48 o
   5   9   4        164.65        157.77        10.19 o
   6   9   4         28.42         29.13         7.98 o
   7   9   4        257.63        283.76        34.81 o
   8   9   4          9.22         14.96        10.92 o
  -8  10   4          3.89         -6.75        26.73 o
  -7  10   4        542.80        607.16        33.73 o
  -6  10   4        326.34        354.26        24.65 o
  -5  10   4        158.08        148.44        16.57 o
  -4  10   4         95.95        104.47        13.55 o
  -3  10   4        175.46        159.05        24.81 o
  -2  10   4         40.98         53.42         8.05 o
  -1  10   4        187.06        179.86         9.83 o
   0  10   4        120.17        120.81        10.37 o
   1  10   4          6.31          8.18         5.55 o
   2  10   4        189.01        191.51        11.08 o
   3  10   4        141.73        168.54        19.63 o
   4  10   4        251.86        252.62        27.62 o
   5  10   4        317.93        333.66        22.03 o
   6  10   4         56.97         68.36         9.77 o
   7  10   4         22.31         19.17        11.58 o
   8  10   4         25.08         22.00        11.45 o
  -8  11   4          4.04          9.50        14.42 o
  -7  11   4        142.28        143.43        34.83 o
  -6  11   4         86.09         91.91        18.44 o
  -5  11   4        173.70        158.43        27.19 o
  -4  11   4         62.55         45.08        25.82 o
  -3  11   4         88.32         61.54        27.81 o
  -2  11   4        485.36        425.14        41.10 o
  -1  11   4        319.25        358.23        21.08 o
   0  11   4       1867.46       1943.25        55.33 o
   1  11   4        106.50        111.93        10.13 o
   2  11   4         37.24         24.04         8.73 o
   3  11   4        304.02        305.84        14.24 o
   4  11   4         11.35         16.99         8.83 o
   5  11   4         16.73         22.73         7.94 o
   6  11   4         42.75         32.57        19.20 o
   7  11   4         13.90         13.26         7.56 o
  -7  12   4         40.28         24.19        17.57 o
  -6  12   4        102.28        115.83        29.03 o
  -5  12   4          4.73          7.86        27.50 o
  -4  12   4         53.11         38.09        38.19 o
  -3  12   4        112.78        125.15        23.37 o
  -2  12   4         29.59         27.01        18.79 o
  -1  12   4          1.67         -9.25         9.25 o
   0  12   4        330.40        295.03        25.52 o
   1  12   4          7.11          6.78        10.96 o
   2  12   4        111.65        116.46        13.39 o
   3  12   4         78.90         63.39        10.63 o
   4  12   4         16.63         25.22         9.17 o
   5  12   4        171.24        132.47        25.79 o
   6  12   4         11.29         13.44        28.42 o
  -6  13   4         58.75         18.90        14.95 o
  -5  13   4         11.24         20.65        16.10 o
  -4  13   4        111.65        137.68        22.32 o
  -3  13   4         24.81         18.20        13.14 o
  -2  13   4        251.26        250.97        26.12 o
  -1  13   4        165.05        137.39        20.84 o
   0  13   4        184.67        144.63        26.28 o
   1  13   4         93.02         80.29        16.81 o
   2  13   4         14.72         33.45        11.91 o
   3  13   4        228.18        212.25        19.96 o
   4  13   4         60.66         39.75        10.54 o
   5  13   4         57.89         77.00        34.83 o
   6  13   4         18.24         14.05        33.30 o
  -6  14   4         48.52         88.71        22.29 o
  -5  14   4         49.17         50.84        17.69 o
  -4  14   4         70.06         80.61        20.11 o
  -3  14   4          2.37        -11.35        11.35 o
  -2  14   4        144.88        130.32        40.64 o
  -1  14   4        230.01        211.43        29.95 o
   0  14   4         72.52         77.49        16.88 o
   1  14   4         18.29          7.56        13.58 o
   2  14   4         25.83         18.15        12.59 o
   3  14   4         71.33         69.86        22.15 o
   4  14   4         10.67         -2.11        22.00 o
   5  14   4         19.79        -11.61        27.80 o
  -5  15   4         23.33         19.25        21.39 o
  -4  15   4         82.12         57.63        19.91 o
  -3  15   4         37.40         14.72        24.60 o
  -2  15   4         26.59          7.30        13.90 o
  -1  15   4        187.30        200.42        25.74 o
   0  15   4         58.17         74.34        29.94 o
   1  15   4         71.55         62.13        19.71 o
   2  15   4         22.95         36.94        14.57 o
   3  15   4         10.83         -7.61        11.61 o
   4  15   4          0.32         -2.58        11.76 o
  -3  16   4          3.30          1.48        15.48 o
  -2  16   4         16.37         14.52        16.20 o
  -1  16   4         86.90        117.46        23.09 o
   0  16   4          8.50         21.31        16.50 o
   1  16   4          6.65          3.93        14.30 o
   2  16   4          9.23          9.67        15.08 o
  -3 -16   5          5.87          4.05         9.81 o
  -2 -16   5         58.86         70.39        12.70 o
  -1 -16   5         28.59         34.49        10.96 o
   0 -16   5         27.09         40.97        11.19 o
   1 -16   5          7.79          8.02        10.09 o
   2 -16   5          2.49         12.68        10.47 o
  -4 -15   5         12.55         13.73         9.94 o
  -3 -15   5          0.71         -3.31         9.09 o
  -2 -15   5          1.42          2.87         7.38 o
  -1 -15   5          3.05          2.34         7.91 o
   0 -15   5          7.70          0.05         8.12 o
   1 -15   5        332.26        344.84        19.95 o
   2 -15   5         21.30         28.53        10.60 o
   3 -15   5          3.23          9.31        11.47 o
  -6 -14   5         11.04          9.70        17.69 o
  -5 -14   5        161.75        161.62        14.63 o
  -4 -14   5         43.44         38.51         9.62 o
  -3 -14   5          7.46          2.52         7.21 o
  -2 -14   5        325.92        343.98        15.85 o
  -1 -14   5         54.70         42.79         8.30 o
   0 -14   5        188.91        199.07        14.01 o
   1 -14   5         37.89         30.24         8.88 o
   2 -14   5         14.05          7.75         9.87 o
   3 -14   5         43.94         40.15        11.29 o
   4 -14   5          0.92         10.23         8.82 o
   5 -14   5         29.47          5.64        17.16 o
  -6 -13   5         14.52         25.53        11.04 o
  -5 -13   5         11.08          2.44         8.06 o
  -4 -13   5        149.93        187.13        14.43 o
  -3 -13   5         28.63         22.89         7.10 o
  -2 -13   5         58.59         76.02         9.80 o
  -1 -13   5        105.17        102.99         9.50 o
   0 -13   5        209.91        199.99        12.49 o
   1 -13   5          3.15          4.75         7.36 o
   2 -13   5        118.76        119.15        17.78 o
   3 -13   5          0.62          9.15         8.57 o
   4 -13   5         96.18         83.65        19.39 o
   5 -13   5         22.91         41.77        17.39 o
  -7 -12   5         54.19         65.58        11.17 o
  -6 -12   5         93.19        106.82        10.17 o
  -5 -12   5          9.81         11.18         7.20 o
  -4 -12   5        770.11        782.68        21.41 o
  -3 -12   5        133.50        136.42         9.95 o
  -2 -12   5        296.94        303.13        13.58 o
  -1 -12   5         32.81         35.24         6.75 o
   0 -12   5        580.09        583.27        21.40 o
   1 -12   5         93.64         91.58        16.92 o
   2 -12   5         88.71         89.08         9.48 o
   3 -12   5         80.47         83.84         9.28 o
   4 -12   5         14.36          6.43        11.17 o
   5 -12   5        106.14        104.73        17.03 o
   6 -12   5         23.54         28.99        13.68 o
  -8 -11   5          5.23          5.61         9.18 o
  -7 -11   5         28.76         29.26         8.83 o
  -6 -11   5         11.52         13.90         6.27 o
  -5 -11   5          4.85          0.90         5.63 o
  -4 -11   5        671.72        672.61        18.76 o
  -3 -11   5         36.01         33.54         5.90 o
  -2 -11   5          6.79          7.61         5.37 o
  -1 -11   5          9.23          4.36         5.12 o
   0 -11   5        720.90        745.94        21.70 o
   1 -11   5        116.20        131.27         9.66 o
   2 -11   5          8.58          8.47         4.71 o
   3 -11   5         22.83         20.89         4.66 o
   4 -11   5         67.93         61.54        11.37 o
   5 -11   5        249.29        254.62        18.88 o
   6 -11   5         35.30         41.43        16.49 o
   7 -11   5          1.99         10.71        13.46 o
  -8 -10   5          0.57         -5.73         7.56 o
  -7 -10   5          2.76          4.23         6.73 o
  -6 -10   5        105.57         78.13         8.39 o
  -5 -10   5         26.25         22.72         5.70 o
  -4 -10   5        187.63        194.27         8.73 o
  -3 -10   5         41.62         34.94         5.48 o
  -2 -10   5          4.90          1.15         4.32 o
  -1 -10   5         67.70         69.11         7.17 o
   0 -10   5       2321.44       2379.34        44.72 o
   1 -10   5        394.35        380.68        13.14 o
   2 -10   5         54.77         45.61         5.34 o
   3 -10   5         29.46         28.31         5.36 o
   4 -10   5         23.65         20.46         7.31 o
   5 -10   5         60.18         65.34        11.46 o
   6 -10   5         28.63         13.31        10.46 o
   7 -10   5         18.21         10.38         8.09 o
  -9  -9   5         34.79         42.29        13.18 o
  -8  -9   5          6.97         -7.11         7.28 o
  -7  -9   5         97.92        111.25        11.46 o
  -6  -9   5         15.90         11.71         4.89 o
  -5  -9   5         19.31         12.52         4.20 o
  -4  -9   5         19.30         23.17         4.46 o
  -3  -9   5        201.65        195.11         8.21 o
  -2  -9   5        124.61        133.32         8.66 o
  -1  -9   5         59.31         64.03         6.26 o
   0  -9   5         17.39          7.52         4.57 o
   1  -9   5        144.99        142.51        10.48 o
   2  -9   5          1.22         -1.26         3.60 o
   3  -9   5       1076.07       1048.67        26.62 o
   4  -9   5         43.98         34.16         7.53 o
   5  -9   5         67.07         37.25         9.26 o
   6  -9   5        264.98        259.99        15.17 o
   7  -9   5         14.70         25.03         8.39 o
   8  -9   5         21.43         17.83        10.02 o
  -9  -8   5        114.04        128.01        15.63 o
  -8  -8   5        159.26        173.30        13.01 o
  -7  -8   5        465.78        490.23        25.72 o
  -6  -8   5        454.02        463.27        12.31 o
  -5  -8   5         88.23         77.42         5.83 o
  -4  -8   5         66.04         71.51         5.32 o
  -3  -8   5        109.94        106.56         5.96 o
  -2  -8   5         61.96         62.83         5.36 o
  -1  -8   5        263.98        239.05        10.32 o
   0  -8   5        118.06        122.72         7.30 o
   1  -8   5         49.96         51.41         5.19 o
   2  -8   5        134.06        132.53        10.69 o
   3  -8   5         71.98         76.95         8.14 o
   4  -8   5         16.53         14.91         6.19 o
   5  -8   5         99.66         83.92         9.77 o
   6  -8   5         26.41         38.32         7.73 o
   7  -8   5         51.37         49.61         9.70 o
   8  -8   5         36.16         16.41        10.12 o
  -9  -7   5         37.57         47.21        11.08 o
  -8  -7   5         47.06         45.70         8.47 o
  -7  -7   5         86.47         76.61         7.00 o
  -6  -7   5        194.39        160.63         7.25 o
  -5  -7   5        772.71        782.21        15.25 o
  -4  -7   5        117.95        127.13         5.99 o
  -3  -7   5         43.51         43.49         3.97 o
  -2  -7   5        153.75        175.02         7.17 o
  -1  -7   5        423.51        457.45        11.96 o
   0  -7   5         28.44         25.76         4.26 o
   1  -7   5         28.97         15.75         3.66 o
   2  -7   5       1334.05       1368.53        29.38 o
   3  -7   5        238.42        235.32        13.02 o
   4  -7   5         72.83         58.87         7.44 o
   5  -7   5        186.42        182.65        10.47 o
   6  -7   5        276.73        296.82        16.28 o
   7  -7   5         35.77         34.71        10.28 o
   8  -7   5         76.75         71.31        13.98 o
 -10  -6   5         12.94          4.08        12.04 o
  -9  -6   5          6.59          3.82         7.94 o
  -8  -6   5         21.30         17.48         8.23 o
  -7  -6   5         58.94         58.66         7.50 o
  -6  -6   5         72.72         72.51         5.98 o
  -5  -6   5        289.41        283.43         9.33 o
  -4  -6   5         73.62         76.35         4.52 o
  -3  -6   5         16.75          7.59         2.60 o
  -2  -6   5         41.35         48.33         3.76 o
  -1  -6   5        434.43        466.53        11.62 o
   0  -6   5         26.33         17.52         3.64 o
   1  -6   5        195.79        211.02         8.98 o
   2  -6   5       2312.01       2395.00        44.52 o
   3  -6   5        177.45        170.31         9.97 o
   4  -6   5          7.88         13.00         5.03 o
   5  -6   5         13.73         13.05         4.87 o
   6  -6   5         10.82         12.41         7.41 o
   7  -6   5          6.67         -3.36        10.23 o
   8  -6   5         46.11         55.26        11.93 o
   9  -6   5         10.87         -7.51        10.75 o
 -10  -5   5         16.86         21.64        11.08 o
  -9  -5   5         22.04         19.30         9.92 o
  -8  -5   5         61.20         78.58        11.98 o
  -7  -5   5        325.26        329.69        17.57 o
  -6  -5   5        528.93        513.79        13.63 o
  -5  -5   5         53.10         57.94         4.54 o
  -4  -5   5        351.58        338.37         8.78 o
  -3  -5   5        437.09        488.44         9.28 o
  -2  -5   5         44.64         32.39         3.27 o
  -1  -5   5        452.90        429.58        15.89 o
   0  -5   5         21.66         25.34         3.17 o
   1  -5   5       1159.98       1178.23        23.10 o
   2  -5   5       1120.36       1043.56        19.21 o
   3  -5   5         18.55         17.09         3.53 o
   4  -5   5         15.27         13.64         6.64 o
   5  -5   5          0.81          1.61         4.89 o
   6  -5   5         21.97         13.75         7.13 o
   7  -5   5         12.89          6.83         7.72 o
   8  -5   5         93.63         84.67        13.53 o
   9  -5   5         17.22         14.02        12.35 o
 -10  -4   5         34.66         24.87        11.53 o
  -9  -4   5         68.67         56.44        11.22 o
  -8  -4   5         28.61         25.85         8.72 o
  -7  -4   5        654.87        687.80        22.72 o
  -6  -4   5        477.21        497.35        14.07 o
  -5  -4   5          5.21          6.31         2.71 o
  -4  -4   5         14.15         14.26         2.63 o
  -3  -4   5         54.21         50.51         3.43 o
  -2  -4   5         33.37         27.54         2.90 o
  -1  -4   5        356.05        410.30        13.59 o
   0  -4   5         11.62         13.03         2.83 o
   1  -4   5         49.77         54.78         3.87 o
   2  -4   5       3035.12       3144.95        50.92 o
   3  -4   5        863.70        886.49        19.14 o
   4  -4   5        372.07        381.04        11.94 o
   5  -4   5         43.99         50.49         6.41 o
   6  -4   5         90.20         98.96        10.62 o
   7  -4   5         41.24         51.19        10.62 o
   8  -4   5         90.72        108.00        20.60 o
   9  -4   5        327.74        324.24        28.40 o
 -10  -3   5          5.46          5.69        11.17 o
  -9  -3   5         78.50         96.24        14.71 o
  -8  -3   5         87.76         99.66        11.59 o
  -7  -3   5        151.51        182.15        12.78 o
  -6  -3   5        352.10        356.66        12.13 o
  -5  -3   5        186.44        165.88         7.87 o
  -4  -3   5        283.91        317.07         9.29 o
  -3  -3   5       3237.59       3450.60        46.70 o
  -2  -3   5       1245.91       1303.61        21.25 o
  -1  -3   5         25.70         12.42         2.91 o
   0  -3   5        255.96        247.35         7.88 o
   1  -3   5        874.36        876.37        16.93 o
   2  -3   5        106.26        140.80         6.47 o
   3  -3   5         23.29         26.37         3.88 o
   4  -3   5         11.73         11.40         3.88 o
   5  -3   5          5.55          7.55         4.70 o
   6  -3   5        250.02        254.72        15.17 o
   7  -3   5         16.31         20.52         8.75 o
   8  -3   5         93.39         96.81        15.66 o
   9  -3   5        451.24        484.47        32.77 o
 -10  -2   5         22.76         39.17        12.65 o
  -9  -2   5          9.21         12.80         9.69 o
  -8  -2   5         20.15         13.74         7.70 o
  -7  -2   5        154.08        164.91        11.97 o
  -6  -2   5        196.29        193.36        14.47 o
  -5  -2   5         54.79         53.25         6.92 o
  -4  -2   5        187.82        179.37         9.77 o
  -3  -2   5       4732.44       4899.67        80.31 o
  -2  -2   5        289.22        349.50        11.44 o
  -1  -2   5       4284.02       4304.38        75.96 o
   0  -2   5        846.69        862.60        18.43 o
   1  -2   5       2160.83       2176.96        31.95 o
   2  -2   5        368.17        338.66         8.27 o
   3  -2   5        553.57        562.10        15.10 o
   4  -2   5         58.30         58.65         4.86 o
   5  -2   5        231.24        214.81         8.91 o
   6  -2   5         31.54         36.47         9.90 o
   7  -2   5        171.65        165.77        15.25 o
   8  -2   5        246.76        233.39        19.33 o
   9  -2   5        344.61        362.64        25.44 o
 -10  -1   5         15.51         17.72        11.57 o
  -9  -1   5         47.26         47.38        11.58 o
  -8  -1   5       1053.76        947.91        40.43 o
  -7  -1   5         15.22          7.69         7.59 o
  -6  -1   5        248.77        228.92        14.93 o
  -5  -1   5        354.61        306.71        24.36 o
  -4  -1   5          3.70          4.35         2.68 o
  -3  -1   5        157.14        156.47         6.90 o
  -2  -1   5        600.04        541.72        13.64 o
  -1  -1   5       1167.67       1218.70        25.11 o
   0  -1   5        107.34        114.48         5.22 o
   1  -1   5       1811.02       1841.30        32.27 o
   2  -1   5          8.60          3.22         1.94 o
   3  -1   5        362.90        391.08        10.14 o
   4  -1   5       1260.09       1336.23        25.10 o
   5  -1   5         80.15         83.37         6.00 o
   6  -1   5         34.35         19.69         9.24 o
   7  -1   5        189.24        173.47        21.28 o
   8  -1   5        332.39        363.58        23.19 o
   9  -1   5          2.10         13.74        19.10 o
 -10   0   5          4.69         14.97        10.90 o
  -9   0   5          4.07          6.40        22.46 o
  -8   0   5        111.26        112.95        13.40 o
  -7   0   5         16.05         17.56         8.07 o
  -6   0   5          1.21          3.28         3.71 o
  -5   0   5         71.80         88.15         9.56 o
  -4   0   5          1.28         -2.15         4.58 o
  -3   0   5        215.61        224.18        10.38 o
  -2   0   5         23.61         27.67         3.83 o
  -1   0   5        109.42        110.72         5.15 o
   0   0   5        272.34        255.17         6.48 o
   1   0   5         89.12         90.15         3.91 o
   2   0   5        261.94        251.02         6.76 o
   3   0   5        158.29        160.58         6.45 o
   4   0   5         87.11         77.04         5.42 o
   5   0   5         76.98         95.99         6.43 o
   6   0   5         15.74         12.64         6.59 o
   7   0   5         11.32          8.37         7.85 o
   8   0   5         52.51         48.38        11.06 o
   9   0   5          0.53          5.35        10.32 o
 -10   1   5         14.47         25.62        15.19 o
  -9   1   5         47.73         38.08        22.61 o
  -8   1   5       1067.70       1024.90        42.72 o
  -7   1   5         13.61         10.70         7.62 o
  -6   1   5        254.54        235.98        15.16 o
  -5   1   5        347.56        321.20        16.09 o
  -4   1   5          3.73         -1.97         6.31 o
  -3   1   5        156.31        145.27         8.81 o
  -2   1   5        600.43        546.55        11.83 o
  -1   1   5       1155.57       1173.48        22.03 o
   0   1   5        110.12        108.80         3.87 o
   1   1   5       1822.30       1891.98        30.95 o
   2   1   5          9.06          8.20         2.61 o
   3   1   5        360.29        379.73         9.14 o
   4   1   5       1265.43       1387.52        24.08 o
   5   1   5         80.90         88.51         6.12 o
   6   1   5         33.94         32.55         6.91 o
   7   1   5        190.55        222.34        22.98 o
   8   1   5        331.22        334.30        22.40 o
   9   1   5          2.03          3.75         9.39 o
 -10   2   5         23.29         24.73        29.94 o
  -9   2   5         10.21         -3.14        11.02 o
  -8   2   5         19.71         19.43        13.57 o
  -7   2   5        157.61        170.61        14.61 o
  -6   2   5        193.62        200.26        14.22 o
  -5   2   5         55.58         48.78         7.01 o
  -4   2   5        188.05        166.98        10.04 o
  -3   2   5       4734.69       4952.95        95.72 o
  -2   2   5        291.26        336.17        13.31 o
  -1   2   5       4277.89       4348.44        67.03 o
   0   2   5        848.74        835.03        14.64 o
   1   2   5       2152.64       2196.35        33.45 o
   2   2   5        367.21        339.09         7.79 o
   3   2   5        555.25        556.58        13.74 o
   4   2   5         58.34         71.15         4.49 o
   5   2   5        230.91        231.87        11.15 o
   6   2   5         31.50         43.53         9.73 o
   7   2   5        171.54        139.63        16.13 o
   8   2   5        247.55        217.02        18.70 o
   9   2   5        345.46        323.75        23.61 o
 -10   3   5          5.70         17.11        14.79 o
  -9   3   5         80.78         52.29        15.45 o
  -8   3   5         84.42         96.89        14.96 o
  -7   3   5        146.27        151.23        14.00 o
  -6   3   5        360.70        338.02        17.87 o
  -5   3   5        190.95        193.02        11.71 o
  -4   3   5        277.03        274.12        12.51 o
  -3   3   5       3263.06       3469.85        90.53 o
  -2   3   5       1234.36       1290.29        23.99 o
  -1   3   5         24.89         19.73         3.25 o
   0   3   5        260.31        265.92         7.53 o
   1   3   5        869.80        875.29        22.18 o
   2   3   5        106.09        135.11         7.94 o
   3   3   5         22.04         23.13         3.49 o
   4   3   5         12.53          7.18         3.53 o
   5   3   5          6.09          3.51         5.50 o
   6   3   5        249.21        255.63        13.06 o
   7   3   5         16.81          8.64         9.05 o
   8   3   5         93.46         81.83        13.05 o
   9   3   5        450.28        498.37        28.70 o
 -10   4   5         36.47         52.24        19.57 o
  -9   4   5         67.10         54.70        13.69 o
  -8   4   5         28.47         24.98        10.19 o
  -7   4   5        662.02        703.81        33.15 o
  -6   4   5        474.42        480.99        19.39 o
  -5   4   5          4.96         -4.47         5.64 o
  -4   4   5         15.07         14.05         5.30 o
  -3   4   5         52.62         55.96         7.04 o
  -2   4   5         31.56         16.97         3.61 o
  -1   4   5        358.51        437.41         9.33 o
   0   4   5         12.31         13.19         4.13 o
   1   4   5         48.02         51.58         5.25 o
   2   4   5       3026.86       3218.69        77.42 o
   3   4   5        867.62        867.06        19.45 o
   4   4   5        373.36        383.79        11.23 o
   5   4   5         43.68         40.99         7.21 o
   6   4   5         90.24         92.21        13.01 o
   7   4   5         41.17         72.10        12.07 o
   8   4   5         91.07        113.18        14.28 o
   9   4   5        326.92        339.42        23.76 o
 -10   5   5         16.74         11.51        14.89 o
  -9   5   5         20.49         21.36        14.18 o
  -8   5   5         62.14         67.17        13.61 o
  -7   5   5        332.06        303.53        22.25 o
  -6   5   5        519.10        499.44        19.85 o
  -5   5   5         52.40         50.94         7.91 o
  -4   5   5        345.36        325.75        18.49 o
  -3   5   5        429.83        505.01        15.61 o
  -2   5   5         44.49         28.47         3.65 o
  -1   5   5        450.50        468.78        11.08 o
   0   5   5         23.29         31.83         3.35 o
   1   5   5       1154.14       1143.42        34.29 o
   2   5   5       1119.35       1018.33        27.62 o
   3   5   5         19.60         20.99         2.82 o
   4   5   5         14.11          8.07         4.66 o
   5   5   5          1.03         -4.83         4.83 o
   6   5   5         21.28         22.76         7.20 o
   7   5   5         12.91          5.81        10.39 o
   8   5   5         93.59         91.24        12.86 o
   9   5   5         17.70         26.77        10.86 o
 -10   6   5         13.78         14.22        21.08 o
  -9   6   5          7.10          9.81        11.05 o
  -8   6   5         20.72         14.17        10.70 o
  -7   6   5         59.11         66.72        12.57 o
  -6   6   5         72.47         85.39        17.32 o
  -5   6   5        288.33        260.77        18.25 o
  -4   6   5         74.24         75.39         8.22 o
  -3   6   5         18.28         19.24         4.83 o
  -2   6   5         38.83         29.46         4.49 o
  -1   6   5        435.75        462.64        18.88 o
   0   6   5         28.34         28.12         3.31 o
   1   6   5        196.11        195.06        13.50 o
   2   6   5       2319.45       2389.46        89.95 o
   3   6   5        176.16        169.82        19.01 o
   4   6   5          8.10         10.47         4.24 o
   5   6   5         13.57         22.46         5.71 o
   6   6   5         10.93         10.45         7.12 o
   7   6   5          6.63         10.99         8.95 o
   8   6   5         46.21         46.13        13.32 o
   9   6   5         11.01         15.80        10.38 o
  -9   7   5         35.63         30.94        12.71 o
  -8   7   5         47.86         67.60        14.68 o
  -7   7   5         87.93        115.68        15.91 o
  -6   7   5        189.32        211.89        18.62 o
  -5   7   5        782.91        790.52        25.41 o
  -4   7   5        121.66        117.38        10.23 o
  -3   7   5         42.86         38.17         6.06 o
  -2   7   5        156.84        181.35        10.08 o
  -1   7   5        421.36        445.80        13.45 o
   0   7   5         30.35         25.85         5.01 o
   1   7   5         28.06         21.69         4.57 o
   2   7   5       1336.63       1445.27        45.74 o
   3   7   5        239.42        223.51        22.01 o
   4   7   5         71.69         59.74        15.69 o
   5   7   5        188.23        171.96         9.81 o
   6   7   5        278.13        337.18        19.70 o
   7   7   5         34.82         25.68         9.14 o
   8   7   5         76.49         97.25        16.16 o
  -9   8   5        113.61        133.37        19.98 o
  -8   8   5        157.70        111.08        23.73 o
  -7   8   5        465.08        464.55        28.70 o
  -6   8   5        454.98        411.63        25.63 o
  -5   8   5         87.54         63.40        11.64 o
  -4   8   5         65.58         68.78         8.96 o
  -3   8   5        110.93        132.13         9.20 o
  -2   8   5         59.12         51.11         6.38 o
  -1   8   5        263.58        261.10        10.74 o
   0   8   5        115.87        128.22        13.41 o
   1   8   5         49.68         54.31        12.17 o
   2   8   5        133.51        137.59         9.72 o
   3   8   5         70.33         65.64        15.48 o
   4   8   5         16.99         21.26        12.60 o
   5   8   5         98.35         84.13         8.13 o
   6   8   5         26.19         22.08        22.02 o
   7   8   5         51.33         28.51         9.44 o
   8   8   5         36.16         15.23        21.54 o
  -9   9   5         35.66         33.01        20.62 o
  -8   9   5          6.12          9.44        11.40 o
  -7   9   5         94.63         93.43        15.37 o
  -6   9   5         16.29         15.12        10.27 o
  -5   9   5         20.42         15.09         9.34 o
  -4   9   5         18.95         16.46         8.73 o
  -3   9   5        199.89        214.25        15.56 o
  -2   9   5        126.53        135.97         9.72 o
  -1   9   5         59.25         63.18         6.63 o
   0   9   5         18.78         22.96         8.56 o
   1   9   5        142.10        134.75         9.57 o
   2   9   5          0.90         -0.16         3.74 o
   3   9   5       1078.79       1035.55        52.05 o
   4   9   5         42.56         43.03        14.69 o
   5   9   5         65.70         40.40        23.99 o
   6   9   5        266.52        281.85        33.46 o
   7   9   5         14.38         20.75         8.45 o
   8   9   5         22.04         25.20        13.44 o
  -8  10   5          0.53         -6.75        12.51 o
  -7  10   5          2.68         21.90        13.74 o
  -6  10   5        106.41        115.20        28.11 o
  -5  10   5         25.77         34.19        10.94 o
  -4  10   5        181.57        197.54        17.54 o
  -3  10   5         43.32         59.31        10.77 o
  -2  10   5          5.99         12.33         5.74 o
  -1  10   5         62.86         61.92         7.66 o
   0  10   5       2332.94       2314.34        61.77 o
   1  10   5        398.71        398.13        24.11 o
   2  10   5         53.63         62.85         7.28 o
   3  10   5         29.77         25.77         6.25 o
   4  10   5         22.68         33.37        15.05 o
   5  10   5         60.98         56.46        18.10 o
   6  10   5         28.29         36.66        25.67 o
   7  10   5         18.21         13.56         8.13 o
  -8  11   5          4.64         -8.61        16.65 o
  -7  11   5         28.35         34.66        33.00 o
  -6  11   5         11.38         28.81        24.75 o
  -5  11   5          5.27         21.27        12.68 o
  -4  11   5        666.91        646.04        40.07 o
  -3  11   5         37.44         28.64        13.35 o
  -2  11   5          7.39         -8.39        10.25 o
  -1  11   5          8.41          2.63         8.25 o
   0  11   5        723.14        769.42        55.23 o
   1  11   5        115.85        118.56        10.22 o
   2  11   5          7.13         16.33         6.17 o
   3  11   5         23.02         24.66         5.52 o
   4  11   5         68.09        100.52        20.56 o
   5  11   5        250.83        209.32        27.97 o
   6  11   5         34.36         57.72        21.38 o
   7  11   5          1.45         -0.93        16.20 o
  -7  12   5         53.07         72.18        19.62 o
  -6  12   5         95.01         96.38        20.48 o
  -5  12   5          8.16         -8.24        11.92 o
  -4  12   5        775.35        755.99        45.52 o
  -3  12   5        132.64        119.42        19.97 o
  -2  12   5        299.18        266.71        26.44 o
  -1  12   5         31.43         36.03        19.71 o
   0  12   5        571.25        534.87        51.34 o
   1  12   5         96.49         68.28        14.35 o
   2  12   5         85.49        102.81        12.81 o
   3  12   5         81.57         71.07        10.70 o
   4  12   5         14.73          9.32        14.06 o
   5  12   5        107.14        141.78        40.64 o
   6  12   5         23.18         46.34        19.44 o
  -6  13   5         14.09         -6.58        13.23 o
  -5  13   5         11.65         27.72        15.24 o
  -4  13   5        151.71        117.77        21.18 o
  -3  13   5         28.80         14.39        28.42 o
  -2  13   5         58.15         80.12        27.35 o
  -1  13   5        104.61        104.31        21.54 o
   0  13   5        209.55        213.46        23.77 o
   1  13   5          2.47         19.21        16.80 o
   2  13   5        120.16        105.63        33.46 o
   3  13   5          0.30          3.17         9.87 o
   4  13   5         96.86         58.36        31.17 o
   5  13   5         21.17         27.80        29.33 o
  -5  14   5        163.52        164.18        34.99 o
  -4  14   5         41.86         44.60        31.78 o
  -3  14   5          7.75         23.87        14.82 o
  -2  14   5        330.20        313.27        30.84 o
  -1  14   5         50.98         75.17        18.14 o
   0  14   5        191.43        189.65        24.32 o
   1  14   5         35.39         29.97        13.65 o
   2  14   5         13.13         -2.88        17.42 o
   3  14   5         44.72         51.67        13.39 o
   4  14   5          0.79        -10.69        27.80 o
   5  14   5         28.84         57.14        36.66 o
  -4  15   5         12.45         -3.92        15.09 o
  -3  15   5          0.62         -6.46        12.72 o
  -2  15   5          1.28         11.95        13.66 o
  -1  15   5          3.32         12.37        14.04 o
   0  15   5          7.67         23.72        14.65 o
   1  15   5        334.24        332.70        30.18 o
   2  15   5         20.19         29.97        15.58 o
   3  15   5          3.35        -10.53        11.31 o
  -3  16   5          6.38         22.61        23.53 o
  -2  16   5         57.55         47.92        18.79 o
  -1  16   5         29.52         43.20        17.69 o
   0  16   5         27.48          4.62        14.61 o
   1  16   5          7.20        -13.51        13.51 o
   2  16   5          2.37         -4.69        18.94 o
  -2 -16   6         11.32         26.84        11.18 o
  -1 -16   6         52.18         52.03        12.09 o
   0 -16   6         22.89         18.86        10.26 o
   1 -16   6         22.06         24.71        10.71 o
  -4 -15   6         75.48         62.41        12.30 o
  -3 -15   6         48.24         40.01        11.36 o
  -2 -15   6         75.79         52.75         9.39 o
  -1 -15   6         82.22         68.59         9.69 o
   0 -15   6         77.78         53.89        11.46 o
   1 -15   6          0.66          2.25         9.10 o
   2 -15   6         39.89         44.08        11.12 o
   3 -15   6          0.53         -7.48         9.75 o
  -5 -14   6         21.14         32.08        10.06 o
  -4 -14   6          2.08         -3.52         7.43 o
  -3 -14   6        112.72         88.75         9.89 o
  -2 -14   6         64.86         53.45         8.82 o
  -1 -14   6         32.16         34.62         8.29 o
   0 -14   6         61.19         46.65         8.85 o
   1 -14   6         15.73         14.38         7.69 o
   2 -14   6          7.50         -7.44         7.44 o
   3 -14   6         60.08         54.07        10.88 o
   4 -14   6         36.67         29.42        16.96 o
  -6 -13   6         62.05         77.35        15.33 o
  -5 -13   6         34.27         38.20        11.64 o
  -4 -13   6         48.32         54.19         9.82 o
  -3 -13   6         32.66         22.91         7.19 o
  -2 -13   6        174.28        182.97        11.94 o
  -1 -13   6         15.21         20.38         7.07 o
   0 -13   6         29.07         38.73         7.99 o
   1 -13   6         28.15         24.55         8.93 o
   2 -13   6         26.36         20.85         9.03 o
   3 -13   6         84.31         87.34        10.13 o
   4 -13   6          4.30          3.11        13.21 o
   5 -13   6         28.09         54.41        19.64 o
  -7 -12   6         15.35         20.92         9.35 o
  -6 -12   6         35.64         34.39         9.58 o
  -5 -12   6         75.06         58.68         9.69 o
  -4 -12   6         21.87         21.83         6.76 o
  -3 -12   6         76.66         88.62        11.53 o
  -2 -12   6         17.07         38.35         6.81 o
  -1 -12   6         50.60         29.24         6.84 o
   0 -12   6        146.21        145.44        12.06 o
   1 -12   6        167.97        176.25        19.40 o
   2 -12   6        175.01        191.60        12.32 o
   3 -12   6         98.74        110.43         9.59 o
   4 -12   6         41.65         44.08        13.53 o
   5 -12   6         65.88         55.03        13.82 o
   6 -12   6         87.83        107.55        19.95 o
  -8 -11   6         18.38         22.82         9.59 o
  -7 -11   6         29.13         30.75         8.87 o
  -6 -11   6        278.59        254.39        16.20 o
  -5 -11   6        615.80        615.49        16.58 o
  -4 -11   6         40.08         46.78         7.01 o
  -3 -11   6         27.77         26.20         7.10 o
  -2 -11   6        277.66        257.35        14.12 o
  -1 -11   6        693.45        665.54        19.06 o
   0 -11   6        272.40        251.09        13.05 o
   1 -11   6         76.50         80.24         8.26 o
   2 -11   6         17.18         17.49         5.21 o
   3 -11   6         21.27         15.67         7.98 o
   4 -11   6         30.98         33.78        11.73 o
   5 -11   6         11.38          3.07         9.08 o
   6 -11   6         13.81          4.73        12.16 o
  -8 -10   6         26.77          8.51         8.47 o
  -7 -10   6         69.65         78.80        10.68 o
  -6 -10   6         13.10         13.64         6.27 o
  -5 -10   6         10.60         10.10         5.09 o
  -4 -10   6         48.06         56.84         8.16 o
  -3 -10   6         27.62         25.04         5.88 o
  -2 -10   6         11.23          5.49         4.84 o
  -1 -10   6        359.96        338.26        15.82 o
   0 -10   6         86.61        101.13        10.62 o
   1 -10   6        437.23        458.30        14.65 o
   2 -10   6        188.91        203.66         9.25 o
   3 -10   6        114.39        115.77        11.88 o
   4 -10   6        240.16        242.00        18.84 o
   5 -10   6         79.93         61.10        11.36 o
   6 -10   6         43.51         16.48        12.26 o
   7 -10   6        128.18        140.16        13.23 o
  -9  -9   6         92.05         90.25        16.40 o
  -8  -9   6          8.19          4.75         7.91 o
  -7  -9   6        572.98        570.15        20.72 o
  -6  -9   6        178.99        196.28         8.71 o
  -5  -9   6        198.16        205.16         8.61 o
  -4  -9   6        402.02        409.88        11.74 o
  -3  -9   6        467.37        471.37        13.02 o
  -2  -9   6        993.36       1013.13        21.61 o
  -1  -9   6         19.70         23.95         5.42 o
   0  -9   6        503.11        492.42        15.49 o
   1  -9   6        595.46        573.14        16.04 o
   2  -9   6         57.46         53.12         6.74 o
   3  -9   6       1485.32       1448.72        35.47 o
   4  -9   6         10.79         14.85         7.36 o
   5  -9   6         24.79         13.16         8.05 o
   6  -9   6         65.15         69.67        14.12 o
   7  -9   6         80.43         65.54        19.85 o
  -9  -8   6        143.22        148.04        16.25 o
  -8  -8   6         28.10         30.29         8.06 o
  -7  -8   6        183.56        209.24        12.82 o
  -6  -8   6         14.88          8.76         4.06 o
  -5  -8   6        432.31        419.60        14.14 o
  -4  -8   6        108.71        106.02         6.00 o
  -3  -8   6         33.75         34.56         4.06 o
  -2  -8   6         66.39         63.03         6.26 o
  -1  -8   6        589.50        562.92        15.24 o
   0  -8   6        860.65        876.49        20.17 o
   1  -8   6        109.28        112.01         6.91 o
   2  -8   6        173.03        166.74         7.46 o
   3  -8   6       1375.66       1330.30        30.81 o
   4  -8   6         21.76         23.52         6.35 o
   5  -8   6        353.69        333.60        16.17 o
   6  -8   6        133.36        130.86        13.34 o
   7  -8   6          5.53          5.26         7.21 o
   8  -8   6         23.08         35.08        11.13 o
  -9  -7   6         70.83         67.82        12.73 o
  -8  -7   6        135.87        121.32        10.67 o
  -7  -7   6        288.29        331.63        12.58 o
  -6  -7   6        603.16        609.99        13.91 o
  -5  -7   6         80.54         85.73         5.77 o
  -4  -7   6       1006.55       1000.47        17.29 o
  -3  -7   6        298.69        286.35         7.80 o
  -2  -7   6         25.07         25.30         4.42 o
  -1  -7   6        450.56        442.11        12.79 o
   0  -7   6        987.51        966.55        27.76 o
   1  -7   6        713.74        723.87        17.09 o
   2  -7   6        316.54        325.01        11.02 o
   3  -7   6        152.96        161.39        10.77 o
   4  -7   6         16.19          2.18         7.60 o
   5  -7   6         50.32         49.84         5.63 o
   6  -7   6        147.48        164.24        16.15 o
   7  -7   6        161.63        143.39        23.05 o
   8  -7   6         16.68         14.33         9.78 o
 -10  -6   6         72.07        102.81        18.08 o
  -9  -6   6          0.39         -8.12         8.12 o
  -8  -6   6          9.11          3.80         6.10 o
  -7  -6   6        213.13        233.88        12.22 o
  -6  -6   6        457.29        455.40        15.83 o
  -5  -6   6        573.05        579.44        13.03 o
  -4  -6   6        100.40         93.19         5.31 o
  -3  -6   6        349.46        351.52         8.26 o
  -2  -6   6         18.12         10.73         3.47 o
  -1  -6   6        210.55        201.34         9.41 o
   0  -6   6        387.51        362.26        11.00 o
   1  -6   6        773.16        748.92        17.09 o
   2  -6   6       3178.88       3126.84        51.49 o
   3  -6   6        582.63        578.46        14.34 o
   4  -6   6        184.02        175.69         8.11 o
   5  -6   6         87.24        109.50         9.07 o
   6  -6   6        420.02        417.70        23.25 o
   7  -6   6        110.58         96.45        12.82 o
   8  -6   6        165.22        196.78        24.43 o
 -10  -5   6        201.20        266.14        23.60 o
  -9  -5   6        108.86        106.17        13.80 o
  -8  -5   6        184.90        163.96        14.81 o
  -7  -5   6         68.95         91.75         9.39 o
  -6  -5   6        335.08        320.49        12.23 o
  -5  -5   6        651.01        657.67        13.59 o
  -4  -5   6       2144.67       2187.03        33.63 o
  -3  -5   6        119.79        109.54         4.60 o
  -2  -5   6       2796.05       2948.89        40.92 o
  -1  -5   6       1791.72       1766.79        34.81 o
   0  -5   6         73.43         67.82         5.24 o
   1  -5   6       1112.18       1126.74        21.60 o
   2  -5   6        798.85        773.13        16.73 o
   3  -5   6        644.27        661.29        16.23 o
   4  -5   6         70.97         67.62         6.62 o
   5  -5   6         53.33         57.31         6.29 o
   6  -5   6          2.82         -2.85         6.32 o
   7  -5   6        227.87        205.96        19.12 o
   8  -5   6         16.35          8.57        10.17 o
   9  -5   6        161.45        190.31        49.63 o
 -10  -4   6          6.16          1.08        10.65 o
  -9  -4   6          6.04         -1.42         7.91 o
  -8  -4   6         17.44         21.34         8.35 o
  -7  -4   6        745.35        689.91        21.58 o
  -6  -4   6       1445.34       1441.09        29.96 o
  -5  -4   6         96.41         94.52         6.59 o
  -4  -4   6        128.75        131.16         6.27 o
  -3  -4   6         96.60        105.33         4.64 o
  -2  -4   6        826.08        902.76        14.86 o
  -1  -4   6       2602.65       2637.94        45.27 o
   0  -4   6        335.13        339.24         9.00 o
   1  -4   6       2764.68       2808.14        46.14 o
   2  -4   6       2419.77       2565.00        45.32 o
   3  -4   6       2113.87       2110.65        38.93 o
   4  -4   6        595.09        589.46        17.20 o
   5  -4   6        223.83        205.92        10.11 o
   6  -4   6         73.26         47.09        11.73 o
   7  -4   6         50.19         29.20        10.94 o
   8  -4   6         89.12        118.09        15.01 o
   9  -4   6         33.35         25.55        12.06 o
 -10  -3   6          0.81         -1.97         9.83 o
  -9  -3   6        119.30        126.66        14.16 o
  -8  -3   6        256.59        248.71        17.15 o
  -7  -3   6       1178.59       1220.53        33.08 o
  -6  -3   6        829.14        788.88        18.96 o
  -5  -3   6       1001.61        953.24        20.79 o
  -4  -3   6        153.40        119.48         6.34 o
  -3  -3   6        963.95       1021.08        23.08 o
  -2  -3   6       1637.51       1667.44        30.10 o
  -1  -3   6       3652.00       3729.79        71.38 o
   0  -3   6         47.29         53.56         5.06 o
   1  -3   6        281.34        279.19         9.69 o
   2  -3   6       2840.00       2937.85        47.97 o
   3  -3   6        219.17        223.74         8.83 o
   4  -3   6          4.02          0.39         3.96 o
   5  -3   6         31.10         29.50         6.14 o
   6  -3   6        199.48        198.32        15.42 o
   7  -3   6         40.81         58.39        11.12 o
   8  -3   6         47.00         35.13        10.91 o
   9  -3   6         46.56         28.38        12.15 o
 -10  -2   6        131.68        134.88        17.80 o
  -9  -2   6         46.71         53.02        16.41 o
  -8  -2   6        162.78        190.27        15.35 o
  -7  -2   6         19.35         24.89         7.17 o
  -6  -2   6         26.43         41.49         9.28 o
  -5  -2   6         17.89         13.72         7.72 o
  -4  -2   6        154.14        138.02         7.04 o
  -3  -2   6       1137.76       1095.81        32.36 o
  -2  -2   6        522.59        473.56        38.61 o
  -1  -2   6         11.50         12.38         3.84 o
   0  -2   6        175.69        186.61         7.48 o
   1  -2   6       4450.65       4370.44        68.09 o
   2  -2   6       1783.86       1754.19        28.67 o
   3  -2   6       1287.15       1286.16        22.72 o
   4  -2   6       1168.07       1119.42        23.46 o
   5  -2   6        360.13        383.13        12.13 o
   6  -2   6        358.10        358.07        15.73 o
   7  -2   6        105.02         81.45        15.08 o
   8  -2   6        107.44        100.79        21.35 o
   9  -2   6          1.99         -1.71         9.93 o
 -10  -1   6         23.88         10.70        10.35 o
  -9  -1   6        227.06        274.42        21.49 o
  -8  -1   6        290.02        284.33        19.70 o
  -7  -1   6         29.29         33.70         9.23 o
  -6  -1   6       1981.80       1885.49        69.67 o
  -5  -1   6        509.89        444.32        30.11 o
  -4  -1   6       2396.36       2369.50        47.67 o
  -3  -1   6         73.01         55.30         7.20 o
  -2  -1   6        568.65        532.83        17.41 o
  -1  -1   6         95.06        105.33         6.37 o
   0  -1   6       1380.51       1304.62        21.36 o
   1  -1   6        519.59        507.17        10.45 o
   2  -1   6        140.50        130.04         5.85 o
   3  -1   6         67.82         74.83         5.15 o
   4  -1   6          3.35          2.05         3.72 o
   5  -1   6        124.66        142.01         7.86 o
   6  -1   6         59.00         42.65         9.31 o
   7  -1   6         25.43         22.78        10.58 o
   8  -1   6        683.98        598.34        29.86 o
   9  -1   6          1.00         -3.62         9.37 o
 -10   0   6        368.09        398.83        27.41 o
  -9   0   6        702.09        559.40        55.32 o
  -8   0   6         63.43         28.25         9.46 o
  -7   0   6         13.05          5.03         7.30 o
  -6   0   6         25.98         30.25        11.86 o
  -5   0   6         27.48         18.83         7.64 o
  -4   0   6        377.54        342.95        16.02 o
  -3   0   6       1701.68       1683.49        45.11 o
  -2   0   6       2599.72       2529.63        51.26 o
  -1   0   6       3034.84       2890.73        61.32 o
   0   0   6        463.54        472.07        14.16 o
   1   0   6       3054.47       2973.59        42.65 o
   2   0   6        277.97        262.87         7.92 o
   3   0   6         26.80         27.10         3.87 o
   4   0   6        395.90        374.82        11.45 o
   5   0   6        699.82        692.13        16.73 o
   6   0   6        836.84        761.17        29.30 o
   7   0   6         85.99         84.20        14.55 o
   8   0   6        792.55        814.52        34.96 o
   9   0   6         71.99         90.47        19.14 o
 -10   1   6         23.62         14.99        14.25 o
  -9   1   6        226.43        246.41        31.32 o
  -8   1   6        288.69        239.73        19.23 o
  -7   1   6         29.51         47.11         9.69 o
  -6   1   6       1980.57       1947.35        55.15 o
  -5   1   6        504.67        406.78        18.72 o
  -4   1   6       2401.10       2338.47        60.89 o
  -3   1   6         74.37         66.17         7.85 o
  -2   1   6        567.39        523.18        12.69 o
  -1   1   6         91.76         98.49         6.13 o
   0   1   6       1383.87       1276.92        25.64 o
   1   1   6        519.86        533.81        10.49 o
   2   1   6        138.54        135.15         5.82 o
   3   1   6         68.68         75.60         4.71 o
   4   1   6          3.38          4.63         3.34 o
   5   1   6        125.25        145.68         7.97 o
   6   1   6         59.39         62.61        10.04 o
   7   1   6         24.06         20.85         8.40 o
   8   1   6        685.39        709.76        32.15 o
   9   1   6          1.74          8.37        10.35 o
 -10   2   6        131.35        143.12        25.16 o
  -9   2   6         48.78         24.58        17.72 o
  -8   2   6        162.71        185.36        19.24 o
  -7   2   6         17.80         12.40         7.62 o
  -6   2   6         27.19         11.20         7.94 o
  -5   2   6         17.33         16.30         6.65 o
  -4   2   6        155.18        111.58         9.89 o
  -3   2   6       1138.03       1054.05        35.77 o
  -2   2   6        523.92        436.69        11.93 o
  -1   2   6         15.96         19.79         3.50 o
   0   2   6        173.16        180.51         7.16 o
   1   2   6       4451.19       4356.11        71.59 o
   2   2   6       1789.03       1734.45        27.71 o
   3   2   6       1293.50       1289.15        22.04 o
   4   2   6       1165.85       1153.79        23.30 o
   5   2   6        357.81        363.79        10.45 o
   6   2   6        358.46        367.64        23.19 o
   7   2   6        106.01        103.03        28.93 o
   8   2   6        105.55        116.72        14.33 o
   9   2   6          2.89         -5.24         8.82 o
 -10   3   6          1.19         -0.48        13.83 o
  -9   3   6        117.72        132.23        18.33 o
  -8   3   6        254.67        238.49        21.85 o
  -7   3   6       1183.24       1159.53        53.17 o
  -6   3   6        828.79        752.73        28.00 o
  -5   3   6       1000.28        914.61        30.49 o
  -4   3   6        155.16        114.47        10.32 o
  -3   3   6        966.62        970.86        35.74 o
  -2   3   6       1632.58       1709.50        33.26 o
  -1   3   6       3655.81       3755.16        77.71 o
   0   3   6         47.34         61.17         5.28 o
   1   3   6        283.52        277.72         7.53 o
   2   3   6       2839.73       2887.98        46.09 o
   3   3   6        220.20        224.03         9.20 o
   4   3   6          3.95          3.26         3.41 o
   5   3   6         31.60         34.16         5.06 o
   6   3   6        200.01        205.15        13.67 o
   7   3   6         42.16         39.50         9.39 o
   8   3   6         45.72         36.33        10.19 o
   9   3   6         46.71         27.74        11.13 o
 -10   4   6          5.15         39.49        17.00 o
  -9   4   6          6.96         -6.19         9.99 o
  -8   4   6         16.88         22.73         9.80 o
  -7   4   6        744.58        649.16        35.36 o
  -6   4   6       1450.67       1353.16        41.96 o
  -5   4   6         95.09        101.03        10.71 o
  -4   4   6        130.75        136.05        10.05 o
  -3   4   6         93.03         86.75         7.22 o
  -2   4   6        828.34        842.42        20.14 o
  -1   4   6       2609.33       2604.11        57.61 o
   0   4   6        331.70        323.53        11.13 o
   1   4   6       2768.56       2759.12        67.64 o
   2   4   6       2393.85       2543.62        63.22 o
   3   4   6       2122.79       2164.40        43.45 o
   4   4   6        597.08        586.57        15.63 o
   5   4   6        222.70        223.06        13.17 o
   6   4   6         71.27         84.59         9.94 o
   7   4   6         49.02         32.09         9.17 o
   8   4   6         89.32         81.73        20.86 o
   9   4   6         32.65         55.62        13.45 o
 -10   5   6        202.46        164.09        26.89 o
  -9   5   6        108.48        112.63        21.13 o
  -8   5   6        184.44        181.78        19.99 o
  -7   5   6         68.96        103.85        14.92 o
  -6   5   6        325.00        316.77        17.98 o
  -5   5   6        655.15        703.50        23.88 o
  -4   5   6       2155.23       2212.46        53.06 o
  -3   5   6        109.43         89.12         7.50 o
  -2   5   6       2801.00       2785.33        57.12 o
  -1   5   6       1804.01       1744.15        33.01 o
   0   5   6         67.29         66.18         4.00 o
   1   5   6       1116.54       1116.54        30.97 o
   2   5   6        796.82        771.50        22.88 o
   3   5   6        642.02        662.37        16.13 o
   4   5   6         70.73         66.40         4.79 o
   5   5   6         52.85         52.48         8.95 o
   6   5   6          2.21         15.47        10.90 o
   7   5   6        228.81        228.14        16.96 o
   8   5   6         14.48         25.53         9.92 o
   9   5   6        162.84        164.52        18.05 o
 -10   6   6         72.85         69.54        20.73 o
  -9   6   6          0.12          0.31        16.42 o
  -8   6   6          8.86         14.18        10.24 o
  -7   6   6        212.14        209.29        21.68 o
  -6   6   6        454.16        444.01        25.67 o
  -5   6   6        568.91        591.23        21.61 o
  -4   6   6         99.06         80.17         8.76 o
  -3   6   6        350.58        344.99        13.57 o
  -2   6   6         21.65         18.48         4.21 o
  -1   6   6        206.67        210.85         8.43 o
   0   6   6        381.42        370.42        11.64 o
   1   6   6        782.39        716.32        33.45 o
   2   6   6       3195.07       3127.59        76.57 o
   3   6   6        578.10        571.53        14.20 o
   4   6   6        186.85        170.11        21.22 o
   5   6   6         85.21        102.24         9.61 o
   6   6   6        419.14        392.71        22.47 o
   7   6   6        111.50        107.23        26.28 o
   8   6   6        167.65        182.37        17.33 o
  -9   7   6         70.22         73.56        16.65 o
  -8   7   6        139.71        128.05        17.74 o
  -7   7   6        288.78        316.63        53.10 o
  -6   7   6        600.58        607.69        30.81 o
  -5   7   6         72.71         65.40         9.80 o
  -4   7   6       1013.77       1086.07        36.67 o
  -3   7   6        290.96        280.88        14.45 o
  -2   7   6         20.21         13.88         4.65 o
  -1   7   6        458.83        457.42        18.16 o
   0   7   6        982.87        950.76        25.26 o
   1   7   6        706.75        732.99        23.14 o
   2   7   6        319.96        357.74        24.98 o
   3   7   6        151.05        158.35         8.45 o
   4   7   6         16.13         -7.18         9.47 o
   5   7   6         49.21         53.19         9.49 o
   6   7   6        147.97        136.04        15.04 o
   7   7   6        161.76        176.31        21.39 o
   8   7   6         15.81         14.19        11.29 o
  -9   8   6        141.73        150.96        21.38 o
  -8   8   6         28.16         34.66        12.52 o
  -7   8   6        183.70        180.02        19.31 o
  -6   8   6         15.91          7.60         9.32 o
  -5   8   6        436.15        383.16        23.48 o
  -4   8   6        106.85        130.05        12.94 o
  -3   8   6         32.23         34.49         6.66 o
  -2   8   6         70.73         69.11         7.84 o
  -1   8   6        586.63        598.20        17.02 o
   0   8   6        862.35        870.13        24.44 o
   1   8   6        104.05        101.23         9.55 o
   2   8   6        167.58        160.99        14.25 o
   3   8   6       1378.92       1325.36        61.16 o
   4   8   6         23.89         22.61        12.96 o
   5   8   6        357.59        350.98        18.57 o
   6   8   6        131.25        136.29        12.68 o
   7   8   6          4.80         11.61        10.69 o
   8   8   6         23.69         13.79        19.10 o
  -9   9   6         91.28        110.51        24.87 o
  -8   9   6          8.08          3.81        15.11 o
  -7   9   6        577.09        586.28        41.48 o
  -6   9   6        177.21        179.70        18.91 o
  -5   9   6        200.63        182.46        17.64 o
  -4   9   6        405.73        387.77        22.97 o
  -3   9   6        462.92        492.13        27.65 o
  -2   9   6        998.81       1007.38        28.57 o
  -1   9   6         23.93         24.54         5.93 o
   0   9   6        500.98        491.00        36.13 o
   1   9   6        598.30        577.60        35.91 o
   2   9   6         57.40         50.44        13.06 o
   3   9   6       1488.07       1563.00       120.47 o
   4   9   6         10.69          9.82        12.31 o
   5   9   6         24.53         17.84        21.24 o
   6   9   6         65.27         66.02        18.47 o
   7   9   6         81.65         54.30        11.85 o
  -8  10   6         26.79          1.81        19.55 o
  -7  10   6         71.47         47.16        17.44 o
  -6  10   6         12.52         -0.52        12.55 o
  -5  10   6         11.23         15.67        12.76 o
  -4  10   6         48.79         47.73        14.76 o
  -3  10   6         25.46         24.93        13.44 o
  -2  10   6         12.18         41.71        10.50 o
  -1  10   6        362.06        340.63        19.16 o
   0  10   6         79.27         78.91        11.11 o
   1  10   6        446.05        441.19        18.34 o
   2  10   6        188.28        186.33        10.44 o
   3  10   6        103.97         83.84        18.76 o
   4  10   6        243.38        244.57        28.01 o
   5  10   6         77.17         95.74        21.21 o
   6  10   6         41.10         62.65        19.81 o
   7  10   6        130.02        116.72        33.92 o
  -8  11   6         18.63          7.27        14.72 o
  -7  11   6         25.56         18.37        15.72 o
  -6  11   6        280.30        258.16        29.28 o
  -5  11   6        620.69        641.53        42.50 o
  -4  11   6         38.36         43.26        15.05 o
  -3  11   6         22.95         26.40        13.17 o
  -2  11   6        279.58        265.48        25.55 o
  -1  11   6        685.66        670.18        30.76 o
   0  11   6        273.10        269.49        19.20 o
   1  11   6         77.05         70.46         8.90 o
   2  11   6         17.31         14.99         5.67 o
   3  11   6         21.32          5.11        12.55 o
   4  11   6         30.80         27.33        15.31 o
   5  11   6         11.04         12.73        14.90 o
   6  11   6         13.65         28.11        29.03 o
  -7  12   6         15.36         15.15        15.27 o
  -6  12   6         34.97         36.23        16.08 o
  -5  12   6         74.12         80.43        19.57 o
  -4  12   6         20.94         20.69        13.57 o
  -3  12   6         78.09         90.19        19.12 o
  -2  12   6         17.40         -0.97        12.53 o
  -1  12   6         46.80         37.49        14.00 o
   0  12   6        149.01        181.53        31.01 o
   1  12   6        170.16        184.85        20.03 o
   2  12   6        175.43        171.74        15.66 o
   3  12   6         99.45         90.65        14.38 o
   4  12   6         41.80         25.60        32.23 o
   5  12   6         66.06         65.35        21.44 o
   6  12   6         90.47        126.18        27.73 o
  -6  13   6         63.28         70.87        19.51 o
  -5  13   6         33.11         37.46        34.83 o
  -4  13   6         46.87         59.60        18.06 o
  -3  13   6         33.99         10.06        13.78 o
  -2  13   6        174.69        139.72        34.38 o
  -1  13   6         15.98         13.44        12.79 o
   0  13   6         27.21          4.46        12.20 o
   1  13   6         28.22         42.78        13.91 o
   2  13   6         26.41          9.59        11.79 o
   3  13   6         84.69         67.34        12.36 o
   4  13   6          4.27        -17.42        25.05 o
   5  13   6         28.51         -9.78        28.42 o
  -5  14   6         21.62          7.28        32.69 o
  -4  14   6          2.21         28.35        16.27 o
  -3  14   6        114.70         92.51        20.81 o
  -2  14   6         62.59         61.45        18.23 o
  -1  14   6         33.46         17.19        14.51 o
   0  14   6         60.47         55.17        17.42 o
   1  14   6         13.77         16.34        21.54 o
   2  14   6          6.51         -7.42        13.29 o
   3  14   6         61.03         67.22        19.71 o
   4  14   6         34.70          6.72        28.11 o
  -4  15   6         75.26        101.31        23.19 o
  -3  15   6         50.23         54.73        32.69 o
  -2  15   6         73.86         76.83        32.54 o
  -1  15   6         82.98         81.15        35.90 o
   0  15   6         79.07         50.09        25.82 o
   1  15   6          0.57        -14.45        15.43 o
   2  15   6         40.20         43.13        24.14 o
   3  15   6          0.57         -5.04        11.13 o
  -2  16   6         10.89         -5.25        15.75 o
  -1  16   6         53.72         44.88        18.26 o
   0  16   6         23.37          9.88        16.22 o
   1  16   6         21.30         23.94        16.45 o
  -1 -16   7          2.00        -34.22        34.22 o
  -4 -15   7          9.20          2.56        10.57 o
  -3 -15   7         62.80         64.72        12.94 o
  -2 -15   7         45.73         64.23         9.98 o
  -1 -15   7         59.91         46.71         9.50 o
   0 -15   7          8.65         -4.41         7.38 o
   1 -15   7         40.12         22.21         9.38 o
   2 -15   7         31.51         34.60        10.94 o
  -5 -14   7         15.34          0.59        11.98 o
  -4 -14   7         11.26         20.06         9.54 o
  -3 -14   7         17.53         18.15         7.56 o
  -2 -14   7        201.01        179.72        12.95 o
  -1 -14   7         45.44         39.83         8.71 o
   0 -14   7          2.90         -1.15         7.22 o
   1 -14   7         97.85         79.88        14.14 o
   2 -14   7         25.18         19.49         9.41 o
   3 -14   7          5.89         21.36        12.70 o
   4 -14   7         51.19         57.18        24.21 o
  -6 -13   7          2.90          7.96        11.54 o
  -5 -13   7         31.05         20.21         9.07 o
  -4 -13   7        134.27        126.16        10.92 o
  -3 -13   7          3.94          5.82         6.31 o
  -2 -13   7         31.07         47.45         8.17 o
  -1 -13   7         40.61         25.22         8.15 o
   0 -13   7        356.64        353.81        17.99 o
   1 -13   7        537.27        560.85        25.40 o
   2 -13   7         11.01          5.41         7.41 o
   3 -13   7         73.87        122.59        17.70 o
   4 -13   7        125.57        105.11        21.48 o
   5 -13   7         23.72          1.53        16.06 o
  -7 -12   7         15.92         20.60        11.29 o
  -6 -12   7         20.41          0.94         9.79 o
  -5 -12   7         12.92         13.03         7.90 o
  -4 -12   7        431.47        422.97        17.39 o
  -3 -12   7          3.40         -1.09         5.80 o
  -2 -12   7         42.23         49.03         7.80 o
  -1 -12   7         86.04         66.51         9.00 o
   0 -12   7        542.93        506.17        21.84 o
   1 -12   7        108.22        104.36        11.07 o
   2 -12   7         49.97         61.01         8.62 o
   3 -12   7         36.76         24.34         9.62 o
   4 -12   7         73.41         69.22        13.41 o
   5 -12   7         16.54          6.95        22.67 o
  -7 -11   7         19.98         23.04         8.96 o
  -6 -11   7         21.05         11.09         9.17 o
  -5 -11   7        191.67        185.08        10.24 o
  -4 -11   7        253.79        269.17        12.75 o
  -3 -11   7         29.36         24.92         6.37 o
  -2 -11   7        112.82         94.32         8.53 o
  -1 -11   7        210.12        221.68        12.53 o
   0 -11   7         98.54         96.34         9.42 o
   1 -11   7         38.99         29.34         7.39 o
   2 -11   7         33.01         31.33         5.53 o
   3 -11   7         78.24         62.22        13.25 o
   4 -11   7         17.90         13.72         8.49 o
   5 -11   7          2.17         -0.86        10.87 o
   6 -11   7         15.69         11.15        14.16 o
  -8 -10   7          6.22          0.67         8.38 o
  -7 -10   7         34.83         28.69         9.07 o
  -6 -10   7         34.31         28.95         7.55 o
  -5 -10   7         77.41         76.24         6.87 o
  -4 -10   7       2172.03       2143.97        42.89 o
  -3 -10   7         44.36         33.89         6.39 o
  -2 -10   7         30.45         29.89         6.11 o
  -1 -10   7         21.73         11.63         6.01 o
   0 -10   7         33.89         27.58         6.16 o
   1 -10   7         43.59         32.52         7.13 o
   2 -10   7         11.97         10.66         4.51 o
   3 -10   7         68.99         67.54        12.48 o
   4 -10   7          8.58          2.36         7.75 o
   5 -10   7         48.01         35.64        10.29 o
   6 -10   7          2.85         -3.77        11.61 o
   7 -10   7          3.34        -13.30        14.59 o
  -8  -9   7          8.15         13.69         8.01 o
  -7  -9   7         99.03         90.98        12.37 o
  -6  -9   7         22.60         19.95         5.93 o
  -5  -9   7          9.31          6.71         4.19 o
  -4  -9   7       1107.32       1159.33        21.92 o
  -3  -9   7         82.55         97.67         7.11 o
  -2  -9   7         80.21         95.34         7.02 o
  -1  -9   7        225.29        246.64        12.61 o
   0  -9   7         73.62         66.39         6.80 o
   1  -9   7         16.97         26.76         6.78 o
   2  -9   7        347.31        372.06        12.35 o
   3  -9   7         34.45         32.43         7.83 o
   4  -9   7         18.67         15.68         8.01 o
   5  -9   7         88.71         80.35        12.57 o
   6  -9   7         59.06         59.49        16.67 o
   7  -9   7          7.55         12.52         9.88 o
  -9  -8   7         38.85         65.39        14.31 o
  -8  -8   7         39.92         28.17         7.55 o
  -7  -8   7         97.09         95.05         8.19 o
  -6  -8   7         59.20         62.61         6.90 o
  -5  -8   7         29.64         32.43         4.85 o
  -4  -8   7         50.73         58.50         5.17 o
  -3  -8   7         14.01          9.50         4.07 o
  -2  -8   7         23.29         15.04         5.05 o
  -1  -8   7        224.63        218.39         9.73 o
   0  -8   7        636.08        598.31        16.40 o
   1  -8   7        366.40        373.95        14.70 o
   2  -8   7         52.24         53.83         5.36 o
   3  -8   7        559.73        533.37        18.77 o
   4  -8   7         20.58         15.86         7.81 o
   5  -8   7         21.88          6.54         8.57 o
   6  -8   7          3.52         -6.20         6.20 o
   7  -8   7          7.11          6.36        15.61 o
   8  -8   7          0.13         -6.67         9.54 o
  -9  -7   7         22.54         34.41        10.50 o
  -8  -7   7         33.35         52.39         9.22 o
  -7  -7   7        148.64        128.64         9.87 o
  -6  -7   7       1675.94       1644.89        31.94 o
  -5  -7   7          8.77          4.12         3.53 o
  -4  -7   7        201.18        198.91         7.39 o
  -3  -7   7          5.74          5.83         3.24 o
  -2  -7   7          6.40          4.08         4.13 o
  -1  -7   7        206.43        197.30         9.08 o
   0  -7   7        609.19        610.58        15.82 o
   1  -7   7        410.51        416.06        12.67 o
   2  -7   7         14.90         13.30         3.70 o
   3  -7   7       1498.49       1504.51        29.47 o
   4  -7   7         36.09         42.10         4.84 o
   5  -7   7         46.73         46.66         7.13 o
   6  -7   7         83.50         90.57         9.61 o
   7  -7   7         20.21         16.13         8.92 o
   8  -7   7         11.58         15.87        10.56 o
  -9  -6   7         42.24         61.66        14.15 o
  -8  -6   7         10.02         11.29         6.49 o
  -7  -6   7        284.84        279.60        14.67 o
  -6  -6   7        735.17        692.02        19.97 o
  -5  -6   7         20.53         21.67         4.01 o
  -4  -6   7         65.46         69.08         4.74 o
  -3  -6   7        405.13        430.50         9.86 o
  -2  -6   7        266.41        309.65        12.17 o
  -1  -6   7        237.65        228.11         9.03 o
   0  -6   7         34.00         25.07         4.58 o
   1  -6   7         45.04         45.29         4.99 o
   2  -6   7        172.06        182.24        10.18 o
   3  -6   7        654.92        669.69        21.06 o
   4  -6   7          1.99          5.95         4.20 o
   5  -6   7         27.31         29.60         5.60 o
   6  -6   7         53.34         40.98         8.24 o
   7  -6   7         38.83         29.91        10.18 o
   8  -6   7          7.29         14.50        12.48 o
 -10  -5   7         80.65         83.38        15.53 o
  -9  -5   7         54.76         73.74        15.41 o
  -8  -5   7         27.30         25.19         8.72 o
  -7  -5   7        589.93        589.37        18.76 o
  -6  -5   7        166.49        179.53         9.55 o
  -5  -5   7         99.19        104.72         7.08 o
  -4  -5   7        560.49        599.23        12.94 o
  -3  -5   7        361.07        386.45         9.38 o
  -2  -5   7         71.11         83.17         6.18 o
  -1  -5   7        107.21        145.75         8.89 o
   0  -5   7         19.64         21.55         3.52 o
   1  -5   7         87.49         84.31         8.34 o
   2  -5   7        904.24        932.04        20.71 o
   3  -5   7        232.40        263.50        10.12 o
   4  -5   7          4.11         -1.61         5.02 o
   5  -5   7         52.91         53.81         6.43 o
   6  -5   7         47.70         36.36         9.29 o
   7  -5   7          6.55         -0.46         7.93 o
   8  -5   7         35.86         44.04        12.19 o
 -10  -4   7          1.28         -1.04        10.78 o
  -9  -4   7         76.87         84.66        12.98 o
  -8  -4   7        112.83         97.42        14.52 o
  -7  -4   7         74.73         69.37         7.14 o
  -6  -4   7         74.80         67.69         6.37 o
  -5  -4   7         44.89         46.52         5.47 o
  -4  -4   7        286.81        271.48         9.68 o
  -3  -4   7        783.67        834.44        18.03 o
  -2  -4   7        540.80        608.95        14.33 o
  -1  -4   7       1891.91       2019.61        39.42 o
   0  -4   7        146.84        147.85         8.09 o
   1  -4   7        411.66        395.97        12.28 o
   2  -4   7         37.11         23.53         6.12 o
   3  -4   7         73.38         75.95         6.18 o
   4  -4   7         25.14         23.09         5.26 o
   5  -4   7         88.79        105.99         7.95 o
   6  -4   7          6.52          6.74         6.52 o
   7  -4   7          3.73         -7.85         7.85 o
   8  -4   7         16.39          2.32         9.12 o
   9  -4   7         58.02         38.51        12.93 o
 -10  -3   7         34.42         42.55        12.89 o
  -9  -3   7         44.42         60.80        11.60 o
  -8  -3   7        141.23        109.90        12.37 o
  -7  -3   7        184.44        194.81        13.06 o
  -6  -3   7         61.72         67.80         5.97 o
  -5  -3   7        427.88        442.00        12.60 o
  -4  -3   7         62.57         59.51         5.51 o
  -3  -3   7         59.95         56.75         6.67 o
  -2  -3   7         72.11         77.16         5.96 o
  -1  -3   7       2311.00       2463.77        49.88 o
   0  -3   7          3.46          4.72         3.87 o
   1  -3   7        669.76        649.59        14.06 o
   2  -3   7        207.61        209.67         8.48 o
   3  -3   7         34.02         27.79         4.70 o
   4  -3   7         27.61         26.23         5.23 o
   5  -3   7         21.17         11.36         5.20 o
   6  -3   7         43.93         36.33         8.41 o
   7  -3   7         17.47          9.70         9.13 o
   8  -3   7         15.44         20.64        13.65 o
   9  -3   7        253.63        231.36        25.03 o
 -10  -2   7          4.02         -3.91         9.38 o
  -9  -2   7         37.42         29.37        11.08 o
  -8  -2   7         55.07         44.36         9.36 o
  -7  -2   7         21.96         11.17         8.29 o
  -6  -2   7        449.50        500.08        23.25 o
  -5  -2   7        876.89        843.79        21.28 o
  -4  -2   7        289.48        288.71        10.54 o
  -3  -2   7        423.18        414.32        17.31 o
  -2  -2   7         74.81         94.10         7.48 o
  -1  -2   7         44.08         56.57         6.04 o
   0  -2   7       1999.93       1912.52        36.97 o
   1  -2   7        242.35        239.63         7.98 o
   2  -2   7        433.89        424.72        11.98 o
   3  -2   7         44.88         57.75         4.94 o
   4  -2   7        177.76        183.81         8.25 o
   5  -2   7        358.97        340.76        13.87 o
   6  -2   7          8.19          3.25         5.80 o
   7  -2   7         55.91         54.08        18.58 o
   8  -2   7         63.59        108.54        17.77 o
   9  -2   7        590.95        624.12        60.81 o
 -10  -1   7         11.06          4.15         9.70 o
  -9  -1   7        109.39        111.84        15.43 o
  -8  -1   7        327.17        290.72        20.18 o
  -7  -1   7         11.39          2.75         7.38 o
  -6  -1   7        186.42        184.55        14.64 o
  -5  -1   7        965.07        968.27        32.36 o
  -4  -1   7        131.80        122.70         6.16 o
  -3  -1   7        535.52        531.15        19.93 o
  -2  -1   7        360.23        348.06        14.91 o
  -1  -1   7        117.51        116.35         5.41 o
   0  -1   7        830.57        879.76        16.00 o
   1  -1   7        361.50        341.14         9.76 o
   2  -1   7         83.70         82.17         5.25 o
   3  -1   7        411.81        427.37        11.65 o
   4  -1   7       2036.44       2071.86        36.79 o
   5  -1   7          3.66         -0.49         4.06 o
   6  -1   7         39.17         36.63         8.49 o
   7  -1   7         31.27         39.14        10.19 o
   8  -1   7         16.29          3.37         9.78 o
   9  -1   7        392.11        399.05        26.96 o
 -10   0   7          0.40         -1.45         9.92 o
  -9   0   7          2.53        -10.03        10.55 o
  -8   0   7          2.56         12.26         8.12 o
  -7   0   7          0.54         -3.68         7.00 o
  -6   0   7        196.61        194.72        17.91 o
  -5   0   7          0.02         11.67         6.88 o
  -4   0   7          6.22          8.26         5.79 o
  -3   0   7        260.90        255.72        14.51 o
  -2   0   7          7.14         20.41         4.77 o
  -1   0   7          8.50          7.31         3.37 o
   0   0   7        369.60        367.06        10.81 o
   1   0   7        212.98        232.75         7.73 o
   2   0   7        137.96        153.58         6.60 o
   3   0   7        164.73        169.60         9.09 o
   4   0   7         24.54         22.31         4.56 o
   5   0   7         35.57         26.07         5.31 o
   6   0   7         20.06         13.69         8.34 o
   7   0   7         18.91          9.27         8.56 o
   8   0   7          0.01         -7.85         7.85 o
   9   0   7          6.62         -7.64        12.00 o
 -10   1   7         10.48          2.28        12.26 o
  -9   1   7        107.74        120.72        25.97 o
  -8   1   7        318.35        345.37        21.58 o
  -7   1   7          9.86         12.99         8.03 o
  -6   1   7        192.33        158.35        13.67 o
  -5   1   7        951.12        980.47        32.29 o
  -4   1   7        126.94        104.19        12.44 o
  -3   1   7        544.13        582.48        14.74 o
  -2   1   7        362.37        351.05        13.42 o
  -1   1   7        119.02        121.10        10.73 o
   0   1   7        826.03        876.06        28.14 o
   1   1   7        364.68        351.40         8.38 o
   2   1   7         83.43         73.38         4.66 o
   3   1   7        411.13        433.88        10.74 o
   4   1   7       2035.06       1996.26        33.36 o
   5   1   7          3.78         -3.53         4.20 o
   6   1   7         38.87         30.59         7.22 o
   7   1   7         31.49         29.20         9.63 o
   8   1   7         16.46         30.07        10.50 o
   9   1   7        391.87        393.12        38.69 o
 -10   2   7          4.13          6.60        14.47 o
  -9   2   7         37.26         38.18        15.95 o
  -8   2   7         54.53         27.67        11.11 o
  -7   2   7         20.96         11.77         7.51 o
  -6   2   7        454.42        453.27        24.16 o
  -5   2   7        867.17        869.80        30.04 o
  -4   2   7        283.18        312.48        19.41 o
  -3   2   7        415.48        433.44        13.44 o
  -2   2   7         71.45         95.16         6.19 o
  -1   2   7         46.52         66.84         5.59 o
   0   2   7       2017.32       1943.58        40.65 o
   1   2   7        246.95        250.90         7.72 o
   2   2   7        427.70        412.93         9.75 o
   3   2   7         45.26         52.21         4.28 o
   4   2   7        175.96        200.41         7.51 o
   5   2   7        355.98        357.31        13.56 o
   6   2   7          8.45         17.12        10.80 o
   7   2   7         56.87         72.11        11.49 o
   8   2   7         62.97         43.63        11.65 o
   9   2   7        592.45        615.81        32.64 o
 -10   3   7         36.70         63.85        22.30 o
  -9   3   7         46.38         49.20        13.68 o
  -8   3   7        138.45        121.09        20.72 o
  -7   3   7        178.95        185.70        15.86 o
  -6   3   7         62.89         68.16        10.80 o
  -5   3   7        439.13        419.41        19.59 o
  -4   3   7         60.78         53.00         8.36 o
  -3   3   7         63.04         63.84         5.58 o
  -2   3   7         75.27         79.30         5.85 o
  -1   3   7       2303.02       2399.19        54.00 o
   0   3   7          3.58          1.72         3.87 o
   1   3   7        668.99        653.35        18.94 o
   2   3   7        207.10        195.03         7.18 o
   3   3   7         33.20         25.28         3.95 o
   4   3   7         28.07         37.03         4.99 o
   5   3   7         21.19         12.20         4.86 o
   6   3   7         43.89         40.85         8.80 o
   7   3   7         17.78          8.64        10.36 o
   8   3   7         15.41          8.37        11.29 o
   9   3   7        253.87        235.41        22.98 o
 -10   4   7          1.42        -11.19        13.75 o
  -9   4   7         76.91         78.90        25.37 o
  -8   4   7        113.57         73.70        20.18 o
  -7   4   7         76.24         56.49        10.27 o
  -6   4   7         75.29         72.46        10.83 o
  -5   4   7         45.17         37.42         8.24 o
  -4   4   7        280.03        253.81        14.78 o
  -3   4   7        793.60        859.15        27.50 o
  -2   4   7        549.78        586.63        16.18 o
  -1   4   7       1875.40       2045.58        47.02 o
   0   4   7        150.99        168.38         8.43 o
   1   4   7        418.02        407.80        11.60 o
   2   4   7         37.06         29.95         4.36 o
   3   4   7         72.56         81.23         5.28 o
   4   4   7         26.25         27.65         4.40 o
   5   4   7         87.91         95.23         7.08 o
   6   4   7          7.01          0.78         7.25 o
   7   4   7          3.62          5.12         8.17 o
   8   4   7         16.31          5.29        11.18 o
   9   4   7         57.80         48.25        13.12 o
 -10   5   7         78.45         82.78        53.78 o
  -9   5   7         52.24         28.29        12.57 o
  -8   5   7         29.09         12.47        16.79 o
  -7   5   7        581.54        545.03        30.13 o
  -6   5   7        172.74        190.54        18.61 o
  -5   5   7        103.93        119.82        13.42 o
  -4   5   7        555.79        563.23        27.44 o
  -3   5   7        358.26        362.45        15.04 o
  -2   5   7         71.80         81.53         7.43 o
  -1   5   7        109.92        140.95         8.49 o
   0   5   7         21.80         16.42         4.15 o
   1   5   7         85.59         99.04        11.78 o
   2   5   7        903.06        888.36        32.74 o
   3   5   7        234.01        259.93        11.11 o
   4   5   7          3.58          5.44         3.95 o
   5   5   7         52.04         53.91         8.08 o
   6   5   7         48.01         38.84         8.13 o
   7   5   7          6.85         -7.50         7.50 o
   8   5   7         35.77         25.67        10.85 o
  -9   6   7         42.84         75.04        25.25 o
  -8   6   7          9.45         -4.77         8.93 o
  -7   6   7        281.03        274.15        23.54 o
  -6   6   7        742.07        679.03        27.43 o
  -5   6   7         19.74         10.95         7.76 o
  -4   6   7         64.36         66.13         9.39 o
  -3   6   7        412.33        405.87        16.22 o
  -2   6   7        259.93        292.24        14.90 o
  -1   6   7        241.69        255.86         8.97 o
   0   6   7         35.89         27.49         3.15 o
   1   6   7         47.00         50.57         6.16 o
   2   6   7        170.92        174.44         9.82 o
   3   6   7        650.61        643.15        16.46 o
   4   6   7          1.66          0.95         3.48 o
   5   6   7         27.65         25.96         9.75 o
   6   6   7         53.84         22.58        13.96 o
   7   6   7         38.44         30.40         9.35 o
   8   6   7          7.39          4.10         9.00 o
  -9   7   7         24.57         24.43        25.06 o
  -8   7   7         35.78         41.78        12.99 o
  -7   7   7        154.66        130.11        17.37 o
  -6   7   7       1664.85       1616.12        58.55 o
  -5   7   7          9.56          7.02         7.39 o
  -4   7   7        201.14        213.72        20.29 o
  -3   7   7          7.21          0.62         5.65 o
  -2   7   7          5.39          5.19         5.30 o
  -1   7   7        207.24        217.22         8.00 o
   0   7   7        612.56        608.34        16.24 o
   1   7   7        407.78        418.84        16.31 o
   2   7   7         13.81         22.69         5.20 o
   3   7   7       1502.41       1540.71        36.15 o
   4   7   7         33.87         38.78         9.70 o
   5   7   7         46.95         40.71         6.55 o
   6   7   7         83.71         72.54        18.43 o
   7   7   7         19.79         13.39        11.86 o
   8   7   7         11.47          2.16         9.20 o
  -9   8   7         38.26         49.51        19.44 o
  -8   8   7         39.74         44.33        13.90 o
  -7   8   7         97.90         89.39        15.98 o
  -6   8   7         56.42         49.70        12.26 o
  -5   8   7         27.46          5.43         8.85 o
  -4   8   7         48.42         55.14         9.56 o
  -3   8   7         12.89         18.34         6.54 o
  -2   8   7         22.40         31.83         6.15 o
  -1   8   7        228.30        228.95        10.59 o
   0   8   7        629.25        573.52        18.39 o
   1   8   7        361.92        398.05        16.42 o
   2   8   7         52.34         35.71         5.40 o
   3   8   7        562.69        528.93        18.51 o
   4   8   7         21.30          7.12        11.77 o
   5   8   7         22.68         18.69         7.17 o
   6   8   7          3.04          6.68         7.43 o
   7   8   7          6.59          4.89        18.03 o
   8   8   7          0.23          4.28        22.92 o
  -8   9   7          9.21         10.42        15.11 o
  -7   9   7        102.52         86.12        20.31 o
  -6   9   7         22.08         37.26        15.24 o
  -5   9   7         10.80          7.32         9.08 o
  -4   9   7       1104.74       1170.60        44.73 o
  -3   9   7         82.11         69.84        11.60 o
  -2   9   7         79.68         81.11         8.73 o
  -1   9   7        225.50        266.98        11.16 o
   0   9   7         73.20         70.62         7.81 o
   1   9   7         16.82         18.55        10.28 o
   2   9   7        351.18        341.73        14.32 o
   3   9   7         33.19         41.69        14.90 o
   4   9   7         16.92         19.07        12.77 o
   5   9   7         89.94         65.75        18.79 o
   6   9   7         59.27         62.44        19.95 o
   7   9   7          7.28         11.00        10.39 o
  -8  10   7          5.69          9.13        15.58 o
  -7  10   7         34.73         33.32        40.48 o
  -6  10   7         34.51         60.70        24.90 o
  -5  10   7         78.47         67.07        17.72 o
  -4  10   7       2186.08       2186.23        91.54 o
  -3  10   7         42.03         35.65        14.22 o
  -2  10   7         28.88         41.55        14.55 o
  -1  10   7         22.15         18.44         8.95 o
   0  10   7         32.63         41.82         7.96 o
   1  10   7         43.48         50.66        13.32 o
   2  10   7         12.74         17.48         5.06 o
   3  10   7         68.43         64.03        30.40 o
   4  10   7          8.60         -6.85        12.51 o
   5  10   7         48.27         38.72        17.57 o
   6  10   7          2.67        -13.45        16.52 o
  -7  11   7         19.91         15.78        17.26 o
  -6  11   7         21.22         41.16        17.30 o
  -5  11   7        191.96        176.86        29.79 o
  -4  11   7        252.13        221.84        51.18 o
  -3  11   7         29.99         52.00        14.99 o
  -2  11   7        113.22         83.70        17.82 o
  -1  11   7        210.57        237.34        31.21 o
   0  11   7         96.05         82.10        12.71 o
   1  11   7         35.91         40.89        10.24 o
   2  11   7         33.79         25.68         8.56 o
   3  11   7         78.58         64.62        17.60 o
   4  11   7         16.15         29.93        15.71 o
   5  11   7          1.85         11.01        15.99 o
   6  11   7         15.96         29.98        18.12 o
  -7  12   7         15.39         14.27        16.04 o
  -6  12   7         20.16          0.86        12.82 o
  -5  12   7         12.73         13.41        25.97 o
  -4  12   7        424.80        343.31        32.58 o
  -3  12   7          3.36          0.84        12.31 o
  -2  12   7         43.62         45.25        15.53 o
  -1  12   7         84.05         77.16        27.50 o
   0  12   7        547.33        574.52        81.75 o
   1  12   7        106.91         83.78        15.13 o
   2  12   7         49.34         33.83         9.48 o
   3  12   7         36.93         25.48        15.26 o
   4  12   7         73.33         54.12        20.09 o
   5  12   7         16.99         26.22        18.14 o
  -6  13   7          2.62         26.72        16.67 o
  -5  13   7         30.85         28.30        16.71 o
  -4  13   7        135.65        144.39        25.36 o
  -3  13   7          3.10          6.49        14.21 o
  -2  13   7         31.11         39.56        15.49 o
  -1  13   7         39.94         22.84        14.24 o
   0  13   7        359.89        312.73        58.21 o
   1  13   7        540.65        576.05        35.83 o
   2  13   7          9.51         20.44        11.31 o
   3  13   7         74.92        102.05        36.97 o
   4  13   7        126.78        105.11        38.19 o
   5  13   7         24.09         29.33        34.83 o
  -5  14   7         13.96         14.40        16.13 o
  -4  14   7         10.77         -8.79        13.04 o
  -3  14   7         16.40         35.00        25.21 o
  -2  14   7        203.52        208.48        26.79 o
  -1  14   7         44.17         22.51        17.42 o
   0  14   7          3.00          4.36        12.32 o
   1  14   7         98.98         78.37        17.11 o
   2  14   7         25.34         35.18        13.21 o
   3  14   7          5.91         10.69        10.02 o
   4  14   7         51.15        104.19        39.42 o
  -4  15   7          9.94         -8.88        26.73 o
  -3  15   7         63.20         34.03        18.68 o
  -2  15   7         45.17         60.08        19.87 o
  -1  15   7         60.57         39.16        28.42 o
   0  15   7          8.41         31.88        19.10 o
   1  15   7         37.08         34.51        33.46 o
   2  15   7         31.74         39.13        24.29 o
  -3 -15   8        228.05        249.97        20.39 o
  -2 -15   8          1.07          8.00         8.01 o
  -1 -15   8          5.26         -7.11         7.54 o
   0 -15   8          0.67         -3.63         8.27 o
   1 -15   8          9.75          0.73         9.79 o
   2 -15   8         16.03          3.36        29.03 o
  -5 -14   8         26.20         32.54        13.10 o
  -4 -14   8         17.33          6.02         8.63 o
  -3 -14   8        117.62         98.09        11.13 o
  -2 -14   8         17.98         13.47         8.11 o
  -1 -14   8         91.92         93.21        10.58 o
   0 -14   8         77.41        100.74        11.48 o
   1 -14   8         30.98         30.66         9.49 o
   2 -14   8         21.44         14.32         9.34 o
   3 -14   8         59.10         87.58        16.79 o
  -6 -13   8         31.96         18.96        12.30 o
  -5 -13   8         31.70         27.64        14.73 o
  -4 -13   8         14.32         15.05         6.97 o
  -3 -13   8        531.64        510.83        22.57 o
  -2 -13   8         67.14         58.32         8.94 o
  -1 -13   8          6.90          8.34         6.97 o
   0 -13   8         67.32         55.23        10.18 o
   1 -13   8         46.50         48.20         9.87 o
   2 -13   8        294.30        309.98        17.11 o
   3 -13   8         15.82         21.22        11.38 o
   4 -13   8         45.87         43.32        15.57 o
  -7 -12   8          7.49         -3.50        10.60 o
  -6 -12   8          9.18          4.94        10.88 o
  -5 -12   8         30.83         29.17         9.85 o
  -4 -12   8        286.39        303.46        14.29 o
  -3 -12   8        567.22        588.22        24.82 o
  -2 -12   8         55.31         54.95         8.29 o
  -1 -12   8        246.80        238.46        15.09 o
   0 -12   8        152.68        170.11        13.40 o
   1 -12   8         22.34         30.39         9.11 o
   2 -12   8         73.57         96.18         9.98 o
   3 -12   8         73.03        102.04        13.42 o
   4 -12   8         14.99          4.17         9.52 o
   5 -12   8          9.84         -6.07        18.49 o
  -7 -11   8         38.17         33.23        12.75 o
  -6 -11   8        119.46        133.75        16.39 o
  -5 -11   8         36.20         20.49         6.68 o
  -4 -11   8        105.27        106.08         9.31 o
  -3 -11   8         69.72         50.12         7.50 o
  -2 -11   8         62.24         61.21         8.23 o
  -1 -11   8        333.86        323.18        21.50 o
   0 -11   8         40.69         29.06         8.90 o
   1 -11   8        206.29        210.73        12.78 o
   2 -11   8         89.78         81.84         8.80 o
   3 -11   8         10.16         -0.88         8.26 o
   4 -11   8         11.65         29.73        11.30 o
   5 -11   8         40.47         30.19        13.12 o
   6 -11   8         52.00         57.01        20.30 o
  -8 -10   8         14.31         -3.99        10.81 o
  -7 -10   8         24.54         33.54         9.29 o
  -6 -10   8         35.49         34.99         7.17 o
  -5 -10   8         83.66         59.06         8.56 o
  -4 -10   8         95.44        116.75         9.30 o
  -3 -10   8        267.60        287.55        12.82 o
  -2 -10   8        226.46        241.19        19.12 o
  -1 -10   8        352.68        366.99        15.45 o
   0 -10   8        319.67        348.73        15.24 o
   1 -10   8        178.86        161.83         9.47 o
   2 -10   8        109.97        114.32         8.95 o
   3 -10   8        357.60        355.42        19.66 o
   4 -10   8        108.85         68.36        11.54 o
   5 -10   8         21.53         -3.75         9.91 o
   6 -10   8          7.58         20.44        16.33 o
  -8  -9   8         25.87         29.77        11.09 o
  -7  -9   8         96.22        114.08        11.31 o
  -6  -9   8        164.99        176.27        13.33 o
  -5  -9   8        317.57        313.51        14.35 o
  -4  -9   8         20.37         19.05         5.24 o
  -3  -9   8         17.81         25.58         5.43 o
  -2  -9   8        400.82        387.19        15.12 o
  -1  -9   8         83.26         79.46        11.48 o
   0  -9   8        430.18        397.03        14.70 o
   1  -9   8       1711.20       1774.41        35.98 o
   2  -9   8        415.31        405.35        13.30 o
   3  -9   8        447.64        450.10        22.04 o
   4  -9   8        174.20        140.88        13.91 o
   5  -9   8         38.09         44.91        11.18 o
   6  -9   8        109.06         94.61        19.98 o
   7  -9   8         46.04         55.44        10.12 o
  -9  -8   8          1.56          5.48        10.91 o
  -8  -8   8         67.33         42.67        11.90 o
  -7  -8   8         65.97         69.35         7.76 o
  -6  -8   8          1.24          7.16         5.24 o
  -5  -8   8        229.83        229.39         8.77 o
  -4  -8   8        129.21        130.60         6.77 o
  -3  -8   8        134.12        153.00         8.73 o
  -2  -8   8         91.48        112.09         8.70 o
  -1  -8   8        304.23        328.25        14.24 o
   0  -8   8         94.78         93.54         7.42 o
   1  -8   8       2270.82       2217.94        42.30 o
   2  -8   8        212.15        202.73         9.31 o
   3  -8   8        517.53        501.37        20.04 o
   4  -8   8         65.94         65.30        10.61 o
   5  -8   8         69.16         77.59         7.20 o
   6  -8   8        102.27        106.10        20.24 o
   7  -8   8          7.34          7.62         8.97 o
  -9  -7   8         97.42         81.73        17.46 o
  -8  -7   8         99.89        109.04        13.16 o
  -7  -7   8        181.14        206.56        13.56 o
  -6  -7   8         27.30         18.81         5.47 o
  -5  -7   8        209.46        225.20         7.95 o
  -4  -7   8        454.19        455.93        11.15 o
  -3  -7   8        308.75        312.36         9.91 o
  -2  -7   8        296.19        344.13        13.01 o
  -1  -7   8        112.42        110.41         7.41 o
   0  -7   8        223.03        239.66        10.17 o
   1  -7   8        178.00        170.79        10.42 o
   2  -7   8        105.58        109.85         9.46 o
   3  -7   8        537.82        485.62        14.49 o
   4  -7   8        903.87        897.34        25.48 o
   5  -7   8        129.05        135.59        10.09 o
   6  -7   8         19.07         27.82         8.13 o
   7  -7   8        185.69        172.22        32.28 o
   8  -7   8         94.50        112.67        26.41 o
  -9  -6   8          6.21         10.06         9.15 o
  -8  -6   8         18.61         20.60         8.61 o
  -7  -6   8         45.90         57.66         7.63 o
  -6  -6   8       2012.75       1973.71        41.93 o
  -5  -6   8        106.11         97.00         5.77 o
  -4  -6   8        445.91        437.43        11.95 o
  -3  -6   8        525.55        509.76        19.59 o
  -2  -6   8       2026.74       2087.87        39.00 o
  -1  -6   8        513.90        509.66        14.38 o
   0  -6   8        186.89        172.43         8.60 o
   1  -6   8        240.72        250.29        10.63 o
   2  -6   8        505.36        485.69        15.99 o
   3  -6   8       1304.19       1316.85        28.19 o
   4  -6   8         44.85         41.34         7.20 o
   5  -6   8        139.91        137.32        10.37 o
   6  -6   8         82.89         90.43        13.33 o
   7  -6   8         19.45         18.43         9.15 o
   8  -6   8          1.75          3.67        10.08 o
 -10  -5   8        122.09         90.68        16.57 o
  -9  -5   8         97.37         97.63        13.81 o
  -8  -5   8        206.66        230.10        17.49 o
  -7  -5   8        675.86        693.59        20.24 o
  -6  -5   8        306.54        314.75        12.24 o
  -5  -5   8        269.03        271.62        10.82 o
  -4  -5   8        457.41        458.33        13.20 o
  -3  -5   8         44.46         40.78         4.33 o
  -2  -5   8        271.23        313.78        14.94 o
  -1  -5   8        365.11        369.47        11.56 o
   0  -5   8        347.14        336.03        12.32 o
   1  -5   8        129.24        115.33         9.59 o
   2  -5   8        504.93        497.61        14.38 o
   3  -5   8        262.12        271.23        10.83 o
   4  -5   8        393.34        407.52        16.60 o
   5  -5   8         11.53         20.06         6.25 o
   6  -5   8        704.66        699.42        29.11 o
   7  -5   8        133.62        121.06        14.65 o
   8  -5   8         68.40         70.89        13.87 o
 -10  -4   8         28.20         39.57        13.00 o
  -9  -4   8         10.17          3.34         8.20 o
  -8  -4   8         14.53         -1.94         7.89 o
  -7  -4   8        289.90        281.02        11.66 o
  -6  -4   8       1156.20       1132.99        25.06 o
  -5  -4   8         66.55         54.58         5.68 o
  -4  -4   8        439.56        455.38        12.69 o
  -3  -4   8        236.51        243.74         9.09 o
  -2  -4   8        110.13        136.12         8.10 o
  -1  -4   8        419.56        379.65        21.96 o
   0  -4   8        941.06        962.46        23.86 o
   1  -4   8       1076.92       1074.01        25.37 o
   2  -4   8        216.23        199.61         9.04 o
   3  -4   8        549.13        543.40        15.51 o
   4  -4   8         18.99         12.66         7.33 o
   5  -4   8        466.27        434.23        16.63 o
   6  -4   8        188.69        184.12        13.11 o
   7  -4   8         15.37         14.88        15.75 o
   8  -4   8         61.45         58.27        13.23 o
 -10  -3   8        209.29        200.69        21.06 o
  -9  -3   8        207.13        241.81        24.07 o
  -8  -3   8        150.02        145.26        14.17 o
  -7  -3   8         15.11         11.35         6.10 o
  -6  -3   8       1054.37       1023.46        22.78 o
  -5  -3   8         28.24         27.39         4.43 o
  -4  -3   8        390.67        371.28        11.08 o
  -3  -3   8          6.36          8.22         3.60 o
  -2  -3   8        117.76        121.56        12.22 o
  -1  -3   8          1.97          0.32         3.34 o
   0  -3   8        148.36        173.71         9.82 o
   1  -3   8        146.22        146.03         7.09 o
   2  -3   8        726.28        772.27        16.57 o
   3  -3   8        384.17        398.92        13.06 o
   4  -3   8         50.41         48.31         6.14 o
   5  -3   8        539.40        525.10        20.03 o
   6  -3   8        313.26        332.87        16.48 o
   7  -3   8        121.79        120.74        14.79 o
   8  -3   8        127.97        140.27        16.94 o
 -10  -2   8          5.24         -1.95        10.19 o
  -9  -2   8         39.68         37.64        14.66 o
  -8  -2   8        193.75        168.08        14.81 o
  -7  -2   8        228.50        190.24        16.20 o
  -6  -2   8         25.98         12.76         6.04 o
  -5  -2   8        368.78        383.10        15.42 o
  -4  -2   8       1232.46       1180.22        27.66 o
  -3  -2   8        476.33        362.07        32.44 o
  -2  -2   8       1902.24       1805.57        51.13 o
  -1  -2   8       1022.87        908.40        21.56 o
   0  -2   8       1450.65       1478.71        30.66 o
   1  -2   8       1599.04       1556.75        28.26 o
   2  -2   8         40.53         30.18         4.45 o
   3  -2   8        292.28        280.67         9.78 o
   4  -2   8        441.58        428.30        12.77 o
   5  -2   8         62.90         64.66         7.79 o
   6  -2   8         30.08         37.79        11.57 o
   7  -2   8          0.21          5.80         8.09 o
   8  -2   8          7.27         -4.44        10.05 o
 -10  -1   8          0.17          3.89        10.86 o
  -9  -1   8        222.23        228.45        39.11 o
  -8  -1   8        253.78        263.66        22.32 o
  -7  -1   8        398.11        389.25        29.95 o
  -6  -1   8         44.84         16.87         8.95 o
  -5  -1   8        213.22        208.47        14.72 o
  -4  -1   8        191.05        195.72        10.29 o
  -3  -1   8        471.46        443.34        25.76 o
  -2  -1   8        333.10        328.07        14.84 o
  -1  -1   8        159.64        156.82         8.86 o
   0  -1   8         15.42         18.78         3.35 o
   1  -1   8         71.07         68.13         4.92 o
   2  -1   8        602.84        544.18        13.40 o
   3  -1   8        413.72        412.58        11.26 o
   4  -1   8        109.80        105.69         6.76 o
   5  -1   8         29.41         24.61         6.42 o
   6  -1   8        125.70        136.26        11.03 o
   7  -1   8         44.31         20.75         9.47 o
   8  -1   8        103.52        101.13        15.16 o
   9  -1   8         50.29         49.68        16.71 o
 -10   0   8         23.84         20.86        14.02 o
  -9   0   8          0.92          8.99        12.31 o
  -8   0   8         46.43         47.40        10.81 o
  -7   0   8        469.09        431.72        22.94 o
  -6   0   8        463.53        429.97        21.58 o
  -5   0   8        216.63        220.07        15.02 o
  -4   0   8       1020.04        993.84        32.19 o
  -3   0   8        268.76        267.52        16.75 o
  -2   0   8       2745.52       2600.42        66.04 o
  -1   0   8       4730.23       4954.81        88.51 o
   0   0   8        932.84       1040.80        22.80 o
   1   0   8       2478.51       2403.57        36.19 o
   2   0   8         35.95         37.06         4.58 o
   3   0   8        758.46        819.11        17.90 o
   4   0   8        533.40        539.60        14.45 o
   5   0   8         56.00         57.97         7.72 o
   6   0   8         84.35        102.84        12.93 o
   7   0   8          8.53         13.49         8.92 o
   8   0   8        119.04        117.57        18.92 o
   9   0   8        160.29        171.82        19.75 o
 -10   1   8          0.14         -2.81        19.55 o
  -9   1   8        221.67        253.17        67.07 o
  -8   1   8        253.45        272.47        20.33 o
  -7   1   8        401.59        363.40        21.06 o
  -6   1   8         48.14         42.90        11.15 o
  -5   1   8        214.54        236.82        26.42 o
  -4   1   8        190.36        203.45        13.77 o
  -3   1   8        471.34        461.70        16.36 o
  -2   1   8        333.06        340.42        17.94 o
  -1   1   8        159.85        145.96         9.85 o
   0   1   8         14.15          4.83         3.72 o
   1   1   8         69.30         64.92         4.54 o
   2   1   8        605.27        551.61        12.36 o
   3   1   8        414.41        384.18        10.58 o
   4   1   8        106.85        106.07         9.38 o
   5   1   8         30.36         36.58         6.41 o
   6   1   8        126.19        118.48        10.00 o
   7   1   8         43.63         57.05        11.24 o
   8   1   8        103.33        101.13        22.57 o
   9   1   8         49.76         69.33        22.82 o
 -10   2   8          5.39         -9.30        14.82 o
  -9   2   8         39.86         47.74        16.84 o
  -8   2   8        194.81        182.75        36.16 o
  -7   2   8        227.80        191.67        16.07 o
  -6   2   8         24.09         16.02         7.93 o
  -5   2   8        367.95        351.62        18.54 o
  -4   2   8       1235.32       1162.13        36.18 o
  -3   2   8        476.56        440.14        16.22 o
  -2   2   8       1898.45       1783.97        38.07 o
  -1   2   8       1020.59        879.98        27.41 o
   0   2   8       1461.17       1466.10        35.71 o
   1   2   8       1594.49       1518.21        31.63 o
   2   2   8         36.82         29.52         3.69 o
   3   2   8        295.65        291.41         8.83 o
   4   2   8        443.81        456.86        13.71 o
   5   2   8         60.89         52.13         6.56 o
   6   2   8         30.90         30.26         8.43 o
   7   2   8          0.15          9.15         9.84 o
   8   2   8          7.12        -21.54        21.54 o
 -10   3   8        209.86        210.07        63.10 o
  -9   3   8        208.38        274.62        25.75 o
  -8   3   8        149.37        128.20        17.33 o
  -7   3   8         12.15         -5.14         7.68 o
  -6   3   8       1054.14        986.51        34.63 o
  -5   3   8         25.06         28.24        10.98 o
  -4   3   8        389.81        338.88        17.29 o
  -3   3   8          6.82          3.15         3.72 o
  -2   3   8        118.68        110.15         7.21 o
  -1   3   8          2.01          4.11         4.34 o
   0   3   8        149.71        155.41         8.79 o
   1   3   8        143.53        152.63         6.48 o
   2   3   8        731.05        774.93        15.62 o
   3   3   8        384.29        374.51        11.21 o
   4   3   8         46.49         41.58         5.37 o
   5   3   8        540.09        563.05        18.31 o
   6   3   8        315.05        323.16        17.10 o
   7   3   8        119.02        123.41        17.70 o
   8   3   8        127.19         83.29        31.94 o
 -10   4   8         27.56         31.39        23.98 o
  -9   4   8          9.86         18.12        12.62 o
  -8   4   8         14.12         19.73        11.05 o
  -7   4   8        293.00        276.24        18.89 o
  -6   4   8       1159.16       1131.91        38.11 o
  -5   4   8         59.15         49.54        18.05 o
  -4   4   8        439.92        456.75        20.27 o
  -3   4   8        235.68        230.07        10.04 o
  -2   4   8         99.04        109.86         8.64 o
  -1   4   8        413.64        340.20        13.41 o
   0   4   8        947.33        901.03        28.95 o
   1   4   8       1077.48       1089.14        22.27 o
   2   4   8        211.30        208.66         7.77 o
   3   4   8        552.35        558.46        14.59 o
   4   4   8         17.56          9.90         4.29 o
   5   4   8        466.81        459.03        14.69 o
   6   4   8        189.85        179.89        14.69 o
   7   4   8         16.14         20.93         8.71 o
   8   4   8         61.83         52.09        22.22 o
 -10   5   8        123.15        132.60        25.92 o
  -9   5   8         96.31        116.32        21.80 o
  -8   5   8        207.98        198.04        39.04 o
  -7   5   8        676.15        634.42        33.41 o
  -6   5   8        306.46        293.44        18.52 o
  -5   5   8        270.94        268.13        16.87 o
  -4   5   8        458.56        407.25        22.36 o
  -3   5   8         43.08         49.64         6.29 o
  -2   5   8        272.87        294.64        19.87 o
  -1   5   8        363.31        395.96        14.74 o
   0   5   8        349.91        349.05        12.98 o
   1   5   8        127.67        119.97         6.28 o
   2   5   8        499.71        509.64        14.89 o
   3   5   8        264.22        274.42        10.71 o
   4   5   8        394.78        406.89        12.02 o
   5   5   8          8.79         15.10         5.67 o
   6   5   8        709.19        723.79        34.85 o
   7   5   8        135.31        145.10        21.83 o
   8   5   8         67.47         98.85        15.83 o
  -9   6   8          6.43         -1.37        11.39 o
  -8   6   8         18.45         17.22        11.33 o
  -7   6   8         44.34         14.94        10.27 o
  -6   6   8       2023.08       1978.05        67.94 o
  -5   6   8        108.75        102.96        15.92 o
  -4   6   8        442.07        434.43        20.73 o
  -3   6   8        525.02        488.14        23.65 o
  -2   6   8       2044.42       2071.57        69.71 o
  -1   6   8        505.71        489.66        17.01 o
   0   6   8        183.95        188.00        15.04 o
   1   6   8        245.86        260.99        13.07 o
   2   6   8        502.39        493.82        18.66 o
   3   6   8       1307.48       1302.47        29.34 o
   4   6   8         45.41         49.08         5.33 o
   5   6   8        140.77        138.86         9.45 o
   6   6   8         79.94         75.35        13.98 o
   7   6   8         19.13         11.76         9.05 o
   8   6   8          1.75          7.28        11.62 o
  -9   7   8         96.03        126.17        20.47 o
  -8   7   8        100.73         97.21        17.42 o
  -7   7   8        181.08        161.51        19.98 o
  -6   7   8         24.49         31.02        11.01 o
  -5   7   8        210.66        195.82        15.31 o
  -4   7   8        455.07        429.39        20.71 o
  -3   7   8        305.97        288.56        14.65 o
  -2   7   8        295.87        333.48        19.64 o
  -1   7   8        112.88        135.73        13.96 o
   0   7   8        225.96        253.50         8.90 o
   1   7   8        174.17        152.24        10.42 o
   2   7   8         99.84        112.14        11.82 o
   3   7   8        532.80        510.15        14.62 o
   4   7   8        909.81        920.81        28.82 o
   5   7   8        126.81        137.79        10.27 o
   6   7   8         16.61         30.09         8.02 o
   7   7   8        189.51        204.88        17.60 o
  -9   8   8          1.81          1.10        17.34 o
  -8   8   8         68.64         85.49        30.55 o
  -7   8   8         62.87         55.59        17.14 o
  -6   8   8          0.76          6.05         9.60 o
  -5   8   8        234.53        230.52        19.83 o
  -4   8   8        121.51        143.13        14.73 o
  -3   8   8        132.11        133.17        12.56 o
  -2   8   8         96.76        109.88        16.61 o
  -1   8   8        300.39        294.79         9.65 o
   0   8   8         84.10        102.69         6.93 o
   1   8   8       2290.38       2303.05        60.66 o
   2   8   8        212.85        227.35        11.81 o
   3   8   8        504.34        478.18        22.33 o
   4   8   8         67.98         82.38        18.40 o
   5   8   8         69.90         79.47         8.34 o
   6   8   8        102.95         84.25        37.12 o
   7   8   8          7.37          8.87         8.65 o
  -8   9   8         27.88         38.80        30.25 o
  -7   9   8         96.30         96.67        32.69 o
  -6   9   8        162.67        157.53        24.35 o
  -5   9   8        319.92        284.46        28.71 o
  -4   9   8         22.82         26.05        12.55 o
  -3   9   8         16.01         24.12        10.09 o
  -2   9   8        399.14        383.35        39.36 o
  -1   9   8         84.63         86.69        10.59 o
   0   9   8        427.69        393.10        18.21 o
   1   9   8       1718.93       1653.61        46.40 o
   2   9   8        415.82        431.72        18.44 o
   3   9   8        451.99        501.36        41.71 o
   4   9   8        176.50        164.05        23.77 o
   5   9   8         35.43         41.29        18.45 o
   6   9   8        109.29        102.66        29.03 o
   7   9   8         47.55         72.70        12.62 o
  -8  10   8         13.22          9.13        16.07 o
  -7  10   8         22.78         53.80        25.82 o
  -6  10   8         32.39         18.14        15.56 o
  -5  10   8         86.04         98.88        20.28 o
  -4  10   8         90.23        110.88        34.22 o
  -3  10   8        269.10        331.88        28.89 o
  -2  10   8        230.52        256.49        19.97 o
  -1  10   8        352.75        346.93        34.52 o
   0  10   8        318.98        317.77        29.04 o
   1  10   8        171.85        159.83        11.46 o
   2  10   8        110.05        127.99        17.06 o
   3  10   8        360.26        356.74        46.75 o
   4  10   8        111.11         77.66        19.22 o
   5  10   8         21.21         -3.99        12.89 o
   6  10   8          7.15         15.58        21.69 o
  -7  11   8         37.81         30.84        17.03 o
  -6  11   8        120.63        113.77        23.01 o
  -5  11   8         35.01         -3.23        12.98 o
  -4  11   8        105.09         87.66        20.06 o
  -3  11   8         69.70         64.25        17.09 o
  -2  11   8         61.79         55.83        15.01 o
  -1  11   8        335.89        307.69        26.65 o
   0  11   8         39.79         52.57        11.94 o
   1  11   8        203.29        194.61        16.53 o
   2  11   8         91.11         76.29        11.06 o
   3  11   8          9.21         11.95        14.60 o
   4  11   8         10.20         21.33        41.09 o
   5  11   8         40.88         78.55        21.66 o
   6  11   8         51.94         37.58        26.89 o
  -7  12   8          7.53         -3.22        16.14 o
  -6  12   8          8.28         -3.12        14.01 o
  -5  12   8         29.67         31.18        18.64 o
  -4  12   8        291.42        292.41        46.45 o
  -3  12   8        572.46        575.74        39.89 o
  -2  12   8         51.18         45.28        15.85 o
  -1  12   8        249.99        200.36        23.62 o
   0  12   8        153.39        124.52        18.91 o
   1  12   8         22.13         24.69        11.81 o
   2  12   8         73.54         64.11        11.17 o
   3  12   8         73.69         64.34        20.46 o
   4  12   8         13.47          7.69        17.52 o
   5  12   8          9.77         11.67        18.14 o
  -6  13   8         32.75         22.99        18.18 o
  -5  13   8         31.27         -3.82        15.18 o
  -4  13   8         13.43         -5.19        13.40 o
  -3  13   8        532.57        507.91        87.40 o
  -2  13   8         66.14         41.95        24.44 o
  -1  13   8          7.16         -4.05        11.80 o
   0  13   8         66.28         48.81        27.19 o
   1  13   8         46.97         35.94        17.42 o
   2  13   8        297.18        297.45        23.70 o
   3  13   8         14.76          9.78        25.67 o
   4  13   8         45.73         38.50        33.61 o
  -5  14   8         24.72         37.08        18.06 o
  -4  14   8         18.40          1.98        16.31 o
  -3  14   8        112.93        114.27        22.90 o
  -2  14   8         17.45         28.26        14.98 o
  -1  14   8         93.49        105.56        21.51 o
   0  14   8         77.75         90.79        18.93 o
   1  14   8         29.87         23.97        19.25 o
   2  14   8         19.35         19.29        13.60 o
   3  14   8         61.19         38.19        32.39 o
  -3  15   8        228.31        199.03        36.06 o
  -2  15   8          1.26        -12.08        14.39 o
  -1  15   8          5.60         15.71        16.44 o
   0  15   8          0.65        -20.01        20.01 o
   1  15   8          9.36         14.35        13.18 o
  -2 -15   9         12.45          8.88         8.34 o
  -1 -15   9         12.53          6.27         8.71 o
   0 -15   9          0.80         -7.95         8.45 o
  -4 -14   9         16.20         18.18        10.93 o
  -3 -14   9         14.28         14.99         8.46 o
  -2 -14   9         41.42         43.21         9.27 o
  -1 -14   9        181.49        200.03        17.67 o
   0 -14   9          0.68          4.34         9.16 o
   1 -14   9         22.02         11.11         9.39 o
   2 -14   9         89.41        113.76        12.90 o
  -5 -13   9        116.62        142.82        18.66 o
  -4 -13   9        228.26        263.53        14.47 o
  -3 -13   9        127.59        138.25        11.38 o
  -2 -13   9         13.10         11.72         7.56 o
  -1 -13   9          2.25          5.33         7.30 o
   0 -13   9         34.99         36.80         9.41 o
   1 -13   9         20.57         33.92         9.49 o
   2 -13   9          2.88         -1.97         8.09 o
   3 -13   9         13.26         23.42        15.87 o
   4 -13   9        102.11         90.13        21.47 o
  -6 -12   9          7.47         16.40        11.47 o
  -5 -12   9         15.67          2.88         8.83 o
  -4 -12   9         11.91         17.38         7.32 o
  -3 -12   9         20.14         17.95         7.01 o
  -2 -12   9         36.38         25.71         7.76 o
  -1 -12   9        151.20        160.22        13.37 o
   0 -12   9          5.64         -1.82         7.22 o
   1 -12   9         23.94         18.83         8.23 o
   2 -12   9         46.00         40.58        10.98 o
   3 -12   9         47.87         56.38        11.63 o
   4 -12   9        113.61        134.91        17.26 o
  -7 -11   9         14.96         33.69        12.41 o
  -6 -11   9         71.15         45.48        12.28 o
  -5 -11   9          1.58          4.78         7.69 o
  -4 -11   9         74.96         83.78         8.98 o
  -3 -11   9         25.36         15.88         6.78 o
  -2 -11   9         65.03         59.76         8.42 o
  -1 -11   9        161.25        177.07        13.38 o
   0 -11   9         17.47         12.47         7.40 o
   1 -11   9        143.21        159.49        11.98 o
   2 -11   9          2.61          3.17         6.78 o
   3 -11   9         18.89         28.81        10.97 o
   4 -11   9        316.02        323.24        40.08 o
   5 -11   9         12.91          1.55        12.08 o
  -8 -10   9         23.71         10.07        18.23 o
  -7 -10   9         10.33          2.62         9.98 o
  -6 -10   9         14.94         11.62         8.02 o
  -5 -10   9         52.89         51.61        10.59 o
  -4 -10   9        167.76        179.65        11.04 o
  -3 -10   9         95.08         81.32         8.56 o
  -2 -10   9          6.06          5.70         6.15 o
  -1 -10   9        110.48        137.15        10.63 o
   0 -10   9        210.72        205.07        12.59 o
   1 -10   9        101.29        113.58         9.92 o
   2 -10   9         12.35          4.02         6.05 o
   3 -10   9         21.29         13.38        13.22 o
   4 -10   9        779.63        749.49        37.19 o
   5 -10   9          2.62          5.30         9.72 o
   6 -10   9         24.87         44.16        18.48 o
  -8  -9   9         26.31         11.89        13.06 o
  -7  -9   9         52.37         48.00         7.77 o
  -6  -9   9        234.92        242.12        12.35 o
  -5  -9   9         28.99         19.97         6.18 o
  -4  -9   9         50.75         43.31         6.57 o
  -3  -9   9         41.46         43.96         7.06 o
  -2  -9   9        117.66        109.14         9.64 o
  -1  -9   9         58.04         62.14         7.96 o
   0  -9   9        181.14        179.87        11.59 o
   1  -9   9        195.34        186.25        10.67 o
   2  -9   9         60.66         62.08         8.48 o
   3  -9   9        158.27        162.31         8.55 o
   4  -9   9        162.62        152.15        14.86 o
   5  -9   9         36.72         15.57         8.95 o
   6  -9   9         14.51          7.54        12.42 o
  -9  -8   9          7.70          8.86        22.92 o
  -8  -8   9         31.24         44.66        12.27 o
  -7  -8   9         32.57         25.36         6.49 o
  -6  -8   9         17.10          5.17         5.67 o
  -5  -8   9         62.50         63.74         6.60 o
  -4  -8   9         68.77         70.47         5.81 o
  -3  -8   9         25.12         22.32         6.24 o
  -2  -8   9         55.70         63.68         7.72 o
  -1  -8   9        343.11        368.45        14.89 o
   0  -8   9          4.80         -0.94         4.86 o
   1  -8   9         55.79         53.03         6.50 o
   2  -8   9        229.65        231.24        10.79 o
   3  -8   9        722.86        688.75        19.51 o
   4  -8   9         74.33         79.19         8.77 o
   5  -8   9          1.04         -0.40         5.02 o
   6  -8   9         19.43         25.80        11.84 o
   7  -8   9         19.58         13.10        11.03 o
  -9  -7   9        215.21        335.18        28.89 o
  -8  -7   9          4.40          4.80         8.15 o
  -7  -7   9        154.56        163.26         9.91 o
  -6  -7   9         59.74         58.47         6.90 o
  -5  -7   9         51.32         44.16         4.86 o
  -4  -7   9        719.33        706.92        14.55 o
  -3  -7   9          8.47         -0.99         5.30 o
  -2  -7   9         38.73         39.46         6.17 o
  -1  -7   9        597.41        621.03        22.64 o
   0  -7   9          4.75          7.13         6.31 o
   1  -7   9        147.10        159.67        15.14 o
   2  -7   9        115.39        113.65        13.30 o
   3  -7   9        148.60        126.51         7.97 o
   4  -7   9        217.65        244.63        15.84 o
   5  -7   9          1.83          9.03         9.29 o
   6  -7   9          2.44          2.63         8.97 o
   7  -7   9         25.55         19.06        12.16 o
  -9  -6   9         36.04         34.02        14.28 o
  -8  -6   9         39.57         40.61         9.96 o
  -7  -6   9         35.34         41.53         7.03 o
  -6  -6   9        151.30        133.30         9.45 o
  -5  -6   9        105.95        103.02         7.74 o
  -4  -6   9        231.96        233.80         8.95 o
  -3  -6   9        237.59        229.83        11.43 o
  -2  -6   9        183.94        178.71        10.42 o
  -1  -6   9        196.59        224.98        10.45 o
   0  -6   9        110.96         92.46         8.15 o
   1  -6   9         23.52         19.15         5.91 o
   2  -6   9       1238.47       1278.96        30.27 o
   3  -6   9        178.59        173.92        10.18 o
   4  -6   9          4.90         19.64         6.24 o
   5  -6   9        163.38        150.98        11.09 o
   6  -6   9          7.33          5.45         6.60 o
   7  -6   9          1.59          5.93         9.86 o
  -9  -5   9          7.63         20.19         9.54 o
  -8  -5   9         17.89         13.22         8.49 o
  -7  -5   9         12.37         18.64         6.29 o
  -6  -5   9        488.98        462.60        14.69 o
  -5  -5   9        501.79        518.66        15.14 o
  -4  -5   9        418.19        407.27        13.23 o
  -3  -5   9        171.73        197.53         7.72 o
  -2  -5   9        150.65        170.72        10.68 o
  -1  -5   9        242.54        292.67        11.36 o
   0  -5   9         20.11         21.32         5.05 o
   1  -5   9        364.62        371.74        14.20 o
   2  -5   9        416.24        403.43        14.15 o
   3  -5   9        746.06        771.27        28.11 o
   4  -5   9          4.06          3.06         4.89 o
   5  -5   9         21.67         14.19         6.75 o
   6  -5   9         37.31         38.78         8.73 o
   7  -5   9          2.95          4.58        10.08 o
   8  -5   9         21.07          0.54        10.78 o
 -10  -4   9         79.92         82.68        15.95 o
  -9  -4   9         57.30         40.82        10.30 o
  -8  -4   9         38.91         37.31        11.09 o
  -7  -4   9         73.10         56.35         8.72 o
  -6  -4   9         80.20         82.95         6.80 o
  -5  -4   9        979.24        974.09        21.94 o
  -4  -4   9        216.81        233.53        12.00 o
  -3  -4   9        471.05        500.22        14.73 o
  -2  -4   9        484.53        478.68        18.26 o
  -1  -4   9        144.73        143.49         9.37 o
   0  -4   9         19.27         14.33         7.34 o
   1  -4   9         78.61         88.45         8.70 o
   2  -4   9          6.39          4.27         4.56 o
   3  -4   9         14.66          6.51         5.14 o
   4  -4   9          4.86         -0.80         4.92 o
   5  -4   9        278.72        302.10        15.70 o
   6  -4   9         30.88         38.34         8.31 o
   7  -4   9         46.10         25.98         8.75 o
   8  -4   9        105.24        133.84        17.10 o
 -10  -3   9         17.32         33.00        12.62 o
  -9  -3   9         48.68         49.60        11.16 o
  -8  -3   9         55.23         68.18        12.62 o
  -7  -3   9         10.31         19.33         6.59 o
  -6  -3   9         13.21         11.09         6.20 o
  -5  -3   9       2119.14       2008.79        37.90 o
  -4  -3   9        158.87        165.45        19.41 o
  -3  -3   9         24.99         22.05         6.40 o
  -2  -3   9         12.22         13.33         5.38 o
  -1  -3   9         30.39         33.27         5.16 o
   0  -3   9         39.93         33.70         5.96 o
   1  -3   9        520.87        529.78        15.18 o
   2  -3   9        401.02        396.45        12.24 o
   3  -3   9         51.72         45.79         6.22 o
   4  -3   9          4.26          5.17         4.89 o
   5  -3   9        103.18         95.75        11.00 o
   6  -3   9         88.60         86.19        13.49 o
   7  -3   9         84.81        100.94        12.49 o
   8  -3   9          5.06          2.46        10.34 o
 -10  -2   9         79.24         85.50        20.77 o
  -9  -2   9        107.38        104.35        13.53 o
  -8  -2   9         52.59         24.57        11.42 o
  -7  -2   9        138.70        130.97        14.36 o
  -6  -2   9        176.85        200.94        16.18 o
  -5  -2   9       1413.72       1314.23        30.71 o
  -4  -2   9        136.61        124.70        12.00 o
  -3  -2   9        286.37        304.84        16.50 o
  -2  -2   9         65.43         68.95         9.06 o
  -1  -2   9        571.87        567.72        13.72 o
   0  -2   9        405.32        387.30        13.94 o
   1  -2   9        167.28        170.29         8.22 o
   2  -2   9        153.65        156.07         7.72 o
   3  -2   9         78.67         73.42         6.17 o
   4  -2   9        476.09        436.28        15.71 o
   5  -2   9          3.75          7.31         6.23 o
   6  -2   9         10.69         18.59         7.12 o
   7  -2   9        114.82        122.10        12.88 o
   8  -2   9         16.52         15.17        13.27 o
 -10  -1   9          6.03          6.13        11.28 o
  -9  -1   9         41.91         33.45        24.90 o
  -8  -1   9         91.83         84.27        21.26 o
  -7  -1   9          9.30          1.43         7.67 o
  -6  -1   9         57.15         57.41        10.77 o
  -5  -1   9        117.49        112.87        12.31 o
  -4  -1   9         36.16         40.97         8.57 o
  -3  -1   9        187.76        215.08        14.05 o
  -2  -1   9        164.16        150.23        11.42 o
  -1  -1   9        112.72        110.23         8.82 o
   0  -1   9       2527.77       2663.77        44.48 o
   1  -1   9         46.26         48.83         4.78 o
   2  -1   9         32.70         28.62         4.89 o
   3  -1   9        129.00        146.45         7.50 o
   4  -1   9          2.97         -2.77         4.37 o
   5  -1   9          2.12         -5.25         5.53 o
   6  -1   9         19.91         19.12         6.96 o
   7  -1   9         25.93         28.69         9.16 o
   8  -1   9          1.33         14.85        12.45 o
 -10   0   9         18.81          9.65        20.62 o
  -9   0   9         93.33         81.32        19.54 o
  -8   0   9         12.57         17.89         9.55 o
  -7   0   9         54.81         51.39        10.44 o
  -6   0   9        158.86        146.16        14.20 o
  -5   0   9         56.73         51.76         9.95 o
  -4   0   9         71.87         67.96        12.30 o
  -3   0   9        323.21        307.06        16.17 o
  -2   0   9        114.97        123.71        10.52 o
  -1   0   9         18.40         13.34         5.38 o
   0   0   9        109.60        119.37        10.13 o
   1   0   9        147.07        147.73         6.68 o
   2   0   9         19.89         22.71         5.23 o
   3   0   9         54.88         55.35         5.85 o
   4   0   9         33.34         25.35         5.36 o
   5   0   9          4.97          6.44         5.69 o
   6   0   9          9.17          2.57         5.79 o
   7   0   9          9.62          1.07         8.67 o
   8   0   9          8.77         13.35        11.09 o
 -10   1   9          5.35         21.37        16.62 o
  -9   1   9         41.32          9.43        14.47 o
  -8   1   9         89.99         85.27        13.59 o
  -7   1   9          9.91          3.44         7.73 o
  -6   1   9         58.54         48.59         9.96 o
  -5   1   9        119.38        114.08        12.47 o
  -4   1   9         35.62         10.51         8.20 o
  -3   1   9        188.22        209.22        10.21 o
  -2   1   9        165.68        178.87        12.21 o
  -1   1   9        110.93        121.53         8.17 o
   0   1   9       2516.94       2662.92        55.27 o
   1   1   9         47.50         51.70         4.64 o
   2   1   9         31.58         26.53         5.71 o
   3   1   9        130.81        144.96         7.21 o
   4   1   9          2.69          2.48         4.58 o
   5   1   9          2.31          0.27         5.10 o
   6   1   9         19.83         25.92         7.16 o
   7   1   9         26.44         29.38        10.69 o
   8   1   9          1.42          6.02         9.56 o
 -10   2   9         76.20         72.15        20.36 o
  -9   2   9        111.08         89.09        16.94 o
  -8   2   9         55.40         38.66        12.53 o
  -7   2   9        132.96        126.51        14.66 o
  -6   2   9        178.98        205.68        16.45 o
  -5   2   9       1437.25       1335.76        42.14 o
  -4   2   9        132.38        122.81        12.23 o
  -3   2   9        293.64        278.07        11.91 o
  -2   2   9         66.67         65.43         6.25 o
  -1   2   9        561.61        536.43        17.99 o
   0   2   9        414.36        429.94        15.61 o
   1   2   9        165.57        165.13         7.56 o
   2   2   9        149.76        152.09         7.00 o
   3   2   9         80.93         76.91         5.71 o
   4   2   9        480.49        474.57        15.40 o
   5   2   9          3.40         12.99         5.77 o
   6   2   9         11.09         -0.55         5.84 o
   7   2   9        114.06        101.81        15.52 o
   8   2   9         16.50         36.58        11.99 o
 -10   3   9         17.49          2.95        15.95 o
  -9   3   9         51.30         35.39        13.31 o
  -8   3   9         58.18         53.58        24.37 o
  -7   3   9         10.13          8.58         8.39 o
  -6   3   9         14.17          6.16         7.69 o
  -5   3   9       2114.77       1944.46        55.97 o
  -4   3   9        158.44        135.40        12.52 o
  -3   3   9         24.99         33.43         5.90 o
  -2   3   9         12.06         19.32         5.99 o
  -1   3   9         29.15         31.03         6.04 o
   0   3   9         38.58         52.52         6.53 o
   1   3   9        525.52        553.66        14.07 o
   2   3   9        396.25        371.52        10.12 o
   3   3   9         52.19         58.53         5.86 o
   4   3   9          4.59          6.83         4.30 o
   5   3   9        101.73         91.54         8.48 o
   6   3   9         89.97         87.66        10.49 o
   7   3   9         83.91        105.23        14.25 o
   8   3   9          5.31          9.56         9.83 o
 -10   4   9         77.00         33.20        17.52 o
  -9   4   9         59.42         73.54        16.16 o
  -8   4   9         40.25         29.00        19.24 o
  -7   4   9         71.31         72.31        12.15 o
  -6   4   9         80.63         92.54        12.28 o
  -5   4   9        962.01        953.30        33.43 o
  -4   4   9        212.81        211.78        14.85 o
  -3   4   9        483.35        530.00        17.96 o
  -2   4   9        475.42        483.36        19.21 o
  -1   4   9        143.10        168.77        14.75 o
   0   4   9         20.48         29.90         5.64 o
   1   4   9         77.70         78.87         5.00 o
   2   4   9          7.47          7.08         4.25 o
   3   4   9         15.63         12.68         4.28 o
   4   4   9          5.24          2.86         4.01 o
   5   4   9        277.24        294.45        12.96 o
   6   4   9         31.07         33.41         9.44 o
   7   4   9         46.07         37.14        10.48 o
   8   4   9        104.85        153.62        17.32 o
  -9   5   9          8.27          4.87        16.05 o
  -8   5   9         17.12         25.52        11.63 o
  -7   5   9         13.94         14.09        10.19 o
  -6   5   9        487.18        503.00        38.87 o
  -5   5   9        502.53        500.02        38.77 o
  -4   5   9        418.67        434.15        20.79 o
  -3   5   9        170.34        195.64        13.12 o
  -2   5   9        150.85        172.30        11.07 o
  -1   5   9        244.53        278.71        12.93 o
   0   5   9         20.20         19.58         5.46 o
   1   5   9        359.64        369.68        13.84 o
   2   5   9        420.93        404.39        13.29 o
   3   5   9        751.47        782.47        20.87 o
   4   5   9          4.26          7.21         4.11 o
   5   5   9         21.96         24.13         6.80 o
   6   5   9         38.06         34.89         9.56 o
   7   5   9          2.75         -4.20         8.65 o
   8   5   9         21.35         27.27        10.80 o
  -9   6   9         34.22         47.02        15.14 o
  -8   6   9         38.68         61.60        14.67 o
  -7   6   9         35.00         38.23        12.14 o
  -6   6   9        157.28        131.98        17.03 o
  -5   6   9        104.06         95.51        13.85 o
  -4   6   9        239.76        239.17        16.31 o
  -3   6   9        232.59        235.17        18.14 o
  -2   6   9        179.48        171.44        11.23 o
  -1   6   9        196.62        227.41        11.82 o
   0   6   9        109.43        108.83        10.24 o
   1   6   9         24.83         13.27         4.03 o
   2   6   9       1235.10       1217.29        28.45 o
   3   6   9        180.92        172.38         7.84 o
   4   6   9          4.52          3.39         4.09 o
   5   6   9        162.85        175.00        12.46 o
   6   6   9          7.86          4.44         7.55 o
   7   6   9          1.31          7.56         9.13 o
  -9   7   9        212.43        289.77        35.51 o
  -8   7   9          4.56          6.40        11.17 o
  -7   7   9        154.62        152.21        18.95 o
  -6   7   9         59.45         53.76        13.18 o
  -5   7   9         49.92         52.26        10.23 o
  -4   7   9        722.12        669.61        45.62 o
  -3   7   9          8.81          7.10         8.99 o
  -2   7   9         36.23         40.67         7.45 o
  -1   7   9        601.30        650.66        21.10 o
   0   7   9          5.28          5.99         5.99 o
   1   7   9        148.20        170.60        11.07 o
   2   7   9        112.23        108.71         7.16 o
   3   7   9        146.18        118.35         6.64 o
   4   7   9        215.05        227.78        11.16 o
   5   7   9          1.99          0.17         5.96 o
   6   7   9          2.62          1.91         7.66 o
   7   7   9         25.03         22.07         9.82 o
  -8   8   9         30.73         17.46        16.96 o
  -7   8   9         32.97         17.60        16.19 o
  -6   8   9         17.84         41.26        19.71 o
  -5   8   9         60.58         66.96        17.32 o
  -4   8   9         72.39         63.48        12.73 o
  -3   8   9         24.89         28.74        10.87 o
  -2   8   9         54.67         59.91        11.93 o
  -1   8   9        350.08        342.47        24.61 o
   0   8   9          4.95         13.65         8.07 o
   1   8   9         55.46         65.63         9.86 o
   2   8   9        231.60        213.34        12.06 o
   3   8   9        722.20        691.16        23.68 o
   4   8   9         74.69         85.09         8.02 o
   5   8   9          1.45         12.20         6.77 o
   6   8   9         19.87         19.50         8.17 o
   7   8   9         19.56         18.79        10.00 o
  -8   9   9         25.81          1.24        23.83 o
  -7   9   9         52.97         51.66        18.77 o
  -6   9   9        235.08        201.14        26.88 o
  -5   9   9         28.56         39.67        23.83 o
  -4   9   9         48.81         58.11        16.23 o
  -3   9   9         42.25         67.09        24.80 o
  -2   9   9        119.12        101.37        15.11 o
  -1   9   9         54.75         39.23        17.18 o
   0   9   9        184.21        193.11        13.45 o
   1   9   9        196.64        169.89        11.93 o
   2   9   9         58.80         54.80         7.31 o
   3   9   9        160.52        171.65        12.24 o
   4   9   9        160.40        155.25        24.45 o
   5   9   9         37.51         13.38        15.23 o
   6   9   9         14.48          5.39        10.87 o
  -8  10   9         24.67          3.32        17.62 o
  -7  10   9          9.60         19.53        15.56 o
  -6  10   9         14.88         29.97        19.71 o
  -5  10   9         51.46         62.70        18.31 o
  -4  10   9        165.18        120.87        21.17 o
  -3  10   9         93.74        102.99        19.23 o
  -2  10   9          7.03          8.25         9.20 o
  -1  10   9        109.96        104.33        14.80 o
   0  10   9        209.83        191.82        20.62 o
   1  10   9        100.79        128.22        23.31 o
   2  10   9         12.24         -1.10         5.46 o
   3  10   9         20.17         30.58        16.05 o
   4  10   9        780.76        787.91        51.80 o
   5  10   9          2.24        -14.79        14.79 o
   6  10   9         24.07         22.00        26.28 o
  -7  11   9         15.00         25.65        24.60 o
  -6  11   9         71.08         54.02        24.75 o
  -5  11   9          1.48          1.23        12.96 o
  -4  11   9         75.58         89.85        20.75 o
  -3  11   9         23.77         32.33        15.01 o
  -2  11   9         65.46         52.72        16.07 o
  -1  11   9        163.55        115.17        18.81 o
   0  11   9         15.91         24.93         9.95 o
   1  11   9        145.45        119.21        14.11 o
   2  11   9          2.48          2.87         7.85 o
   3  11   9         18.39         23.25        15.75 o
   4  11   9        318.83        300.23        34.01 o
   5  11   9         12.53         -4.82        15.71 o
  -6  12   9          7.80        -10.80        14.53 o
  -5  12   9         15.96          2.40        15.45 o
  -4  12   9         11.98          9.24        21.23 o
  -3  12   9         20.04         18.37        15.58 o
  -2  12   9         38.36         21.84        20.32 o
  -1  12   9        150.23        144.65        21.81 o
   0  12   9          4.75         -2.93        11.69 o
   1  12   9         25.03         18.37        22.61 o
   2  12   9         46.44         34.82        11.78 o
   3  12   9         47.52         60.90        20.31 o
   4  12   9        112.90        102.79        36.97 o
   5  12   9         13.41         22.92        24.14 o
  -5  13   9        117.66        116.78        36.97 o
  -4  13   9        229.69        234.64        30.44 o
  -3  13   9        129.07        111.05        21.71 o
  -2  13   9         11.50         20.94        15.65 o
  -1  13   9          2.17         -7.19        11.92 o
   0  13   9         32.86         34.12        13.99 o
   1  13   9         19.56         22.34        12.46 o
   2  13   9          3.21          6.72         9.99 o
   3  13   9         12.63         35.14        29.33 o
   4  13   9        100.66        122.22        44.92 o
  -4  14   9         16.63          8.27        16.73 o
  -3  14   9         14.21         -8.99        15.26 o
  -2  14   9         42.01         23.16        15.65 o
  -1  14   9        181.81        152.92        24.29 o
   0  14   9          0.43         -6.32        12.68 o
   1  14   9         22.12         30.35        14.11 o
   2  14   9         90.06        124.22        17.74 o
  -2  15   9         11.03         29.24        18.05 o
  -1  15   9         12.93          7.88        15.05 o
   0  15   9          0.55         12.95        18.64 o
  -3 -14  10        418.16        421.08        18.85 o
  -2 -14  10         28.70         22.24         8.83 o
  -1 -14  10          9.50         -1.89         8.09 o
   0 -14  10         28.58         17.85         9.45 o
   1 -14  10          6.30          5.13         8.82 o
  -5 -13  10          2.39         22.21        13.85 o
  -4 -13  10         50.47         33.43        10.39 o
  -3 -13  10        498.68        529.59        20.06 o
  -2 -13  10         17.30          9.66         7.72 o
  -1 -13  10        175.81        179.14        19.07 o
   0 -13  10          2.95          2.75         8.35 o
   1 -13  10         42.92         70.24        11.04 o
   2 -13  10         22.54         26.24        11.46 o
   3 -13  10         34.30         59.26        16.39 o
  -6 -12  10         82.78         95.05        17.20 o
  -5 -12  10        161.84        182.64        17.26 o
  -4 -12  10          5.81         -3.05         6.35 o
  -3 -12  10        213.52        240.15        13.96 o
  -2 -12  10          1.10         -6.72         6.72 o
  -1 -12  10        185.17        192.91        14.63 o
   0 -12  10          7.88          3.78         8.21 o
   1 -12  10          1.24         -7.04         7.89 o
   2 -12  10          4.10          2.31         9.28 o
   3 -12  10          8.79         26.34        11.26 o
   4 -12  10          0.05          8.86        17.02 o
  -7 -11  10          0.70          1.57        11.08 o
  -6 -11  10          5.25         -3.60         8.63 o
  -5 -11  10         16.69         16.05         8.31 o
  -4 -11  10         52.49         45.83         8.12 o
  -3 -11  10        225.90        212.09        13.77 o
  -2 -11  10          6.83          5.04         7.09 o
  -1 -11  10        207.90        211.63        14.66 o
   0 -11  10         75.19         71.38         9.81 o
   1 -11  10        297.73        276.22        19.28 o
   2 -11  10        180.94        228.57        17.17 o
   3 -11  10        160.36        143.28        21.07 o
   4 -11  10        473.16        532.47        32.67 o
   5 -11  10        117.68        123.63        27.56 o
  -7 -10  10        101.43         84.86        14.42 o
  -6 -10  10         82.73        111.78        15.28 o
  -5 -10  10         35.10         22.90         8.37 o
  -4 -10  10         73.89         75.52        10.21 o
  -3 -10  10        117.01        123.14        10.29 o
  -2 -10  10         85.26         88.31         9.55 o
  -1 -10  10         76.06         65.21         8.79 o
   0 -10  10         37.30         26.40         8.69 o
   1 -10  10        413.03        429.37        19.14 o
   2 -10  10         35.45         32.16        11.30 o
   3 -10  10          4.99         -1.04         7.60 o
   4 -10  10         46.75         29.17        12.80 o
   5 -10  10         15.94         -1.56        12.03 o
  -8  -9  10          5.14        -10.32        17.72 o
  -7  -9  10         65.49         75.38        10.66 o
  -6  -9  10          1.35          5.33         7.05 o
  -5  -9  10         30.82         24.57         7.89 o
  -4  -9  10        161.89        155.79         9.99 o
  -3  -9  10        129.83        125.57        11.53 o
  -2  -9  10         98.61        112.18         9.88 o
  -1  -9  10        437.15        434.34        17.53 o
   0  -9  10          3.77         12.41         6.36 o
   1  -9  10         23.21          9.87         7.52 o
   2  -9  10        232.73        274.25        28.31 o
   3  -9  10         65.33         84.17         9.46 o
   4  -9  10         13.18         11.75         9.66 o
   5  -9  10         11.36         16.96        11.05 o
   6  -9  10         29.65         14.71        13.45 o
  -8  -8  10         53.31         43.87        21.24 o
  -7  -8  10         64.21         92.92        12.80 o
  -6  -8  10        295.68        338.80        16.70 o
  -5  -8  10        285.34        338.74        16.51 o
  -4  -8  10        265.31        272.05        11.36 o
  -3  -8  10        485.86        485.71        17.18 o
  -2  -8  10          1.12          7.98         5.71 o
  -1  -8  10        160.76        155.19        17.76 o
   0  -8  10         89.96         79.12         9.59 o
   1  -8  10          9.86          4.38         8.35 o
   2  -8  10         21.06         18.08         7.27 o
   3  -8  10        112.48        119.12        10.55 o
   4  -8  10         23.70         21.60         9.66 o
   5  -8  10          2.59          4.50         6.88 o
   6  -8  10         20.71         11.70         7.29 o
  -9  -7  10         41.76         50.44        15.89 o
  -8  -7  10         16.01         25.22        10.99 o
  -7  -7  10         16.82          7.79         7.36 o
  -6  -7  10          1.34         -1.57         4.77 o
  -5  -7  10         17.87         27.24         5.13 o
  -4  -7  10         83.46         77.80         6.18 o
  -3  -7  10          8.79          8.81         6.57 o
  -2  -7  10         36.82         49.78        10.52 o
  -1  -7  10        583.16        563.36        31.13 o
   0  -7  10        205.12        226.29        12.38 o
   1  -7  10        207.89        251.20        12.75 o
   2  -7  10         19.23         23.47         7.75 o
   3  -7  10        678.66        672.27        19.11 o
   4  -7  10        268.33        298.57        14.82 o
   5  -7  10         25.69         17.00         7.55 o
   6  -7  10        306.89        329.15        18.12 o
   7  -7  10         30.68         37.77        10.53 o
  -9  -6  10        190.31        213.89        18.31 o
  -8  -6  10         70.90         99.35        12.76 o
  -7  -6  10         23.96         28.49         8.45 o
  -6  -6  10         80.72         94.64         8.49 o
  -5  -6  10          3.66          4.12         4.41 o
  -4  -6  10        438.71        484.33        13.49 o
  -3  -6  10        440.38        480.65        17.05 o
  -2  -6  10        125.50        137.17        10.70 o
  -1  -6  10        293.41        289.63        17.43 o
   0  -6  10         80.89         85.77        10.14 o
   1  -6  10         33.64         32.16         6.73 o
   2  -6  10        319.50        337.98        14.34 o
   3  -6  10         47.32         48.30         7.41 o
   4  -6  10         28.45         17.72         6.75 o
   5  -6  10          9.79         14.91         7.15 o
   6  -6  10         50.23         46.05         9.64 o
   7  -6  10         41.28         39.62        10.53 o
  -9  -5  10          1.29          3.96         8.77 o
  -8  -5  10         27.29         38.40         9.69 o
  -7  -5  10        287.90        301.96        19.50 o
  -6  -5  10        126.77        119.69        10.08 o
  -5  -5  10        600.06        606.87        22.88 o
  -4  -5  10         64.89         63.78         7.02 o
  -3  -5  10        641.80        649.39        20.93 o
  -2  -5  10         80.65         73.69         7.50 o
  -1  -5  10         11.92          1.50         5.81 o
   0  -5  10        399.39        411.88        17.13 o
   1  -5  10       1706.25       1747.70        40.77 o
   2  -5  10        693.65        689.26        24.89 o
   3  -5  10        131.64        136.50         9.08 o
   4  -5  10        169.12        181.66        17.51 o
   5  -5  10         20.61         23.80         7.65 o
   6  -5  10         22.45         33.72        10.04 o
   7  -5  10         32.84         52.47        10.49 o
  -9  -4  10         63.47         77.20        12.69 o
  -8  -4  10         40.02         28.27         9.19 o
  -7  -4  10         82.46         69.83        10.49 o
  -6  -4  10         83.87        104.41         7.56 o
  -5  -4  10        512.60        493.35        14.34 o
  -4  -4  10        881.07        862.56        23.06 o
  -3  -4  10         81.60         85.97         6.42 o
  -2  -4  10        816.68        859.08        28.00 o
  -1  -4  10        347.38        363.98        14.79 o
   0  -4  10        108.21        115.08        11.87 o
   1  -4  10          8.11          2.54         4.59 o
   2  -4  10        157.37        150.48         9.66 o
   3  -4  10        106.10        119.24         8.64 o
   4  -4  10         20.76         33.49         7.18 o
   5  -4  10         49.19         42.44         8.62 o
   6  -4  10          6.74          4.76         6.94 o
   7  -4  10         40.62         50.68        10.67 o
 -10  -3  10         38.50         44.05        13.62 o
  -9  -3  10         15.25          8.78         9.04 o
  -8  -3  10         23.08         21.68         8.24 o
  -7  -3  10         38.92         28.88         7.93 o
  -6  -3  10        420.73        445.67        13.44 o
  -5  -3  10         50.42         50.93         5.55 o
  -4  -3  10        130.17        162.97        13.74 o
  -3  -3  10        483.94        509.75        17.55 o
  -2  -3  10        697.40        707.28        22.87 o
  -1  -3  10        303.62        277.75        13.26 o
   0  -3  10        309.07        310.47        20.07 o
   1  -3  10        150.96        148.73         9.33 o
   2  -3  10        330.73        332.31        11.82 o
   3  -3  10         57.94         47.96         8.62 o
   4  -3  10        716.32        757.39        22.31 o
   5  -3  10          9.88         10.26         6.49 o
   6  -3  10        125.69        121.21        11.86 o
   7  -3  10         21.54         32.39         9.72 o
   8  -3  10         89.41        114.55        21.77 o
 -10  -2  10          1.73          2.88        10.89 o
  -9  -2  10        258.90        295.01        33.29 o
  -8  -2  10        389.85        387.94        21.18 o
  -7  -2  10        332.92        308.38        32.83 o
  -6  -2  10       1400.89       1340.43        47.13 o
  -5  -2  10         10.84          8.44         4.75 o
  -4  -2  10       2387.20       2367.75        68.13 o
  -3  -2  10        263.83        271.02        16.09 o
  -2  -2  10        755.31        794.09        28.92 o
  -1  -2  10        350.51        408.57        22.15 o
   0  -2  10        250.93        275.05        12.61 o
   1  -2  10       1248.40       1240.72        26.03 o
   2  -2  10        167.74        189.69         9.30 o
   3  -2  10         10.38          3.13         4.80 o
   4  -2  10         66.46         50.31         7.35 o
   5  -2  10         73.57         84.93         9.73 o
   6  -2  10         28.07         30.33         8.14 o
   7  -2  10        102.85        118.29        13.28 o
   8  -2  10         31.03         38.83        22.33 o
 -10  -1  10         15.01         35.36        13.52 o
  -9  -1  10        287.74        350.98        51.79 o
  -8  -1  10         43.85         27.58        10.80 o
  -7  -1  10        159.90        167.97        16.29 o
  -6  -1  10        209.61        213.49        24.96 o
  -5  -1  10          0.40          4.83         7.49 o
  -4  -1  10        433.21        448.43        21.52 o
  -3  -1  10        196.25        177.10        14.82 o
  -2  -1  10         21.77         13.24         5.76 o
  -1  -1  10        240.57        237.53         9.31 o
   0  -1  10        733.01        776.20        24.92 o
   1  -1  10        602.05        579.50        14.67 o
   2  -1  10        238.65        248.73        10.00 o
   3  -1  10        825.66        852.65        21.43 o
   4  -1  10         40.59         46.39         7.58 o
   5  -1  10        764.50        726.43        23.69 o
   6  -1  10        225.26        231.53        14.68 o
   7  -1  10         51.45         40.06         9.73 o
   8  -1  10         22.65         -2.32        10.53 o
 -10   0  10        147.57        110.45        24.82 o
  -9   0  10         38.89         29.86        15.92 o
  -8   0  10        173.54        156.57        18.56 o
  -7   0  10          8.92         35.02         9.92 o
  -6   0  10        849.31        750.01        30.00 o
  -5   0  10       1509.59       1437.02        44.92 o
  -4   0  10       1524.28       1409.73        43.23 o
  -3   0  10         55.73         42.02         8.32 o
  -2   0  10        232.34        238.96        14.56 o
   0   0  10       1046.55       1046.25        26.21 o
   1   0  10       1545.08       1506.26        26.80 o
   2   0  10         80.99         61.40         6.01 o
   3   0  10        208.67        196.66         9.29 o
   4   0  10          8.87         14.27         6.06 o
   5   0  10        817.38        854.14        25.95 o
   6   0  10         13.92         19.57         9.34 o
   7   0  10         38.49         36.11         9.56 o
   8   0  10          5.80         11.29        15.57 o
 -10   1  10         15.19         18.81        17.32 o
  -9   1  10        288.03        357.31        35.32 o
  -8   1  10         44.31          4.98         9.69 o
  -7   1  10        159.92        112.47        24.57 o
  -6   1  10        209.09        211.61        18.61 o
  -5   1  10          0.26          4.26         7.27 o
  -4   1  10        435.36        427.25        21.00 o
  -3   1  10        196.58        166.99        12.97 o
  -2   1  10         18.51         19.56         6.88 o
  -1   1  10        244.23        208.05        11.91 o
   0   1  10        736.51        728.42        22.71 o
   1   1  10        598.18        578.00        13.52 o
   2   1  10        240.80        235.02         8.76 o
   3   1  10        829.76        865.83        18.40 o
   4   1  10         40.39         52.21         8.86 o
   5   1  10        763.26        765.80        23.50 o
   6   1  10        226.10        227.08        18.23 o
   7   1  10         51.86         51.20        11.92 o
   8   1  10         22.78         32.63        11.93 o
 -10   2  10          1.98          2.04        15.44 o
  -9   2  10        258.73        285.02        34.98 o
  -8   2  10        387.39        369.75        27.79 o
  -7   2  10        334.77        316.10        21.97 o
  -6   2  10       1401.86       1431.04        46.10 o
  -5   2  10          7.48          4.14         7.61 o
  -4   2  10       2387.30       2463.87        50.86 o
  -3   2  10        268.29        287.72        13.74 o
  -2   2  10        752.94        768.03        24.78 o
  -1   2  10        346.49        378.70        15.57 o
   0   2  10        253.95        293.98        14.33 o
   1   2  10       1248.81       1238.83        26.73 o
   2   2  10        166.10        175.79         8.64 o
   3   2  10         10.39          1.36         3.90 o
   4   2  10         66.31         63.96         7.16 o
   5   2  10         74.94         77.62         8.54 o
   6   2  10         28.08         27.06         7.42 o
   7   2  10        102.13        126.41        15.21 o
   8   2  10         31.60         25.41        11.83 o
 -10   3  10         37.53         12.70        16.50 o
  -9   3  10         15.85          0.22        11.78 o
  -8   3  10         23.27         29.47        12.62 o
  -7   3  10         38.41         21.34        18.26 o
  -6   3  10        422.93        448.62        23.61 o
  -5   3  10         48.63         43.06        10.12 o
  -4   3  10        129.09        151.96         7.70 o
  -3   3  10        487.77        493.19        22.64 o
  -2   3  10        694.40        690.50        27.08 o
  -1   3  10        308.19        301.68        13.95 o
   0   3  10        312.33        306.24        13.76 o
   1   3  10        137.59        159.16         7.50 o
   2   3  10        332.07        340.80        10.54 o
   3   3  10         59.01         58.13         6.16 o
   4   3  10        714.63        697.53        19.36 o
   5   3  10          7.25          5.14         5.23 o
   6   3  10        127.81        141.41        14.82 o
   7   3  10         21.18         16.34         9.92 o
   8   3  10         89.27         99.60        15.64 o
  -9   4  10         63.66         39.12        15.26 o
  -8   4  10         37.43         28.10        14.26 o
  -7   4  10         82.48         65.32        12.05 o
  -6   4  10         85.28         92.05        19.56 o
  -5   4  10        515.20        501.66        36.61 o
  -4   4  10        881.49        897.59        32.09 o
  -3   4  10         85.11         94.53        18.64 o
  -2   4  10        819.31        826.73        25.68 o
  -1   4  10        343.66        342.36        14.94 o
   0   4  10        111.84        117.48         8.88 o
   1   4  10          8.85         12.69         3.67 o
   2   4  10        156.03        157.15         7.70 o
   3   4  10        105.98        123.01         7.54 o
   4   4  10         20.58         20.22         6.23 o
   5   4  10         49.89         51.63        10.52 o
   6   4  10          6.99         13.08         8.29 o
   7   4  10         40.05         30.30        10.83 o
  -9   5  10          1.76         -9.13        11.59 o
  -8   5  10         27.94         44.94        13.35 o
  -7   5  10        286.04        284.08        24.66 o
  -6   5  10        125.17        138.82        14.85 o
  -5   5  10        604.50        584.78        26.30 o
  -4   5  10         62.00         68.55        10.85 o
  -3   5  10        648.10        598.68        24.44 o
  -2   5  10         72.90         66.86         8.52 o
  -1   5  10          9.39         10.87         5.73 o
   0   5  10        406.96        413.48        15.93 o
   1   5  10       1708.25       1719.75        48.51 o
   2   5  10        696.94        717.34        16.97 o
   3   5  10        133.33        141.47         7.77 o
   4   5  10        167.94        173.19        11.95 o
   5   5  10         16.83         12.09         7.38 o
   6   5  10         22.82         29.95         9.50 o
   7   5  10         32.15         32.51        10.64 o
  -9   6  10        192.52        217.96        25.70 o
  -8   6  10         71.57         74.80        16.49 o
  -7   6  10         21.03         31.25        12.60 o
  -6   6  10         78.95         89.87        16.48 o
  -5   6  10          2.06          0.19         8.05 o
  -4   6  10        435.62        449.15        34.67 o
  -3   6  10        442.54        510.65        23.83 o
  -2   6  10        127.63        116.38        10.52 o
  -1   6  10        289.60        309.27        16.26 o
   0   6  10         81.02         76.83         9.79 o
   1   6  10         33.59         28.37         7.69 o
   2   6  10        318.97        316.12        15.72 o
   3   6  10         47.34         41.98         5.22 o
   4   6  10         28.14         29.32        11.37 o
   5   6  10          9.41         11.36         7.53 o
   6   6  10         50.61         57.65        11.17 o
   7   6  10         40.56         44.62        11.14 o
  -9   7  10         41.03         53.17        21.14 o
  -8   7  10         16.62         23.03        17.72 o
  -7   7  10         16.64         20.01        16.18 o
  -6   7  10          1.56          5.89        10.14 o
  -5   7  10         17.98         13.50         8.44 o
  -4   7  10         80.00         71.79        11.22 o
  -3   7  10          9.80         23.62         8.84 o
  -2   7  10         33.01         21.44        10.14 o
  -1   7  10        584.25        531.56        23.98 o
   0   7  10        208.50        219.87        16.67 o
   1   7  10        205.50        241.50        15.39 o
   2   7  10         16.47         16.69         4.87 o
   3   7  10        685.36        681.86        16.55 o
   4   7  10        271.44        255.65        14.08 o
   5   7  10         22.59         40.85         8.65 o
   6   7  10        309.12        339.03        19.77 o
   7   7  10         31.74         33.47        10.76 o
  -8   8  10         53.67         83.34        23.11 o
  -7   8  10         61.57         65.35        19.45 o
  -6   8  10        296.96        308.05        31.98 o
  -5   8  10        289.98        314.90        38.50 o
  -4   8  10        262.21        271.86        25.04 o
  -3   8  10        486.22        459.99        26.95 o
  -2   8  10          2.05          7.29        11.95 o
  -1   8  10        159.83        173.34        17.02 o
   0   8  10         89.18         82.21        10.08 o
   1   8  10         11.09          9.84         6.82 o
   2   8  10         20.61         20.92         6.71 o
   3   8  10        112.40        124.37        11.30 o
   4   8  10         23.37         16.19         6.51 o
   5   8  10          2.41         -5.58         6.75 o
   6   8  10         21.34         17.04        11.55 o
  -8   9  10          5.91         20.03        23.68 o
  -7   9  10         64.68         72.77        20.33 o
  -6   9  10          1.25         11.80        18.33 o
  -5   9  10         29.68         36.72        16.85 o
  -4   9  10        164.36        142.07        21.65 o
  -3   9  10        132.13        127.58        16.68 o
  -2   9  10        100.50        110.44        22.79 o
  -1   9  10        436.71        431.98        25.70 o
   0   9  10          4.07          1.43        12.72 o
   1   9  10         19.55         20.30         8.95 o
   2   9  10        231.95        221.98        29.13 o
   3   9  10         63.60         67.94         9.92 o
   4   9  10         10.60          8.29        13.22 o
   5   9  10         10.17         23.83        21.39 o
   6   9  10         29.05         31.17        23.53 o
  -7  10  10        100.86        150.87        27.38 o
  -6  10  10         82.84        109.33        23.34 o
  -5  10  10         34.14         38.64        18.06 o
  -4  10  10         72.94         42.54        41.71 o
  -3  10  10        117.89        121.70        21.06 o
  -2  10  10         87.31         67.98        14.80 o
  -1  10  10         76.42         92.48        14.33 o
   0  10  10         35.40         43.94        11.54 o
   1  10  10        415.07        393.69        23.36 o
   2  10  10         35.50         49.73         9.79 o
   3  10  10          5.00          9.30         7.71 o
   4  10  10         47.06          8.11        15.83 o
   5  10  10         15.88          1.53        20.17 o
  -7  11  10          0.95          8.74        18.03 o
  -6  11  10          5.85         10.45        16.53 o
  -5  11  10         15.99          9.52        14.30 o
  -4  11  10         53.55         57.91        18.27 o
  -3  11  10        221.35        204.74        25.74 o
  -2  11  10          5.85         24.35        14.09 o
  -1  11  10        209.36        208.22        24.64 o
   0  11  10         71.08         82.35        13.60 o
   1  11  10        300.98        270.55        42.52 o
   2  11  10        182.64        174.04        15.49 o
   3  11  10        154.70        163.05        26.22 o
   4  11  10        478.08        552.39        64.17 o
   5  11  10        119.62        166.53        39.42 o
  -6  12  10         83.66         98.95        23.58 o
  -5  12  10        163.27        118.91        24.49 o
  -4  12  10          5.13          6.72        15.45 o
  -3  12  10        208.70        220.37        48.28 o
  -2  12  10          0.71          5.81        12.72 o
  -1  12  10        186.62        183.13        28.72 o
   0  12  10          7.45          8.94        11.30 o
   1  12  10          1.21          4.96        10.41 o
   2  12  10          3.91         -5.13         9.32 o
   3  12  10          8.83         -4.63        15.32 o
   4  12  10          0.05          6.31        17.13 o
  -5  13  10          2.66          9.52        23.83 o
  -4  13  10         49.12         38.12        19.01 o
  -3  13  10        503.79        551.72        42.08 o
  -2  13  10         15.91         31.46        15.97 o
  -1  13  10        178.24        185.20        82.96 o
   0  13  10          2.43        -16.32        20.32 o
   1  13  10         42.72         65.01        17.11 o
   2  13  10         22.20         21.82        12.15 o
   3  13  10         34.60         63.86        35.75 o
  -3  14  10        420.94        388.18        36.90 o
  -2  14  10         27.92         20.07        32.39 o
  -1  14  10          8.60          7.37        15.40 o
   0  14  10         29.18         11.40        23.53 o
   1  14  10          5.83         -2.01        12.46 o
  -2 -14  11         68.82         55.45        10.31 o
  -1 -14  11        222.71        245.88        16.82 o
   0 -14  11         23.41          7.38        10.10 o
  -4 -13  11         34.73         22.67        10.59 o
  -3 -13  11         80.26         86.87        10.62 o
  -2 -13  11         10.79         13.44         8.07 o
  -1 -13  11         18.73         23.19         9.76 o
   0 -13  11          4.33         17.13        10.91 o
   1 -13  11         11.38         19.22         9.32 o
   2 -13  11         45.49         73.14        12.29 o
  -5 -12  11         19.98         29.87         9.87 o
  -4 -12  11         32.47         28.67         9.81 o
  -3 -12  11         32.95         26.90         7.88 o
  -2 -12  11         20.56         16.80         8.93 o
  -1 -12  11         33.42         39.87         9.88 o
   0 -12  11         42.53         36.88         9.53 o
   1 -12  11         40.35         21.83        15.81 o
   2 -12  11         73.40         78.00        16.45 o
   3 -12  11         37.00         30.81        16.53 o
  -6 -11  11         29.06         10.67         8.92 o
  -5 -11  11          1.92         -2.88         8.53 o
  -4 -11  11         48.35         40.95         9.82 o
  -3 -11  11         24.58         23.71         8.35 o
  -2 -11  11         14.60          6.92         7.52 o
  -1 -11  11          4.39          0.00         7.27 o
   0 -11  11         71.58         79.40        11.08 o
   1 -11  11         11.62         10.14         8.08 o
   2 -11  11         30.17         30.22         9.72 o
   3 -11  11         43.78         38.69        10.32 o
   4 -11  11        443.70        472.29        33.61 o
  -7 -10  11          8.48         30.14        19.82 o
  -6 -10  11         33.06         43.43         9.83 o
  -5 -10  11         24.27         30.73         9.31 o
  -4 -10  11         55.33         45.37         8.22 o
  -3 -10  11          5.83          9.01         6.44 o
  -2 -10  11        114.07        138.20        11.57 o
  -1 -10  11         30.10         18.98         7.66 o
   0 -10  11         59.72         63.02        10.18 o
   1 -10  11         45.10         56.17        10.48 o
   2 -10  11          4.05          9.34         8.20 o
   3 -10  11         36.61         33.68         8.40 o
   4 -10  11        351.18        299.43        25.59 o
   5 -10  11         23.61         20.30        13.64 o
  -7  -9  11         15.13          3.47        18.38 o
  -6  -9  11         60.55         66.83        10.29 o
  -5  -9  11         20.18         31.45         8.88 o
  -4  -9  11        344.30        363.46        16.58 o
  -3  -9  11        125.75        106.20        12.73 o
  -2  -9  11        128.34        134.95        12.44 o
  -1  -9  11        177.41        148.40        13.00 o
   0  -9  11         29.52         43.25         9.58 o
   1  -9  11         59.88         74.20        11.08 o
   2  -9  11        116.74        130.77        12.74 o
   3  -9  11          6.82          3.43         7.13 o
   4  -9  11        107.63         87.81        13.12 o
   5  -9  11          6.69         14.74         9.69 o
  -8  -8  11         21.91         33.39        19.44 o
  -7  -8  11         53.34         68.35        20.77 o
  -6  -8  11         26.99         16.10         9.54 o
  -5  -8  11        484.36        471.04        19.89 o
  -4  -8  11        180.72        161.85        12.54 o
  -3  -8  11        393.38        348.24        19.11 o
  -2  -8  11         36.21         29.09         9.04 o
  -1  -8  11        163.59        149.98        13.28 o
   0  -8  11         16.14          8.24         7.55 o
   1  -8  11          0.17          4.74         7.50 o
   2  -8  11        312.18        312.83        17.42 o
   3  -8  11         38.94         48.68         9.13 o
   4  -8  11        139.79        143.51        11.62 o
   5  -8  11         20.72         19.80         7.87 o
   6  -8  11          0.07        -10.31        10.31 o
  -8  -7  11         43.19         33.64        21.69 o
  -7  -7  11        162.46        151.70        16.90 o
  -6  -7  11        159.09        158.15        13.23 o
  -5  -7  11         43.35         39.65         8.50 o
  -4  -7  11         82.80         94.54        10.73 o
  -3  -7  11         34.90         31.23         8.84 o
  -2  -7  11         39.17         36.80         8.95 o
  -1  -7  11        415.71        431.00        20.29 o
   0  -7  11         60.77         38.97         8.97 o
   1  -7  11        220.49        177.66        13.60 o
   2  -7  11        697.53        680.87        25.57 o
   3  -7  11         79.35         76.94         9.56 o
   4  -7  11        172.52        164.89        16.66 o
   5  -7  11         16.62         15.24         7.49 o
   6  -7  11         15.11         16.27        11.14 o
  -9  -6  11          8.68         11.94        18.58 o
  -8  -6  11         26.76         28.56        10.99 o
  -7  -6  11         49.25         57.32        10.49 o
  -6  -6  11        237.57        231.91        11.79 o
  -5  -6  11        324.00        337.22        12.52 o
  -4  -6  11         71.04         67.76        13.35 o
  -3  -6  11         70.86         72.69         9.09 o
  -2  -6  11        140.17        124.26        13.11 o
  -1  -6  11         62.20         48.05        13.88 o
   0  -6  11         91.11         89.93        10.80 o
   1  -6  11        368.82        387.13        16.18 o
   2  -6  11        308.56        300.36        25.02 o
   3  -6  11          4.69         -5.37         5.61 o
   4  -6  11         33.62         30.44         8.47 o
   5  -6  11          9.15          6.64         7.27 o
   6  -6  11         53.34         60.79        10.51 o
   7  -6  11          7.68         20.19        12.74 o
  -9  -5  11         64.93         63.95        12.66 o
  -8  -5  11         10.11          5.64        10.49 o
  -7  -5  11         19.01         21.54         9.27 o
  -6  -5  11        142.49        146.49         9.09 o
  -5  -5  11         98.39         92.11         7.20 o
  -4  -5  11        113.60        122.83        12.75 o
  -3  -5  11        100.34         95.11        13.80 o
  -2  -5  11        207.57        201.12        18.33 o
  -1  -5  11        178.20        184.90        10.45 o
   0  -5  11         50.76         59.30         8.24 o
   1  -5  11        297.46        299.77        25.30 o
   2  -5  11       1087.96       1170.14        28.66 o
   3  -5  11          9.43         -2.29         5.84 o
   4  -5  11         78.40         70.36         9.75 o
   5  -5  11         92.81         94.33        11.04 o
   6  -5  11         43.93         31.08         9.79 o
   7  -5  11        192.48        194.72        16.09 o
  -9  -4  11         34.86         58.62        12.37 o
  -8  -4  11         88.43        101.65        13.01 o
  -7  -4  11        257.36        275.94        21.70 o
  -6  -4  11        462.40        438.67        15.34 o
  -5  -4  11        217.73        221.79         9.80 o
  -4  -4  11        186.26        188.15        14.92 o
  -3  -4  11         61.69         94.31        20.56 o
  -2  -4  11          1.51         -4.94         4.94 o
  -1  -4  11         48.46         68.59         9.54 o
   0  -4  11          7.37          8.98         5.16 o
   1  -4  11          5.10          7.37         5.70 o
   2  -4  11        280.20        266.63        14.14 o
   3  -4  11         22.21         23.67         6.91 o
   4  -4  11          5.19          1.08         6.09 o
   5  -4  11         33.59         24.25         7.77 o
   6  -4  11        210.87        185.17        14.65 o
   7  -4  11         43.58         53.13        10.66 o
  -9  -3  11          3.44         15.63         9.51 o
  -8  -3  11          9.24          0.70         7.53 o
  -7  -3  11         15.73         12.36         6.63 o
  -6  -3  11        168.37        166.90        11.90 o
  -5  -3  11        227.51        226.42        13.83 o
  -4  -3  11         81.89         98.84        12.40 o
  -3  -3  11         50.83         60.29         5.52 o
  -2  -3  11         28.64         41.99        15.69 o
  -1  -3  11         97.34        110.66         8.51 o
   0  -3  11         44.26         48.07         7.55 o
   1  -3  11         34.62         31.60         7.23 o
   2  -3  11        207.30        199.92        12.34 o
   3  -3  11        245.71        233.48        12.72 o
   4  -3  11         17.80         17.76         8.70 o
   5  -3  11         43.58         36.28         8.53 o
   6  -3  11         23.11         16.09         7.75 o
   7  -3  11         47.61         53.37        10.02 o
  -9  -2  11        140.27        169.49        21.23 o
  -8  -2  11         44.44         50.31        11.60 o
  -7  -2  11        160.83        171.78        17.27 o
  -6  -2  11        135.32        155.20        15.61 o
  -5  -2  11        121.64        137.76         8.77 o
  -4  -2  11        518.59        486.42        25.27 o
  -3  -2  11         71.14         60.58        10.27 o
  -2  -2  11         21.00         22.74         4.61 o
  -1  -2  11        307.92        296.46        10.54 o
   0  -2  11        276.98        280.61        13.58 o
   1  -2  11        246.30        273.95        11.82 o
   2  -2  11         43.96         44.66         6.27 o
   3  -2  11        228.35        247.70        13.30 o
   4  -2  11          2.25          2.68         6.16 o
   5  -2  11        119.43        121.79        14.01 o
   6  -2  11          4.90          0.64         6.70 o
   7  -2  11         39.18         38.58         9.47 o
  -9  -1  11          3.43         13.04        15.79 o
  -8  -1  11         10.83          6.32         9.86 o
  -7  -1  11         63.01         66.91        12.36 o
  -6  -1  11         18.61         17.18        10.21 o
  -5  -1  11       1260.92       1304.43        30.64 o
  -4  -1  11         61.91         50.99        10.02 o
  -3  -1  11         80.20        102.38        11.66 o
  -2  -1  11         80.99         93.50         8.77 o
  -1  -1  11         77.24         92.82        12.57 o
   0  -1  11        151.89        155.03         8.98 o
   1  -1  11        186.38        203.68        12.69 o
   2  -1  11         79.59         76.78         8.05 o
   3  -1  11        220.81        214.37        14.09 o
   4  -1  11          8.82          2.95         5.72 o
   5  -1  11         34.17         27.97         7.45 o
   6  -1  11         13.82         11.40         7.40 o
   7  -1  11          9.16         10.00         7.90 o
  -9   0  11         90.20         81.02        20.31 o
  -8   0  11         50.08         34.72        11.93 o
  -7   0  11         24.53         23.48        10.04 o
  -6   0  11        101.86         96.64        13.14 o
  -5   0  11          2.44         -3.05         7.05 o
  -4   0  11          0.01          3.36         7.40 o
  -3   0  11         53.83         48.55         9.27 o
  -2   0  11         65.62         60.63         9.61 o
  -1   0  11          1.34          6.31         5.53 o
   0   0  11         12.65         14.53         6.10 o
   1   0  11         12.45         12.12         4.67 o
   2   0  11         17.07          8.48         4.88 o
   3   0  11          2.35         -1.94         5.34 o
   4   0  11          2.88         -2.01         5.27 o
   5   0  11          2.58          1.19         5.99 o
   6   0  11          0.47          5.02         6.78 o
   7   0  11          2.85         -1.66         7.28 o
  -9   1  11          3.38          4.37        13.01 o
  -8   1  11         11.27         11.38         9.88 o
  -7   1  11         63.66         40.53        11.39 o
  -6   1  11         17.83         14.64         9.18 o
  -5   1  11       1248.05       1199.18        40.45 o
  -4   1  11         63.25         53.36         6.50 o
  -3   1  11         81.52         85.14        11.30 o
  -2   1  11         85.23         85.42        10.83 o
  -1   1  11         79.81        101.50        15.31 o
   0   1  11        153.58        160.86        11.39 o
   1   1  11        192.17        216.39        12.15 o
   2   1  11         76.62         78.25         6.25 o
   3   1  11        225.70        228.92        11.30 o
   4   1  11          9.28          4.92         5.30 o
   5   1  11         33.18         32.02        11.96 o
   6   1  11         13.76         19.25         7.28 o
   7   1  11          8.81         10.92        10.12 o
  -9   2  11        145.46        145.73        22.76 o
  -8   2  11         42.57         35.42        14.25 o
  -7   2  11        155.61        163.68        16.35 o
  -6   2  11        139.35        143.78        14.95 o
  -5   2  11        118.17        126.95        14.13 o
  -4   2  11        511.14        542.50        20.69 o
  -3   2  11         73.76         75.56        18.13 o
  -2   2  11         21.17         21.41         7.87 o
  -1   2  11        304.15        268.31        13.99 o
   0   2  11        274.84        289.42        14.22 o
   1   2  11        248.43        251.42        10.06 o
   2   2  11         43.29         43.72         5.47 o
   3   2  11        228.40        208.62        10.73 o
   4   2  11          2.16         -3.94         6.31 o
   5   2  11        119.70        124.57        10.55 o
   6   2  11          4.83          4.65         6.59 o
   7   2  11         38.90         34.87        11.53 o
  -9   3  11          3.24         -5.83        11.52 o
  -8   3  11          9.28         -9.10        10.09 o
  -7   3  11         14.93         10.56         9.48 o
  -6   3  11        172.09        179.26        18.13 o
  -5   3  11        221.79        242.94        17.69 o
  -4   3  11         79.84         90.06         7.80 o
  -3   3  11         52.97         66.48        10.18 o
  -2   3  11         29.66         37.07         7.74 o
  -1   3  11         95.77         94.91         9.31 o
   0   3  11         46.64         45.75         7.57 o
   1   3  11         36.86         32.23         6.54 o
   2   3  11        203.81        203.08         9.25 o
   3   3  11        241.36        251.56        11.38 o
   4   3  11         16.88         10.66         5.89 o
   5   3  11         42.75         39.92         7.77 o
   6   3  11         24.23         17.83         8.38 o
   7   3  11         48.47         31.13        10.88 o
  -9   4  11         34.72         27.50        15.02 o
  -8   4  11         85.74         87.64        16.82 o
  -7   4  11        251.91        262.96        24.34 o
  -6   4  11        474.21        427.31        23.84 o
  -5   4  11        225.18        206.73        17.25 o
  -4   4  11        184.16        158.79        14.88 o
  -3   4  11         65.31         67.03        10.49 o
  -2   4  11          2.03         -3.84         5.80 o
  -1   4  11         49.18         45.32         7.60 o
   0   4  11          8.23         13.17         6.18 o
   1   4  11          4.51         -3.63         4.08 o
   2   4  11        279.18        280.51        10.38 o
   3   4  11         23.00         21.09         5.47 o
   4   4  11          4.83          8.00         5.51 o
   5   4  11         33.77         16.64         8.39 o
   6   4  11        210.63        167.18        15.61 o
   7   4  11         43.96         26.93        10.73 o
  -9   5  11         65.36         52.42        21.93 o
  -8   5  11          9.95          7.20        11.56 o
  -7   5  11         19.77         17.14        11.55 o
  -6   5  11        138.87        128.06        15.17 o
  -5   5  11        100.07        105.07        17.07 o
  -4   5  11        116.65        129.05        13.73 o
  -3   5  11         96.35         96.70        11.70 o
  -2   5  11        213.22        192.88        16.14 o
  -1   5  11        182.91        178.09        11.90 o
   0   5  11         49.16         49.00         7.93 o
   1   5  11        304.22        261.95        15.83 o
   2   5  11       1078.51       1096.07        23.45 o
   3   5  11          9.99          6.68         4.92 o
   4   5  11         76.62         97.11         8.70 o
   5   5  11         95.53         76.02        11.06 o
   6   5  11         43.24         24.42        10.98 o
   7   5  11        190.94        183.73        17.61 o
  -9   6  11          8.83          6.19        18.53 o
  -8   6  11         27.38         26.53        16.40 o
  -7   6  11         51.74         48.98        14.32 o
  -6   6  11        234.06        174.42        19.86 o
  -5   6  11        317.83        314.61        24.04 o
  -4   6  11         74.29         74.77        12.00 o
  -3   6  11         71.15         69.05        10.96 o
  -2   6  11        137.34        123.91        12.53 o
  -1   6  11         64.85         65.15        13.41 o
   0   6  11         90.09         77.63        10.49 o
   1   6  11        368.12        325.54        17.50 o
   2   6  11        307.34        309.97        13.03 o
   3   6  11          5.24          6.44         4.89 o
   4   6  11         33.38         35.34         8.13 o
   5   6  11          8.62          5.49         7.82 o
   6   6  11         53.88         35.03        10.38 o
   7   6  11          7.36          4.62        10.85 o
  -8   7  11         41.46         71.98        21.81 o
  -7   7  11        164.96        165.82        27.50 o
  -6   7  11        161.53        145.22        24.47 o
  -5   7  11         41.11         27.40        11.93 o
  -4   7  11         84.60         89.18        14.98 o
  -3   7  11         32.97         38.29        12.08 o
  -2   7  11         38.39         24.28        15.23 o
  -1   7  11        408.93        369.20        23.26 o
   0   7  11         58.10         39.99        10.78 o
   1   7  11        217.60        191.06        17.20 o
   2   7  11        705.08        680.25        30.81 o
   3   7  11         81.81         72.56        12.33 o
   4   7  11        170.46        171.53        25.52 o
   5   7  11         16.69          4.62        11.09 o
   6   7  11         15.98         22.68        12.41 o
  -8   8  11         23.77         39.83        20.44 o
  -7   8  11         51.79         71.97        20.82 o
  -6   8  11         27.40         27.12        15.36 o
  -5   8  11        480.42        370.28        34.07 o
  -4   8  11        184.58        177.32        19.71 o
  -3   8  11        391.40        391.20        25.94 o
  -2   8  11         35.16         45.14        15.36 o
  -1   8  11        165.11        174.89        17.72 o
   0   8  11         16.43         19.72         9.59 o
   1   8  11          0.04         -5.71         7.75 o
   2   8  11        314.20        275.07        19.65 o
   3   8  11         38.50         33.98        10.79 o
   4   8  11        140.36        142.95        14.75 o
   5   8  11         20.72         10.15        11.10 o
   6   8  11          0.08        -10.96        10.96 o
  -7   9  11         13.98         10.73        16.22 o
  -6   9  11         61.28         81.59        20.34 o
  -5   9  11         20.72         12.45        14.38 o
  -4   9  11        349.43        339.22        32.36 o
  -3   9  11        122.22        135.72        26.27 o
  -2   9  11        125.29        107.59        15.79 o
  -1   9  11        181.45        173.14        26.32 o
   0   9  11         28.66         25.46        10.78 o
   1   9  11         59.77         50.85        10.90 o
   2   9  11        114.91        109.74        16.55 o
   3   9  11          7.60          4.07         8.10 o
   4   9  11        109.65         69.22        10.91 o
   5   9  11          6.33          9.47        22.00 o
  -7  10  11          9.67         -2.31        16.65 o
  -6  10  11         32.75         46.66        19.26 o
  -5  10  11         24.97         34.97        17.06 o
  -4  10  11         54.64         59.49        19.10 o
  -3  10  11          5.87          3.82        14.82 o
  -2  10  11        115.20        142.77        17.89 o
  -1  10  11         30.05         14.54        10.72 o
   0  10  11         58.52         61.15        19.67 o
   1  10  11         45.87         46.71        11.70 o
   2  10  11          4.13          6.98        10.00 o
   3  10  11         34.85         27.98        11.63 o
   4  10  11        349.26        298.15        48.59 o
   5  10  11         24.13         16.80        24.44 o
  -6  11  11         28.62         22.17        18.42 o
  -5  11  11          1.71         -3.56        15.45 o
  -4  11  11         49.71         72.11        19.55 o
  -3  11  11         25.51          7.72        14.40 o
  -2  11  11         14.19          2.56        13.80 o
  -1  11  11          4.73         -5.96        11.87 o
   0  11  11         70.35         57.05        13.02 o
   1  11  11         12.49         23.07        14.22 o
   2  11  11         29.20         33.35        10.26 o
   3  11  11         44.52         30.64         7.72 o
   4  11  11        443.46        456.20        42.94 o
  -5  12  11         20.50         22.21        29.33 o
  -4  12  11         31.56         27.18        18.23 o
  -3  12  11         31.82         27.91        14.57 o
  -2  12  11         21.45         -1.83        13.36 o
  -1  12  11         32.95         18.06        17.11 o
   0  12  11         40.85         15.25        13.00 o
   1  12  11         41.54         30.55        13.00 o
   2  12  11         74.22         66.48        13.70 o
   3  12  11         36.79         60.19        31.78 o
  -4  13  11         33.48         21.69        17.58 o
  -3  13  11         78.27         62.18        19.89 o
  -2  13  11         11.44         -6.70        15.27 o
  -1  13  11         19.50         32.62        16.44 o
   0  13  11          4.43         -6.93        14.21 o
   1  13  11         11.93         23.84        23.22 o
   2  13  11         45.03         34.77        13.42 o
  -2  14  11         69.91         53.64        19.97 o
  -1  14  11        222.88        246.09        29.56 o
   0  14  11         22.85         40.27        23.98 o
  -3 -13  12         27.80         47.78        11.04 o
  -2 -13  12         16.32         28.19         9.37 o
  -1 -13  12         49.38         26.97        11.15 o
   0 -13  12          9.81         -7.08        10.15 o
   1 -13  12         31.98         24.04        12.09 o
  -5 -12  12         80.73         70.63        12.66 o
  -4 -12  12         61.43         53.65        11.91 o
  -3 -12  12        150.26        147.91        12.63 o
  -2 -12  12          3.45         18.65         9.26 o
  -1 -12  12         41.54         47.62        16.53 o
   0 -12  12         62.84         43.51        11.73 o
   1 -12  12         21.70         27.97        11.54 o
   2 -12  12          5.31         -0.78        13.85 o
  -6 -11  12         26.27         33.43        10.84 o
  -5 -11  12         16.83         18.27         9.80 o
  -4 -11  12        150.59        160.29        14.89 o
  -3 -11  12        195.82        193.21        15.41 o
  -2 -11  12         44.69         39.25        11.42 o
  -1 -11  12        195.66        196.94        17.26 o
   0 -11  12         40.00         23.79        11.87 o
   1 -11  12         74.56         92.15        15.30 o
   2 -11  12         21.98         36.50        10.05 o
   3 -11  12         76.08         72.19        10.96 o
  -6 -10  12         23.33         20.00         9.70 o
  -5 -10  12         99.06         96.55        13.94 o
  -4 -10  12         10.61          8.30        10.00 o
  -3 -10  12         59.24         44.81        18.92 o
  -2 -10  12         13.72         15.13        10.77 o
  -1 -10  12          5.32         -1.57         8.86 o
   0 -10  12        373.67        372.81        21.73 o
   1 -10  12         30.02         27.24         9.88 o
   2 -10  12         43.09         52.24        10.60 o
   3 -10  12         36.72         23.94         9.46 o
   4 -10  12          9.94         25.19         8.35 o
  -7  -9  12         16.31          5.79        13.01 o
  -6  -9  12         11.31         14.79         8.95 o
  -5  -9  12        253.04        240.20        16.03 o
  -4  -9  12        141.93        140.43        14.97 o
  -3  -9  12         11.20         -8.22        14.55 o
  -2  -9  12          4.63         11.37         9.01 o
  -1  -9  12        309.98        313.82        19.29 o
   0  -9  12         10.22         10.61         8.56 o
   1  -9  12        103.08        111.61        12.83 o
   2  -9  12         56.61         72.89        11.16 o
   3  -9  12         26.67         33.38         9.28 o
   4  -9  12        206.28        253.43        46.31 o
   5  -9  12          4.74         -7.63         7.63 o
  -8  -8  12         83.03        111.51        17.62 o
  -7  -8  12         28.39         11.06        12.70 o
  -6  -8  12        132.25        140.49        12.74 o
  -5  -8  12         25.40          8.81         8.04 o
  -4  -8  12         54.35         55.99         9.79 o
  -3  -8  12         10.36          3.49         8.36 o
  -2  -8  12         13.23          8.91         9.10 o
  -1  -8  12         32.80          7.34         8.20 o
   0  -8  12          8.27          7.01         8.08 o
   1  -8  12         37.43         28.36         9.52 o
   2  -8  12         52.94         52.79        14.37 o
   3  -8  12          8.17         11.03         8.16 o
   4  -8  12        266.91        311.86        23.27 o
   5  -8  12        101.72        111.09        12.12 o
  -8  -7  12        147.58        166.88        19.53 o
  -7  -7  12         13.70         -0.88        10.99 o
  -6  -7  12        333.14        364.34        17.84 o
  -5  -7  12         12.83         14.64         7.29 o
  -4  -7  12         59.88         38.08        10.45 o
  -3  -7  12        101.79         95.67        15.46 o
  -2  -7  12        341.54        356.32        19.61 o
  -1  -7  12        183.71        170.78        14.48 o
   0  -7  12         17.42         28.89        11.14 o
   1  -7  12        415.41        368.09        19.35 o
   2  -7  12        295.11        280.18        17.47 o
   3  -7  12         15.66         12.26         8.21 o
   4  -7  12         22.51         25.31         8.67 o
   5  -7  12         15.15         17.88         8.98 o
   6  -7  12         15.06         19.91         9.43 o
  -8  -6  12        117.64        170.26        28.65 o
  -7  -6  12        140.98        118.82        36.82 o
  -6  -6  12        186.86        172.20        16.85 o
  -5  -6  12        121.56        117.90        10.12 o
  -4  -6  12         49.74         48.05        10.24 o
  -3  -6  12         46.82         32.44        10.26 o
  -2  -6  12         16.75         11.19         7.88 o
  -1  -6  12        120.36        123.25        12.57 o
   0  -6  12         51.10         53.83        12.83 o
   1  -6  12         27.32         15.59         8.14 o
   2  -6  12          4.72          3.88         9.36 o
   3  -6  12         16.81         24.65         8.17 o
   4  -6  12        157.31        177.04        17.65 o
   5  -6  12         21.04         23.63         8.63 o
   6  -6  12          0.76          8.59         8.49 o
  -9  -5  12         91.31         60.96        21.27 o
  -8  -5  12         82.75         60.26        20.61 o
  -7  -5  12         39.38         26.89        12.01 o
  -6  -5  12        239.89        297.01        21.46 o
  -5  -5  12        150.61        183.46        12.18 o
  -4  -5  12          7.36         16.77         7.42 o
  -3  -5  12       1429.67       1344.14        35.34 o
  -2  -5  12        153.81        173.39        14.17 o
  -1  -5  12        112.93        120.05        12.37 o
   0  -5  12        224.33        239.06        15.39 o
   1  -5  12        179.95        174.23        13.89 o
   2  -5  12         18.92         19.13         9.48 o
   3  -5  12          8.07          9.31         7.78 o
   4  -5  12        139.62        138.82        12.54 o
   5  -5  12         10.53         -6.88         7.04 o
   6  -5  12         81.13         87.69        13.66 o
  -9  -4  12        441.78        579.06        31.62 o
  -8  -4  12         32.77         24.84         9.27 o
  -7  -4  12         18.92         14.57         7.79 o
  -6  -4  12        194.18        214.94        13.49 o
  -5  -4  12          9.59         12.91         4.74 o
  -4  -4  12        100.23        100.60         8.35 o
  -3  -4  12         42.31         29.02         9.16 o
  -2  -4  12         16.95         11.57         6.86 o
  -1  -4  12         34.20         30.83         8.66 o
   0  -4  12         61.29         63.44        11.08 o
   1  -4  12         15.29         16.74        10.70 o
   2  -4  12         39.15         34.93         8.84 o
   3  -4  12        464.49        478.80        25.99 o
   4  -4  12        308.04        330.18        21.68 o
   5  -4  12        101.46         99.70        12.96 o
   6  -4  12        227.97        236.95        18.06 o
   7  -4  12        105.08        106.88        19.58 o
  -9  -3  12         30.62         39.71        11.39 o
  -8  -3  12          9.96          9.28         8.68 o
  -7  -3  12         45.54         51.05         8.60 o
  -6  -3  12         90.68         78.53         9.54 o
  -5  -3  12        378.86        373.19        12.43 o
  -4  -3  12         79.53         58.85        10.67 o
  -3  -3  12        289.70        299.77        13.54 o
  -2  -3  12        173.64        167.22        12.11 o
  -1  -3  12        215.89        223.55        14.07 o
   0  -3  12        509.77        517.90        19.20 o
   1  -3  12        819.34        839.06        31.91 o
   2  -3  12         17.63         19.68         7.08 o
   3  -3  12        870.67        864.27        26.73 o
   4  -3  12         69.05         70.13         9.87 o
   5  -3  12         17.55         16.78         8.25 o
   6  -3  12         12.30          1.71         7.71 o
   7  -3  12          0.48          6.92         9.01 o
  -9  -2  12         45.55         43.49        11.08 o
  -8  -2  12        163.78        161.66        21.21 o
  -7  -2  12        159.80        213.63        19.21 o
  -6  -2  12        213.47        236.26        18.93 o
  -5  -2  12         48.92         54.75        12.30 o
  -4  -2  12        432.91        451.62        22.97 o
  -3  -2  12         25.86         10.73         9.00 o
  -2  -2  12        159.66        172.69        10.42 o
  -1  -2  12         43.60         43.99         4.56 o
   0  -2  12         50.99         61.67         8.70 o
   1  -2  12        212.18        218.12        14.29 o
   2  -2  12       1509.95       1466.44        33.94 o
   3  -2  12        147.87        132.61        11.35 o
   4  -2  12         88.79         78.52         9.74 o
   5  -2  12        101.65        110.96        11.58 o
   6  -2  12         49.76         58.26        10.17 o
   7  -2  12        113.12         97.23        12.49 o
  -9  -1  12          0.62        -12.20        19.71 o
  -8  -1  12         25.09         19.87        10.73 o
  -7  -1  12        127.47        123.99        15.64 o
  -6  -1  12          2.57         -1.72        10.67 o
  -5  -1  12        206.98        218.14        11.65 o
  -4  -1  12       1342.46       1330.35        43.31 o
  -3  -1  12        289.31        261.71        17.49 o
  -2  -1  12        216.68        223.61        16.77 o
  -1  -1  12        827.20        874.63        26.24 o
   0  -1  12        312.93        345.43        15.59 o
   1  -1  12         86.68         87.07         9.62 o
   2  -1  12        635.95        610.68        21.07 o
   3  -1  12         21.88         27.49         7.03 o
   4  -1  12          4.91          8.87         6.23 o
   5  -1  12          0.92          6.71         6.72 o
   6  -1  12         10.90          3.90         7.73 o
   7  -1  12          4.52         13.81         8.63 o
  -9   0  12         26.37         32.76        18.14 o
  -8   0  12         74.58         61.12        13.62 o
  -7   0  12          5.49          2.49         8.45 o
  -6   0  12        129.46        126.66        14.68 o
  -5   0  12        125.24        118.06        13.97 o
  -4   0  12       5853.57       5650.29       140.02 o
  -3   0  12         92.66        111.97        15.92 o
  -2   0  12          7.29         -0.46         7.16 o
  -1   0  12        236.68        248.44        16.19 o
   0   0  12        209.70        227.88        12.85 o
   1   0  12        596.26        591.34        17.30 o
   2   0  12        679.40        671.86        19.41 o
   3   0  12         46.06         45.28        10.24 o
   4   0  12          6.41         -5.26         5.40 o
   5   0  12         24.31         21.65         7.32 o
   6   0  12         31.58         40.68         8.96 o
   7   0  12          0.93         -2.29         9.73 o
  -9   1  12          0.50         -3.49        14.52 o
  -8   1  12         25.63          9.19         9.73 o
  -7   1  12        128.71        121.09        15.58 o
  -6   1  12          3.45         -4.88         7.42 o
  -5   1  12        205.94        200.83        16.94 o
  -4   1  12       1344.36       1318.16        75.07 o
  -3   1  12        291.97        321.43        19.03 o
  -2   1  12        213.44        201.14        17.25 o
  -1   1  12        829.19        875.77        30.93 o
   0   1  12        313.42        326.00        18.42 o
   1   1  12         81.33         83.80         8.39 o
   2   1  12        636.45        632.46        18.58 o
   3   1  12         23.34         20.13         9.18 o
   4   1  12          3.82          4.15         5.97 o
   5   1  12          1.11          0.45         6.40 o
   6   1  12         11.15         14.84         7.72 o
   7   1  12          4.46         -0.33        16.58 o
  -9   2  12         46.01         54.58        16.13 o
  -8   2  12        163.49        144.26        20.82 o
  -7   2  12        159.46        185.88        18.07 o
  -6   2  12        214.82        212.34        18.21 o
  -5   2  12         47.63         45.97        10.81 o
  -4   2  12        433.28        418.50        22.22 o
  -3   2  12         27.31         26.67         9.16 o
  -2   2  12        159.11        131.67        13.24 o
  -1   2  12         44.36         42.20         8.41 o
   0   2  12         49.83         53.57         8.57 o
   1   2  12        211.63        211.49        11.16 o
   2   2  12       1513.73       1614.93        36.08 o
   3   2  12        143.63        122.18        10.00 o
   4   2  12         86.27         90.77         9.31 o
   5   2  12        103.22        124.31        11.26 o
   6   2  12         50.15         65.91        12.34 o
   7   2  12        111.78        131.91        16.74 o
  -9   3  12         29.55         44.78        16.97 o
  -8   3  12          9.32         16.61        12.29 o
  -7   3  12         47.01         24.76        10.81 o
  -6   3  12         89.28         91.09        16.67 o
  -5   3  12        376.36        373.04        21.77 o
  -4   3  12         78.77         80.95        12.66 o
  -3   3  12        291.81        285.78        18.19 o
  -2   3  12        163.27        189.94        15.03 o
  -1   3  12        217.72        236.27        14.11 o
   0   3  12        516.95        492.01        19.38 o
   1   3  12        818.01        773.74        33.92 o
   2   3  12         16.52         16.53         5.29 o
   3   3  12        875.60        847.04        37.27 o
   4   3  12         68.57         73.79         8.68 o
   5   3  12         17.23         13.54         6.63 o
   6   3  12         12.75         17.20         9.51 o
   7   3  12          0.46          0.93         9.79 o
  -9   4  12        442.62        486.61        42.52 o
  -8   4  12         30.70         21.36        13.02 o
  -7   4  12         19.67         18.61        12.15 o
  -6   4  12        194.13        218.01        18.68 o
  -5   4  12          9.70          6.25         8.47 o
  -4   4  12         97.11         87.95        12.35 o
  -3   4  12         43.39         37.29         9.39 o
  -2   4  12         17.42         11.31         7.86 o
  -1   4  12         35.02         32.61         7.90 o
   0   4  12         59.91         51.51         9.80 o
   1   4  12         13.65         17.03        19.50 o
   2   4  12         39.77         31.11         5.76 o
   3   4  12        468.09        479.79        15.89 o
   4   4  12        307.63        313.91        23.20 o
   5   4  12        103.33        118.70        15.26 o
   6   4  12        228.83        241.29        22.92 o
   7   4  12        103.89        154.85        26.55 o
  -9   5  12         92.18        113.76        25.79 o
  -8   5  12         83.10        134.30        49.80 o
  -7   5  12         39.94         19.18        12.47 o
  -6   5  12        242.75        279.12        20.75 o
  -5   5  12        148.85        158.10        16.15 o
  -4   5  12          5.09          5.51         8.20 o
  -3   5  12       1438.99       1350.96        54.94 o
  -2   5  12        146.76        127.22        23.79 o
  -1   5  12        112.22         98.72        14.37 o
   0   5  12        227.57        230.48        18.84 o
   1   5  12        175.49        184.86        17.27 o
   2   5  12         18.64         22.43         7.29 o
   3   5  12          6.69          4.85         4.76 o
   4   5  12        140.14        119.76         9.92 o
   5   5  12         10.05         14.63         8.77 o
   6   5  12         81.81         80.19        14.44 o
  -8   6  12        117.56        104.70        24.88 o
  -7   6  12        139.87        140.22        25.60 o
  -6   6  12        186.84        233.16        29.80 o
  -5   6  12        123.25        112.49        17.02 o
  -4   6  12         48.68         33.20        12.26 o
  -3   6  12         48.05         48.36        16.30 o
  -2   6  12         17.22          5.23         9.22 o
  -1   6  12        119.03        139.44        28.91 o
   0   6  12         51.68         59.41        12.38 o
   1   6  12         24.98         26.64         9.87 o
   2   6  12          3.70          0.51         6.68 o
   3   6  12         14.34          7.13         8.05 o
   4   6  12        157.60        132.17        30.10 o
   5   6  12         21.20         10.79        12.33 o
   6   6  12          0.50         -0.78        12.41 o
  -8   7  12        149.38        149.96        47.97 o
  -7   7  12         12.51         20.29        16.96 o
  -6   7  12        336.09        278.52        31.96 o
  -5   7  12         10.49          2.11        14.11 o
  -4   7  12         56.87         51.01        13.84 o
  -3   7  12        104.14         99.25        15.12 o
  -2   7  12        344.31        321.87        23.24 o
  -1   7  12        183.23        165.53        18.31 o
   0   7  12         17.97         26.30        10.62 o
   1   7  12        416.68        436.83        33.89 o
   2   7  12        296.30        310.25        22.09 o
   3   7  12         14.22         14.94        11.23 o
   4   7  12         22.64         10.38        11.16 o
   5   7  12         14.87         26.38        12.77 o
   6   7  12         15.02          7.38        12.62 o
  -8   8  12         83.76         82.42        24.87 o
  -7   8  12         28.33         11.16        16.05 o
  -6   8  12        132.05        115.36        23.53 o
  -5   8  12         26.66         12.91        15.78 o
  -4   8  12         53.84         50.83        13.67 o
  -3   8  12         10.77         -1.77         9.99 o
  -2   8  12         13.49         16.07         9.85 o
  -1   8  12         31.95         21.02        10.35 o
   0   8  12          7.58         12.48         9.47 o
   1   8  12         38.00         47.30        15.90 o
   2   8  12         53.02         67.27        12.60 o
   3   8  12          7.86          4.88         9.30 o
   4   8  12        269.90        269.43        26.58 o
   5   8  12        101.67        133.52        17.65 o
  -7   9  12         16.32         13.26        18.28 o
  -6   9  12         10.04          9.88        15.55 o
  -5   9  12        256.92        266.11        33.00 o
  -4   9  12        140.98        154.15        24.31 o
  -3   9  12         10.03          7.90        10.85 o
  -2   9  12          3.70          6.38         9.71 o
  -1   9  12        310.37        284.69        22.55 o
   0   9  12          8.63         -4.96         9.07 o
   1   9  12        102.84         86.17        13.77 o
   2   9  12         57.62         67.59        12.58 o
   3   9  12         24.72         19.21        10.01 o
   4   9  12        207.71        231.76        26.89 o
   5   9  12          4.95         -3.41         9.78 o
  -6  10  12         23.78         -0.05        16.62 o
  -5  10  12         99.16         90.32        21.69 o
  -4  10  12         10.66         -2.10        13.07 o
  -3  10  12         58.32         46.81        16.72 o
  -2  10  12         13.76         35.19        18.33 o
  -1  10  12          5.05         24.29        10.92 o
   0  10  12        376.87        373.19        25.98 o
   1  10  12         30.36         22.33         9.72 o
   2  10  12         44.03         51.50        11.75 o
   3  10  12         36.91         25.48        10.26 o
   4  10  12          9.05          3.97        23.83 o
  -6  11  12         25.85         15.10        17.89 o
  -5  11  12         15.06          0.54        27.50 o
  -4  11  12        151.88        156.01        26.32 o
  -3  11  12        197.00        166.68        25.10 o
  -2  11  12         44.43          4.29        29.64 o
  -1  11  12        195.58        161.17        23.62 o
   0  11  12         41.82         35.60        12.34 o
   1  11  12         74.38         78.14        13.94 o
   2  11  12         22.23         14.58        10.68 o
   3  11  12         77.11         58.59        21.23 o
  -5  12  12         80.31        113.14        25.09 o
  -4  12  12         61.37         60.09        20.69 o
  -3  12  12        149.90        142.25        24.45 o
  -2  12  12          3.36         -4.00        13.49 o
  -1  12  12         42.35         50.18        17.66 o
   0  12  12         61.55         28.82        18.03 o
   1  12  12         21.98         19.50        13.23 o
   2  12  12          5.51         11.50        11.10 o
  -3  13  12         27.74         22.91        22.92 o
  -2  13  12         16.20         11.42        19.25 o
  -1  13  12         49.40         39.97        16.81 o
   0  13  12          8.51         -1.87        21.54 o
   1  13  12         31.16         30.31        17.26 o
  -4 -12  13         17.80          5.26        10.09 o
  -3 -12  13         24.71         37.33        11.53 o
  -2 -12  13         20.31         -0.88        10.97 o
  -1 -12  13         33.22         42.25        13.83 o
   0 -12  13         60.27         65.28        14.26 o
   1 -12  13          6.69         -4.32        11.44 o
  -5 -11  13         13.11          0.32         8.99 o
  -4 -11  13         19.52         16.73         9.21 o
  -3 -11  13        144.40        162.08        20.90 o
  -2 -11  13          7.05         -4.33        10.07 o
  -1 -11  13        163.55        169.84        27.34 o
   0 -11  13          3.28          1.64        10.75 o
   1 -11  13         20.59          8.37         9.49 o
   2 -11  13         31.51         36.30        10.98 o
  -6 -10  13         42.28         54.72        23.77 o
  -5 -10  13         81.93         99.34        17.79 o
  -4 -10  13         11.04          1.62        11.57 o
  -3 -10  13         26.21         32.80        12.76 o
  -2 -10  13         11.97          5.71        10.53 o
  -1 -10  13          7.76          5.53         9.14 o
   0 -10  13         53.66         56.24        13.26 o
   1 -10  13         38.93         43.98        10.78 o
   2 -10  13          4.26          9.97         9.12 o
   3 -10  13         13.74         16.23         9.80 o
  -7  -9  13        150.33        173.71        20.50 o
  -6  -9  13         43.38         37.12        12.98 o
  -5  -9  13        178.99        173.47        14.94 o
  -4  -9  13         23.78         18.59         9.01 o
  -3  -9  13         33.28         48.92        13.89 o
  -2  -9  13          4.22          5.46         9.10 o
  -1  -9  13         26.99         34.13        10.00 o
   0  -9  13        130.62        139.00        25.15 o
   1  -9  13         47.06         47.97        11.06 o
   2  -9  13          5.53         15.74         8.61 o
   3  -9  13          3.84         -3.44         9.12 o
   4  -9  13        471.85        516.96        27.30 o
  -7  -8  13        104.78        128.52        18.15 o
  -6  -8  13          7.73         -7.39        14.16 o
  -5  -8  13         12.99         14.85         8.18 o
  -4  -8  13          0.66         -7.18         9.36 o
  -3  -8  13         79.25         96.49        13.02 o
  -2  -8  13        213.97        207.23        24.18 o
  -1  -8  13         11.94         21.27         9.18 o
   0  -8  13         26.60         33.64         9.57 o
   1  -8  13          9.23          3.64         8.55 o
   2  -8  13         35.65         20.08         9.60 o
   3  -8  13         13.54         14.91         9.57 o
   4  -8  13          3.15          8.16        11.03 o
   5  -8  13         33.14         68.21        11.73 o
  -8  -7  13         97.07         88.03        17.47 o
  -7  -7  13         39.19         52.07        13.67 o
  -6  -7  13         34.77         31.90        12.19 o
  -5  -7  13         11.79          7.36         8.08 o
  -4  -7  13         62.57         77.19        12.28 o
  -3  -7  13         54.37         37.22        10.09 o
  -2  -7  13         31.98         27.22         9.52 o
  -1  -7  13         89.49         97.69        12.58 o
   0  -7  13         37.06         43.02         9.88 o
   1  -7  13         13.51         14.80        11.59 o
   2  -7  13        433.81        443.38        22.31 o
   3  -7  13         16.19          1.32         8.53 o
   4  -7  13          6.26         18.05        11.49 o
   5  -7  13          2.00         -1.50         8.26 o
  -8  -6  13         11.48         37.64        19.58 o
  -7  -6  13         20.18         10.34        14.89 o
  -6  -6  13         21.21         24.65        15.79 o
  -5  -6  13        122.27        130.94        10.92 o
  -4  -6  13         10.70         17.99         8.97 o
  -3  -6  13          7.37          6.60         9.51 o
  -2  -6  13         65.01         39.62         9.96 o
  -1  -6  13         32.86         26.83         8.99 o
   0  -6  13         75.80         48.72        12.27 o
   1  -6  13         31.93         28.42        10.05 o
   2  -6  13         73.59         69.40        15.43 o
   3  -6  13          3.61         -2.02        10.36 o
   4  -6  13         26.90         49.97         9.99 o
   5  -6  13         41.81         53.37        10.69 o
  -8  -5  13         49.07         39.75        30.25 o
  -7  -5  13         37.45         32.51        18.04 o
  -6  -5  13         16.21          4.12        11.45 o
  -5  -5  13        189.24        189.54        13.94 o
  -4  -5  13         92.47        103.79        17.30 o
  -3  -5  13         17.57         23.66         8.75 o
  -2  -5  13         98.14        107.22        16.28 o
  -1  -5  13        170.15        155.95        14.02 o
   0  -5  13         13.05          1.57         7.70 o
   1  -5  13         15.04         10.91        10.95 o
   2  -5  13         71.82         57.50        10.63 o
   3  -5  13        131.19        179.00        15.03 o
   4  -5  13          8.65          3.26         7.44 o
   5  -5  13         35.09         21.54         9.29 o
   6  -5  13          7.78          4.81         9.19 o
  -8  -4  13          3.96         28.33        17.90 o
  -7  -4  13        100.26        115.51        18.36 o
  -6  -4  13          8.49          8.30        10.05 o
  -5  -4  13        117.75        160.82        15.81 o
  -4  -4  13         12.32          6.26         8.14 o
  -3  -4  13        284.89        274.12        15.64 o
  -2  -4  13         77.80         56.79        10.38 o
  -1  -4  13          0.63          0.86         7.28 o
   0  -4  13         12.39         19.22        10.48 o
   1  -4  13        116.70        135.94        22.06 o
   2  -4  13        345.88        330.63        18.33 o
   3  -4  13        176.35        177.01        13.87 o
   4  -4  13         28.34         20.90        12.66 o
   5  -4  13         16.25         24.48         9.23 o
   6  -4  13         21.52         17.41         9.17 o
  -9  -3  13         10.34         15.02        14.68 o
  -8  -3  13         28.07         51.55        12.69 o
  -7  -3  13         62.44         60.17         9.50 o
  -6  -3  13         53.88         45.30         7.90 o
  -5  -3  13         57.37         73.10        11.66 o
  -4  -3  13        536.77        547.15        35.02 o
  -3  -3  13       1128.03       1180.57        40.11 o
  -2  -3  13         37.61         42.49         8.46 o
  -1  -3  13        206.89        237.68        16.05 o
   0  -3  13        126.88        125.96        14.40 o
   1  -3  13         61.48         54.18        13.48 o
   2  -3  13         69.27         56.53        10.21 o
   3  -3  13        565.50        584.60        22.29 o
   4  -3  13          1.41          1.11         7.50 o
   5  -3  13         26.53         25.25         8.83 o
   6  -3  13        113.76        130.08        13.79 o
  -9  -2  13         34.34         17.14        11.08 o
  -8  -2  13          7.82          7.20         8.39 o
  -7  -2  13         66.57         53.02        14.60 o
  -6  -2  13         26.46         20.14        10.11 o
  -5  -2  13        240.32        226.02        19.76 o
  -4  -2  13        139.38        109.43        13.15 o
  -3  -2  13       1205.63       1273.28        42.21 o
  -2  -2  13         19.11         17.47         8.56 o
  -1  -2  13         13.96         18.02        10.38 o
   0  -2  13         66.63         79.02        10.49 o
   1  -2  13         14.86         14.12         7.61 o
   2  -2  13         34.69         44.20         8.76 o
   3  -2  13        256.65        270.26        18.79 o
   4  -2  13         40.73         36.44         8.34 o
   5  -2  13         21.77         20.14         8.57 o
   6  -2  13          9.53          9.47         8.48 o
  -9  -1  13         91.60        101.35        23.40 o
  -8  -1  13        128.85        164.46        18.91 o
  -7  -1  13         74.22         81.82        14.48 o
  -6  -1  13         45.20         61.49        12.13 o
  -5  -1  13        516.86        511.98        26.01 o
  -4  -1  13        185.33        197.96        16.65 o
  -3  -1  13        194.70        200.00        16.22 o
  -2  -1  13         60.79         71.21        11.43 o
  -1  -1  13         43.65         43.36         9.51 o
   0  -1  13         98.01         99.90         9.91 o
   1  -1  13         43.98         30.23         9.81 o
   2  -1  13        174.02        168.06        13.38 o
   3  -1  13         14.42          5.03         6.29 o
   4  -1  13        134.42        131.12        12.64 o
   5  -1  13          6.21          5.83         7.18 o
   6  -1  13          2.95         -0.55         7.60 o
  -9   0  13         21.02         28.09        18.50 o
  -8   0  13         11.85          7.48        10.80 o
  -7   0  13          5.22         21.31        10.66 o
  -6   0  13         17.62         30.94        15.48 o
  -5   0  13          4.78          4.39         7.78 o
  -4   0  13          1.27         11.87         8.51 o
  -3   0  13          0.83         -7.44         7.44 o
  -2   0  13          0.01          3.05         7.95 o
  -1   0  13         11.77         15.67         8.06 o
   0   0  13         16.55         14.97         6.70 o
   1   0  13          0.10          5.16         6.01 o
   2   0  13         27.72         27.23         7.26 o
   3   0  13          1.61          4.57         6.55 o
   4   0  13          4.73          5.87         6.76 o
   5   0  13          0.38         -1.65         6.76 o
   6   0  13          0.01          7.61         7.78 o
  -9   1  13         87.82        107.85        24.06 o
  -8   1  13        134.15        160.82        23.11 o
  -7   1  13         76.43         74.55        13.89 o
  -6   1  13         44.95         57.42        12.17 o
  -5   1  13        530.27        551.69        33.52 o
  -4   1  13        179.77        166.30        15.88 o
  -3   1  13        201.57        173.65        15.63 o
  -2   1  13         63.84         66.70        11.12 o
  -1   1  13         45.08         29.24         9.04 o
   0   1  13        101.79        106.76        12.18 o
   1   1  13         42.66         55.55         9.37 o
   2   1  13        170.42        170.32        11.40 o
   3   1  13         15.25          1.03         5.99 o
   4   1  13        132.24        137.65        11.54 o
   5   1  13          6.58          6.20         6.94 o
   6   1  13          3.14          0.12         7.65 o
  -9   2  13         34.03         36.92        16.38 o
  -8   2  13          8.07         21.57        13.62 o
  -7   2  13         65.32         76.34        13.98 o
  -6   2  13         27.46         29.42        10.43 o
  -5   2  13        239.01        244.23        18.78 o
  -4   2  13        139.25        125.13        14.28 o
  -3   2  13       1203.50       1218.77        49.07 o
  -2   2  13         19.60          2.44         8.38 o
  -1   2  13         13.75          0.85         7.55 o
   0   2  13         65.02         78.55        13.02 o
   1   2  13         15.30         17.47         7.23 o
   2   2  13         35.19         29.06         8.22 o
   3   2  13        252.99        262.93        13.75 o
   4   2  13         40.08         36.97         7.75 o
   5   2  13         22.56         24.67         7.78 o
   6   2  13          9.01         14.54        12.53 o
  -9   3  13         10.42         -6.40        14.33 o
  -8   3  13         28.05          8.58        12.52 o
  -7   3  13         61.06         78.41        14.08 o
  -6   3  13         51.79         66.25        12.81 o
  -5   3  13         56.81         61.31        14.47 o
  -4   3  13        551.00        483.10        24.71 o
  -3   3  13       1111.04       1122.05        38.72 o
  -2   3  13         38.20         43.72         9.70 o
  -1   3  13        202.54        188.92        20.22 o
   0   3  13        123.70        127.31        20.77 o
   1   3  13         64.51         89.56        10.49 o
   2   3  13         68.13         75.89         7.79 o
   3   3  13        571.28        557.19        19.17 o
   4   3  13          1.69          0.62         6.08 o
   5   3  13         26.71         24.79         8.09 o
   6   3  13        112.82         96.91        16.26 o
  -8   4  13          4.60         21.84        25.36 o
  -7   4  13         98.64         78.48        19.29 o
  -6   4  13          8.66         -0.17         9.45 o
  -5   4  13        116.47        112.87        14.11 o
  -4   4  13         13.12         15.31         8.84 o
  -3   4  13        285.84        305.74        19.61 o
  -2   4  13         78.04         61.43        13.02 o
  -1   4  13          0.50         -5.50         9.15 o
   0   4  13         11.71         -7.42         7.42 o
   1   4  13        114.04        138.23        16.23 o
   2   4  13        349.98        334.26        17.14 o
   3   4  13        179.14        181.88        14.96 o
   4   4  13         28.28         25.03         9.44 o
   5   4  13         16.08         36.47        14.62 o
   6   4  13         22.33         33.02        15.42 o
  -8   5  13         49.75         45.60        20.48 o
  -7   5  13         39.04         36.92        17.85 o
  -6   5  13         17.55         26.19        13.27 o
  -5   5  13        185.10        155.16        19.75 o
  -4   5  13         91.71        108.19        16.14 o
  -3   5  13         18.69         11.97        10.46 o
  -2   5  13         95.79        109.45        15.09 o
  -1   5  13        168.73        181.10        20.98 o
   0   5  13         13.08         11.10         9.33 o
   1   5  13         15.25         13.51         9.86 o
   2   5  13         75.09         71.23         9.81 o
   3   5  13        129.64        126.91        12.96 o
   4   5  13          7.97        -10.65        10.65 o
   5   5  13         34.82         39.85        19.71 o
   6   5  13          8.22         13.73        22.30 o
  -8   6  13         11.22         37.16        18.31 o
  -7   6  13         20.62        -11.27        20.32 o
  -6   6  13         21.46         -2.65        15.95 o
  -5   6  13        121.45        116.07        18.16 o
  -4   6  13         11.13          6.69        10.77 o
  -3   6  13          7.67         -4.59         9.50 o
  -2   6  13         62.84         44.25        12.17 o
  -1   6  13         33.89         28.35        12.40 o
   0   6  13         77.42         78.26        13.56 o
   1   6  13         32.43         53.70        12.09 o
   2   6  13         71.83         52.46         9.44 o
   3   6  13          3.28         -6.93         9.88 o
   4   6  13         26.03         41.70        26.58 o
   5   6  13         43.07         43.69        15.75 o
  -8   7  13         94.13        171.18        30.67 o
  -7   7  13         37.62         61.72        21.66 o
  -6   7  13         34.35         62.41        20.01 o
  -5   7  13         12.29         12.91        16.48 o
  -4   7  13         66.13         61.55        15.20 o
  -3   7  13         52.06         53.07        13.87 o
  -2   7  13         34.61          7.93        10.87 o
  -1   7  13         93.78        102.89        15.61 o
   0   7  13         36.61         39.00        11.71 o
   1   7  13         13.62          3.66         9.26 o
   2   7  13        431.17        465.36        20.09 o
   3   7  13         16.84         -2.54        11.29 o
   4   7  13          6.27         13.87        16.65 o
   5   7  13          2.36         10.58        13.42 o
  -7   8  13        106.05        134.85        26.68 o
  -6   8  13          8.44        -12.24        12.24 o
  -5   8  13         12.11         17.89        23.53 o
  -4   8  13          0.63         -7.19         9.94 o
  -3   8  13         80.00         63.12        14.93 o
  -2   8  13        215.24        198.71        20.49 o
  -1   8  13         11.04         15.54        10.40 o
   0   8  13         26.47         24.56        11.36 o
   1   8  13          9.84          6.17        10.00 o
   2   8  13         34.61         25.70         8.37 o
   3   8  13         13.04         15.40        12.03 o
   4   8  13          3.21          0.85        11.92 o
   5   8  13         32.50         55.64        15.50 o
  -7   9  13        154.52        186.95        30.97 o
  -6   9  13         42.89         52.45        20.63 o
  -5   9  13        175.24        175.54        27.66 o
  -4   9  13         24.19         14.74        15.12 o
  -3   9  13         33.24         31.72        15.95 o
  -2   9  13          4.60         10.13        10.90 o
  -1   9  13         28.53         25.62        11.81 o
   0   9  13        129.46         99.26        15.45 o
   1   9  13         47.72         32.75        11.81 o
   2   9  13          4.84          0.53         9.18 o
   3   9  13          4.36          3.25        11.23 o
   4   9  13        471.86        468.64        31.23 o
  -6  10  13         42.78         30.70        19.48 o
  -5  10  13         82.91        112.27        23.66 o
  -4  10  13         10.59         32.53        17.03 o
  -3  10  13         26.43         31.15        16.53 o
  -2  10  13         12.31         12.68        14.46 o
  -1  10  13          7.39          4.31        10.38 o
   0  10  13         51.92         60.68        13.65 o
   1  10  13         39.87         17.64        10.96 o
   2  10  13          4.20          2.43         9.87 o
   3  10  13         13.82         13.55        11.48 o
  -5  11  13         12.61         17.96        17.92 o
  -4  11  13         20.71          8.59        15.41 o
  -3  11  13        143.97        110.98        23.17 o
  -2  11  13          7.26         -8.00        12.64 o
  -1  11  13        162.37        134.38        22.00 o
   0  11  13          2.95         12.54        14.68 o
   1  11  13         21.69         14.83        11.06 o
   2  11  13         30.18         32.85        15.23 o
  -4  12  13         17.07          9.08        16.66 o
  -3  12  13         24.52         21.34        19.25 o
  -2  12  13         21.19          6.94        15.26 o
  -1  12  13         33.65         26.90        15.75 o
   0  12  13         61.31         44.21        17.01 o
   1  12  13          6.92          0.58        13.25 o
  -2 -12  14          3.22          3.78        12.27 o
  -1 -12  14          8.95         -3.21        12.22 o
  -4 -11  14          3.13         -5.78         9.89 o
  -3 -11  14          2.18         -4.01        14.29 o
  -2 -11  14         14.07         22.14        12.05 o
  -1 -11  14        232.52        298.96        36.51 o
   0 -11  14          1.69        -10.96        10.96 o
   1 -11  14         83.64         84.73        13.91 o
  -5 -10  14         20.14         18.91        10.27 o
  -4 -10  14         25.42         13.25        10.04 o
  -3 -10  14         52.79         45.43        15.22 o
  -2 -10  14         32.72         47.07        13.72 o
  -1 -10  14         45.84         48.95        11.72 o
   0 -10  14        102.80         99.23        14.83 o
   1 -10  14         10.01         -4.90         9.18 o
   2 -10  14         39.58         44.36        11.61 o
  -6  -9  14         42.81         58.81        15.66 o
  -5  -9  14          4.09         -7.32         7.32 o
  -4  -9  14        127.01        124.62        14.64 o
  -3  -9  14         34.34         18.63        12.22 o
  -2  -9  14         52.78         50.53        11.89 o
  -1  -9  14         69.29         65.94        11.89 o
   0  -9  14         26.84          1.07         9.28 o
   1  -9  14          2.56          5.68         9.48 o
   2  -9  14         30.31         15.41        10.35 o
   3  -9  14         39.06         26.89        11.60 o
  -7  -8  14         14.87          5.91        12.23 o
  -6  -8  14         18.23          8.11        11.87 o
  -5  -8  14         35.35         29.29         9.40 o
  -4  -8  14          4.76         12.92        11.05 o
  -3  -8  14         82.74         69.08        13.54 o
  -2  -8  14         19.05         39.66        10.72 o
  -1  -8  14         55.34         90.29        14.65 o
   0  -8  14        255.88        240.73        18.39 o
   1  -8  14         94.78         92.52        13.00 o
   2  -8  14         38.61         32.97        20.56 o
   3  -8  14          7.18         12.95        10.31 o
   4  -8  14         11.36         16.77        11.18 o
  -7  -7  14         10.40        -11.41        11.41 o
  -6  -7  14          2.11         11.96        11.51 o
  -5  -7  14        438.26        438.93        20.23 o
  -4  -7  14         69.14         57.06        12.34 o
  -3  -7  14        186.79        164.49        15.54 o
  -2  -7  14         38.87         26.58        10.42 o
  -1  -7  14         38.46         22.85         9.61 o
   0  -7  14          8.91         17.42        12.01 o
   1  -7  14        112.70         69.02        19.46 o
   2  -7  14         13.06          3.68        10.38 o
   3  -7  14          1.42         -0.91         9.18 o
   4  -7  14         10.07          7.35        10.56 o
  -7  -6  14         76.44         72.39        32.54 o
  -6  -6  14         30.17         28.65        12.67 o
  -5  -6  14        232.54        250.56        16.18 o
  -4  -6  14         10.59         10.63         9.63 o
  -3  -6  14         85.17         95.45        12.79 o
  -2  -6  14        548.23        521.47        24.92 o
  -1  -6  14          7.35         -4.29         7.59 o
   0  -6  14        124.59        164.64        15.10 o
   1  -6  14        187.49        207.77        16.42 o
   2  -6  14         44.17         64.38        16.71 o
   3  -6  14        204.07        198.34        18.35 o
   4  -6  14        104.39        121.39        14.46 o
   5  -6  14          3.30         -5.36         8.28 o
  -8  -5  14        141.03        176.57        30.26 o
  -7  -5  14          8.67         17.69        23.83 o
  -6  -5  14        558.39        602.80        37.21 o
  -5  -5  14         50.22         61.05        11.40 o
  -4  -5  14         26.29         44.72        11.32 o
  -3  -5  14        117.91        145.64        14.47 o
  -2  -5  14         25.15         30.13         9.76 o
  -1  -5  14         54.38         50.85        10.27 o
   0  -5  14          9.87         24.36         9.39 o
   1  -5  14         22.08         26.52         9.27 o
   2  -5  14         72.82         97.04        13.64 o
   3  -5  14        257.29        267.82        20.33 o
   4  -5  14          6.25         -3.69         8.19 o
   5  -5  14         25.24         36.30         9.93 o
  -8  -4  14         15.35         32.60        24.14 o
  -7  -4  14          0.09         13.26        21.39 o
  -6  -4  14         87.88         64.28        17.46 o
  -5  -4  14         64.06         61.73        16.12 o
  -4  -4  14         76.09         67.22        15.89 o
  -3  -4  14         83.19         97.45        12.77 o
  -2  -4  14         23.13         17.92         9.48 o
  -1  -4  14        220.70        241.17        16.91 o
   0  -4  14        294.68        290.99        24.80 o
   1  -4  14         63.63         58.48        10.48 o
   2  -4  14        666.66        704.99        30.87 o
   3  -4  14        102.38        102.84        16.85 o
   4  -4  14         81.78         84.75        16.60 o
   5  -4  14         57.88         74.28        12.12 o
  -8  -3  14         77.41         83.63        24.60 o
  -7  -3  14         90.14         62.86        18.92 o
  -6  -3  14         41.19         50.43        12.44 o
  -5  -3  14        146.25        164.78        17.41 o
  -4  -3  14        896.67        911.62        35.76 o
  -3  -3  14        598.31        549.49        41.92 o
  -2  -3  14         23.01         24.76         9.24 o
  -1  -3  14        168.30        168.73        14.85 o
   0  -3  14         94.80         84.31        13.08 o
   1  -3  14         21.54         19.82         8.76 o
   2  -3  14         63.42         63.72        11.96 o
   3  -3  14        153.59        154.68        15.77 o
   4  -3  14         33.43         18.38         8.51 o
   5  -3  14         24.75         19.97         9.95 o
   6  -3  14          4.63          4.45         9.91 o
  -8  -2  14          0.04        -10.55        11.64 o
  -7  -2  14         10.95         10.87        10.40 o
  -6  -2  14         14.30         20.38        10.37 o
  -5  -2  14         55.75         75.05        13.14 o
  -4  -2  14         36.23         34.98        10.78 o
  -3  -2  14        278.55        306.60        30.87 o
  -2  -2  14         20.93          4.17         7.94 o
  -1  -2  14         68.99         82.76        11.22 o
   0  -2  14         61.58         83.70        11.85 o
   1  -2  14          9.92         23.17        13.05 o
   2  -2  14        163.96        158.89        31.05 o
   3  -2  14        176.25        199.75        16.08 o
   4  -2  14         12.96          2.52         7.65 o
   5  -2  14         36.99         37.55         9.41 o
   6  -2  14         25.00         38.75        10.60 o
  -8  -1  14         83.26        103.38        16.61 o
  -7  -1  14        374.01        398.42        26.29 o
  -6  -1  14         73.52         78.93        13.31 o
  -5  -1  14        195.81        197.57        19.63 o
  -4  -1  14        128.96         97.95        13.48 o
  -3  -1  14         64.98         58.43        11.19 o
  -2  -1  14        101.44        112.33        13.37 o
  -1  -1  14         37.73         49.05         8.83 o
   0  -1  14         66.37         38.09         9.70 o
   1  -1  14         26.60         27.52        10.72 o
   2  -1  14         13.43          1.52         8.39 o
   3  -1  14          2.75          2.73         6.67 o
   4  -1  14         13.03         21.46         8.30 o
   5  -1  14          1.75         -0.97         7.52 o
   6  -1  14         19.46         26.73        11.18 o
  -8   0  14        126.55        176.38        20.36 o
  -7   0  14         33.85         16.08        14.55 o
  -6   0  14          0.13         -7.88         7.88 o
  -5   0  14          1.27          2.75         8.54 o
  -4   0  14        132.90        148.35        15.80 o
  -3   0  14        400.46        391.72        24.16 o
  -2   0  14         30.97         24.63         9.36 o
  -1   0  14        491.62        487.02        29.29 o
   0   0  14        233.50        226.28        21.17 o
   1   0  14         35.30         44.45        10.50 o
   2   0  14        452.50        436.43        30.74 o
   3   0  14          4.00         -6.03         6.35 o
   4   0  14       1723.12       1756.02        44.20 o
   5   0  14        118.69        137.28        13.16 o
   6   0  14         90.80         91.17        12.39 o
  -8   1  14         81.94        112.73        17.65 o
  -7   1  14        374.65        336.01        24.46 o
  -6   1  14         74.84         69.88        13.03 o
  -5   1  14        194.06        191.19        17.81 o
  -4   1  14        128.65        116.04        15.66 o
  -3   1  14         63.50         65.85        11.64 o
  -2   1  14         99.46        107.10        13.41 o
  -1   1  14         38.29         39.74        10.37 o
   0   1  14         67.08         86.70        12.72 o
   1   1  14         26.27         16.15         8.92 o
   2   1  14         13.23         13.34         7.91 o
   3   1  14          2.76         -5.24         6.11 o
   4   1  14         13.21         13.70         7.60 o
   5   1  14          1.93         10.35         7.57 o
   6   1  14         18.91         23.47        11.43 o
  -8   2  14          0.04         -0.98        18.23 o
  -7   2  14         11.19         10.33        11.73 o
  -6   2  14         13.90          4.50        10.85 o
  -5   2  14         55.78         53.34        14.24 o
  -4   2  14         38.12         39.11        11.07 o
  -3   2  14        278.50        293.22        19.78 o
  -2   2  14         19.80         10.19         7.97 o
  -1   2  14         72.05         75.08        13.86 o
   0   2  14         60.12         61.61        12.58 o
   1   2  14          8.01          1.41         8.14 o
   2   2  14        166.54        153.62        18.37 o
   3   2  14        176.59        199.69        12.95 o
   4   2  14         10.87          8.09         7.07 o
   5   2  14         37.73         46.20         9.15 o
   6   2  14         25.75         43.23        17.74 o
  -8   3  14         75.62         94.34        23.81 o
  -7   3  14         91.13         92.16        15.80 o
  -6   3  14         41.56         48.94        20.24 o
  -5   3  14        144.23        157.21        17.01 o
  -4   3  14        899.80        952.69        36.53 o
  -3   3  14        603.16        588.82        32.76 o
  -2   3  14         20.24         18.59        11.27 o
  -1   3  14        168.41        148.53        17.39 o
   0   3  14         96.27         65.43        13.01 o
   1   3  14         20.57         28.33         8.48 o
   2   3  14         63.36         68.30        11.73 o
   3   3  14        154.20        158.48        15.44 o
   4   3  14         33.57         40.57        13.87 o
   5   3  14         25.49          0.71        12.26 o
   6   3  14          4.16         -2.75        19.25 o
  -8   4  14         15.85         45.71        20.82 o
  -7   4  14          0.06         -8.20        14.53 o
  -6   4  14         86.54         82.43        16.48 o
  -5   4  14         64.58         52.97        14.39 o
  -4   4  14         74.97         91.10        15.45 o
  -3   4  14         81.90         73.56        14.28 o
  -2   4  14         22.46         21.39        14.55 o
  -1   4  14        224.63        225.22        20.06 o
   0   4  14        294.09        342.62        24.08 o
   1   4  14         59.49         62.20        10.11 o
   2   4  14        670.23        661.19        28.06 o
   3   4  14         98.73         98.07        12.83 o
   4   4  14         80.14         71.25        12.19 o
   5   4  14         58.18         58.49        18.36 o
  -8   5  14        142.17        127.51        26.78 o
  -7   5  14          8.52         14.57        16.42 o
  -6   5  14        560.69        611.54        37.17 o
  -5   5  14         47.77         45.11        13.90 o
  -4   5  14         26.41         24.60        12.58 o
  -3   5  14        119.42        122.40        17.48 o
  -2   5  14         21.95         -4.84        12.16 o
  -1   5  14         54.97         39.63        11.68 o
   0   5  14         11.13         18.33        10.58 o
   1   5  14         21.64         28.27        11.27 o
   2   5  14         73.06         62.63        14.51 o
   3   5  14        256.16        233.99        17.11 o
   4   5  14          6.07          6.42        13.21 o
   5   5  14         25.62         34.50        18.03 o
  -7   6  14         75.48        119.34        39.11 o
  -6   6  14         30.99         14.32        17.00 o
  -5   6  14        234.59        232.57        24.14 o
  -4   6  14         11.42         12.97        11.35 o
  -3   6  14         81.29         71.24        14.70 o
  -2   6  14        551.54        544.12        31.65 o
  -1   6  14          7.34          2.62        11.12 o
   0   6  14        124.30         91.01        15.33 o
   1   6  14        189.97        163.18        18.39 o
   2   6  14         44.52         47.67         9.90 o
   3   6  14        206.54        187.20        17.31 o
   4   6  14        104.66        109.45        19.60 o
   5   6  14          2.44         18.41        14.35 o
  -7   7  14          9.03         10.17        23.68 o
  -6   7  14          1.19         19.04        17.17 o
  -5   7  14        440.28        468.74        40.60 o
  -4   7  14         67.63         58.23        15.50 o
  -3   7  14        188.23        167.23        20.05 o
  -2   7  14         37.31         27.97        11.62 o
  -1   7  14         38.30         26.52        11.80 o
   0   7  14          9.13          7.41         9.79 o
   1   7  14        112.37        120.65        21.76 o
   2   7  14         13.36          8.76         8.75 o
   3   7  14          1.50         14.35        12.77 o
   4   7  14         10.19         16.46        13.20 o
  -7   8  14         15.63         26.36        19.16 o
  -6   8  14         17.50         22.76        18.66 o
  -5   8  14         34.12         -4.95        18.33 o
  -4   8  14          4.12          0.72        28.11 o
  -3   8  14         83.85         69.07        15.57 o
  -2   8  14         16.89          8.38        13.43 o
  -1   8  14         55.73         52.84        13.31 o
   0   8  14        257.61        255.44        22.33 o
   1   8  14         95.86        104.75        15.90 o
   2   8  14         37.86         57.27        13.76 o
   3   8  14          5.74         -7.28        11.95 o
   4   8  14         10.88         19.80        13.74 o
  -6   9  14         41.79         20.29        32.08 o
  -5   9  14          4.80        -14.34        15.74 o
  -4   9  14        126.42        119.61        23.94 o
  -3   9  14         34.12         34.08        23.07 o
  -2   9  14         53.43         38.98        17.76 o
  -1   9  14         68.79         62.16        14.70 o
   0   9  14         27.04         28.48        12.79 o
   1   9  14          2.23         -9.88         9.88 o
   2   9  14         30.55         34.82        12.73 o
   3   9  14         39.43         28.27        14.29 o
  -5  10  14         20.96         24.21        19.41 o
  -4  10  14         24.18         -2.86        16.13 o
  -3  10  14         53.80         37.40        19.10 o
  -2  10  14         32.90         58.33        18.79 o
  -1  10  14         46.30         26.90        13.31 o
   0  10  14         98.50        110.28        17.43 o
   1  10  14          8.53         18.04        11.34 o
   2  10  14         40.23         33.96        15.18 o
  -4  11  14          2.80          2.79        17.05 o
  -3  11  14          2.29         -0.48        15.42 o
  -2  11  14         14.12          9.93        15.98 o
  -1  11  14        233.24        231.93        28.49 o
   0  11  14          1.78          1.21        13.10 o
   1  11  14         83.24         52.37        16.84 o
  -2  12  14          2.85         -2.41        19.40 o
  -1  12  14          7.92         -4.16        14.24 o
  -2 -11  15          3.14         -2.85        10.73 o
  -1 -11  15          4.64          8.00        12.59 o
  -4 -10  15        267.17        330.64        27.44 o
  -3 -10  15         23.68         36.49        14.11 o
  -2 -10  15         14.06         15.57        11.72 o
  -1 -10  15          3.83         10.02        11.89 o
   0 -10  15         18.22         16.99        11.60 o
   1 -10  15          8.96          4.40        11.14 o
  -5  -9  15         55.92         73.64        14.87 o
  -4  -9  15          7.64          4.23        11.73 o
  -3  -9  15        128.29        146.37        18.65 o
  -2  -9  15         12.78         -0.89         9.90 o
  -1  -9  15          1.52         -6.10         9.52 o
   0  -9  15          8.78         25.35        11.08 o
   1  -9  15         83.13         83.01        13.52 o
   2  -9  15          8.68         11.59        11.32 o
  -6  -8  15         49.73         48.35        15.17 o
  -5  -8  15         40.86         45.93        14.62 o
  -4  -8  15          8.04         -1.57        11.27 o
  -3  -8  15          8.63          1.35         9.93 o
  -2  -8  15         19.26         -1.72         9.57 o
  -1  -8  15         45.55         42.83        11.28 o
   0  -8  15         18.14         23.40        10.00 o
   1  -8  15         21.79          7.82        10.22 o
   2  -8  15          9.48          3.39        10.73 o
   3  -8  15          2.13         -0.13        10.11 o
  -6  -7  15         74.15         95.29        17.33 o
  -5  -7  15        128.13        132.87        22.10 o
  -4  -7  15         38.92         44.63        12.17 o
  -3  -7  15         92.62        119.87        15.51 o
  -2  -7  15        282.05        282.60        24.59 o
  -1  -7  15         27.09         15.24         9.24 o
   0  -7  15         41.38         30.15        12.76 o
   1  -7  15         16.12          0.22         9.19 o
   2  -7  15          1.44         -1.17         9.90 o
   3  -7  15         10.78          7.29        11.13 o
   4  -7  15         79.59        128.45        24.26 o
  -7  -6  15          5.46          4.03        13.47 o
  -6  -6  15          1.87         -4.69        11.69 o
  -5  -6  15         59.89         63.42        12.95 o
  -4  -6  15         12.31          6.91        11.76 o
  -3  -6  15         32.73         31.46        10.96 o
  -2  -6  15         58.39         58.48        12.05 o
  -1  -6  15         28.95         21.30         9.99 o
   0  -6  15         14.34          8.25         8.46 o
   1  -6  15         58.70         47.65        12.47 o
   2  -6  15         39.33         43.96        12.67 o
   3  -6  15          9.50         -8.67         8.67 o
   4  -6  15         10.15         11.77        11.33 o
  -7  -5  15         53.84         89.72        24.94 o
  -6  -5  15         24.42        -10.99        16.53 o
  -5  -5  15         13.58         -0.22         9.78 o
  -4  -5  15         31.39         36.47        11.37 o
  -3  -5  15         91.60         94.14        20.38 o
  -2  -5  15         39.50         30.02        14.75 o
  -1  -5  15          8.73          7.59         8.89 o
   0  -5  15          9.84         13.37         8.70 o
   1  -5  15          2.78         -6.00         8.96 o
   2  -5  15        191.13        188.30        17.88 o
   3  -5  15         28.25         17.70        11.12 o
   4  -5  15         16.89          2.98        10.35 o
  -7  -4  15         10.14          9.34        25.67 o
  -6  -4  15         29.41         20.59        13.54 o
  -5  -4  15         44.43         46.02        15.58 o
  -4  -4  15         15.18         26.72        13.26 o
  -3  -4  15         31.80         34.99        10.42 o
  -2  -4  15        130.12        110.58        13.73 o
  -1  -4  15         34.33         41.32        16.14 o
   0  -4  15         23.58         33.08         9.64 o
   1  -4  15         28.19         23.48         9.95 o
   2  -4  15        264.09        296.63        21.68 o
   3  -4  15        155.25        173.38        17.63 o
   4  -4  15         19.39         19.31        10.37 o
   5  -4  15         21.35         23.29        10.18 o
  -8  -3  15         48.61         39.43        22.02 o
  -7  -3  15        129.88        153.93        27.35 o
  -6  -3  15         31.72         50.26        16.71 o
  -5  -3  15         54.15         43.43        15.05 o
  -4  -3  15        157.29        157.30        20.51 o
  -3  -3  15         99.44        110.45        20.38 o
  -2  -3  15        378.82        384.11        33.43 o
  -1  -3  15        165.54        155.51        14.80 o
   0  -3  15         62.00         78.39        11.79 o
   1  -3  15          2.92         19.62         9.79 o
   2  -3  15          5.55         -7.47         9.72 o
   3  -3  15          6.36         13.17         9.27 o
   4  -3  15         82.90         78.39        12.09 o
   5  -3  15         45.99         34.81        10.97 o
  -8  -2  15         77.62         74.66        24.46 o
  -7  -2  15         13.72         -1.38        13.02 o
  -6  -2  15        129.31        123.16        20.17 o
  -5  -2  15         37.16          2.95        18.61 o
  -4  -2  15        140.95        151.84        19.75 o
  -3  -2  15        659.91        695.77        36.64 o
  -2  -2  15         51.00         48.73        10.77 o
  -1  -2  15         38.90         24.10         9.35 o
   0  -2  15         32.95         35.27        10.98 o
   1  -2  15         27.22         35.17        11.23 o
   2  -2  15         30.73         26.26        10.53 o
   3  -2  15         23.81         22.90         9.73 o
   4  -2  15         56.30         70.19        11.24 o
   5  -2  15         22.63         23.15         9.78 o
  -8  -1  15         93.36        128.08        21.95 o
  -7  -1  15         26.86         41.76        13.03 o
  -6  -1  15         41.10         71.29        15.05 o
  -5  -1  15         71.24         73.04        13.38 o
  -4  -1  15         20.59          2.94         9.77 o
  -3  -1  15       1182.71       1201.14        42.32 o
  -2  -1  15         26.74         35.93        12.75 o
  -1  -1  15         11.01          9.10         8.50 o
   0  -1  15          6.97         10.59        10.63 o
   1  -1  15         10.31         12.30         8.88 o
   2  -1  15          1.11          6.25         9.15 o
   3  -1  15        488.96        498.59        23.47 o
   4  -1  15        241.41        243.01        16.52 o
   5  -1  15          0.97          3.12         8.68 o
  -8   0  15          1.55         -0.70        11.63 o
  -7   0  15         13.43          9.14        10.84 o
  -6   0  15         11.87         13.54        10.25 o
  -5   0  15         14.14         -0.65         9.85 o
  -4   0  15          2.70         10.64         9.81 o
  -3   0  15         76.78         63.37        12.19 o
  -2   0  15          5.99         10.91         9.12 o
  -1   0  15         14.87         19.64        16.65 o
   0   0  15         57.45         60.89        11.68 o
   1   0  15         22.71         16.93         9.61 o
   2   0  15         34.68         26.90        10.41 o
   3   0  15          4.53         -5.12         7.07 o
   4   0  15         82.49         67.89        10.75 o
   5   0  15          2.67          0.95         8.52 o
  -8   1  15         89.61        131.05        21.30 o
  -7   1  15         26.97         43.41        13.42 o
  -6   1  15         43.76         33.33        22.49 o
  -5   1  15         73.98         78.87        14.26 o
  -4   1  15         22.34         35.21        10.58 o
  -3   1  15       1171.38       1210.64        42.62 o
  -2   1  15         26.04         20.53        11.37 o
  -1   1  15         10.75          8.51        10.27 o
   0   1  15          6.77         10.06         9.61 o
   1   1  15         10.58          4.34        15.44 o
   2   1  15          1.13         -5.69         8.52 o
   3   1  15        489.07        507.81        26.37 o
   4   1  15        241.07        244.02        19.47 o
   5   1  15          0.94         -9.03         9.03 o
  -8   2  15         76.32         61.61        23.55 o
  -7   2  15         14.21          8.84        13.21 o
  -6   2  15        126.22        123.07        16.83 o
  -5   2  15         37.76         33.85        13.29 o
  -4   2  15        136.61        136.10        23.52 o
  -3   2  15        670.66        661.92        35.44 o
  -2   2  15         49.73         77.04        15.22 o
  -1   2  15         38.02         30.23        11.24 o
   0   2  15         34.55         31.89        13.14 o
   1   2  15         25.98         34.28        10.33 o
   2   2  15         32.53         33.85        10.22 o
   3   2  15         22.55         18.55         9.86 o
   4   2  15         58.44         51.43        12.03 o
   5   2  15         23.82         26.24        12.62 o
  -8   3  15         50.44         78.71        25.05 o
  -7   3  15        126.68        138.57        21.55 o
  -6   3  15         30.64         14.41        22.10 o
  -5   3  15         53.72         75.70        15.62 o
  -4   3  15        154.32        172.63        28.88 o
  -3   3  15        103.09        110.05        17.70 o
  -2   3  15        384.08        396.05        27.46 o
  -1   3  15        164.00        175.26        19.67 o
   0   3  15         61.27         48.55        16.20 o
   1   3  15          3.05         -7.47         7.47 o
   2   3  15          5.85          0.44         8.82 o
   3   3  15          6.35         14.33         9.63 o
   4   3  15         83.29         77.33        13.10 o
   5   3  15         45.76         34.55        26.12 o
  -7   4  15         10.73         -5.72        15.88 o
  -6   4  15         27.97          1.33        12.81 o
  -5   4  15         42.80         39.19        15.65 o
  -4   4  15         16.34         24.33        13.14 o
  -3   4  15         30.42         35.24        13.01 o
  -2   4  15        134.73        149.06        18.96 o
  -1   4  15         33.83         47.15        20.50 o
   0   4  15         24.94         13.76        10.95 o
   1   4  15         29.15         23.08        10.45 o
   2   4  15        260.32        271.67        23.95 o
   3   4  15        151.91        132.39        19.42 o
   4   4  15         19.37         12.63        21.54 o
   5   4  15         20.99         20.01        15.12 o
  -7   5  15         57.37         49.82        21.39 o
  -6   5  15         26.33         39.71        18.88 o
  -5   5  15         14.67         19.25        12.78 o
  -4   5  15         32.78         26.62        13.82 o
  -3   5  15         89.49         97.94        16.87 o
  -2   5  15         40.88         27.27        12.90 o
  -1   5  15          9.56         19.77        11.42 o
   0   5  15          9.40          8.66        10.01 o
   1   5  15          2.48         -8.52         8.52 o
   2   5  15        191.01        206.60        17.47 o
   3   5  15         28.12         15.02         9.58 o
   4   5  15         16.84          4.13        13.78 o
  -7   6  15          5.68         15.19        16.95 o
  -6   6  15          2.07         -4.07        14.01 o
  -5   6  15         60.43         83.01        29.58 o
  -4   6  15         11.39          3.02        10.66 o
  -3   6  15         31.65         29.33        13.27 o
  -2   6  15         57.71         51.60        16.86 o
  -1   6  15         28.39         42.30        13.11 o
   0   6  15         13.98          9.47        11.03 o
   1   6  15         57.16         78.12        18.21 o
   2   6  15         41.40         32.26        10.09 o
   3   6  15         10.34         18.50        22.61 o
   4   6  15         10.34          2.43        14.18 o
  -6   7  15         72.10        110.56        24.88 o
  -5   7  15        126.40        155.58        26.70 o
  -4   7  15         41.39         26.63        13.06 o
  -3   7  15         91.95         88.96        21.16 o
  -2   7  15        280.19        298.75        25.51 o
  -1   7  15         27.17         24.29        13.72 o
   0   7  15         41.08         42.49        13.81 o
   1   7  15         15.73          4.96        13.48 o
   2   7  15          1.36         -0.56        11.42 o
   3   7  15         10.79          3.75        13.13 o
   4   7  15         79.93        100.00        27.35 o
  -6   8  15         51.17         38.05        20.62 o
  -5   8  15         41.85         37.92        18.86 o
  -4   8  15          8.40         17.32        17.60 o
  -3   8  15          9.19         22.21        12.76 o
  -2   8  15         18.71         15.78        12.72 o
  -1   8  15         44.07         25.91        12.87 o
   0   8  15         17.86          7.76        11.16 o
   1   8  15         23.21         12.61        12.12 o
   2   8  15          9.93         27.50        14.82 o
   3   8  15          2.52          8.02        14.05 o
  -5   9  15         54.55         36.06        21.00 o
  -4   9  15          8.71         28.79        17.27 o
  -3   9  15        127.48        153.30        44.31 o
  -2   9  15         13.25          9.79        13.10 o
  -1   9  15          1.85         -5.85        10.52 o
   0   9  15          8.94          7.10        11.80 o
   1   9  15         83.78         69.04        18.58 o
   2   9  15          8.10         29.71        14.93 o
  -4  10  15        263.44        291.98        35.75 o
  -3  10  15         22.97        -10.15        14.43 o
  -2  10  15         13.55          8.62        14.74 o
  -1  10  15          3.85         31.78        16.27 o
   0  10  15         19.33         14.80        12.99 o
   1  10  15          8.46         20.40        14.42 o
  -2  11  15          3.12          5.86        17.00 o
  -1  11  15          4.39         -3.15        15.04 o
  -2 -10  16         15.43         14.41        13.41 o
  -1 -10  16         42.23         57.14        15.80 o
  -4  -9  16          8.14         24.40        17.74 o
  -3  -9  16          1.83         -2.34        11.36 o
  -2  -9  16          1.01        -11.74        11.74 o
  -1  -9  16         24.31         24.30        11.95 o
   0  -9  16        188.13        198.70        19.10 o
   1  -9  16         19.64         13.68        12.55 o
  -5  -8  16         88.91         79.02        16.79 o
  -4  -8  16          5.05         18.37        12.75 o
  -3  -8  16         29.18         33.30        12.58 o
  -2  -8  16        115.25        127.12        16.33 o
  -1  -8  16          7.26         11.20         9.97 o
   0  -8  16         58.57         69.03        13.28 o
   1  -8  16          0.38         -1.89        11.18 o
   2  -8  16          7.86         23.86        15.87 o
  -6  -7  16        244.07        295.47        35.46 o
  -5  -7  16         13.67         31.50        13.64 o
  -4  -7  16          5.84         -8.32         9.72 o
  -3  -7  16         98.38         99.78        14.63 o
  -2  -7  16         91.85         77.75        16.24 o
  -1  -7  16         17.18          8.22         9.57 o
   0  -7  16          4.87          7.93        10.53 o
   1  -7  16          5.20         20.99        11.06 o
   2  -7  16         21.03         28.41        13.14 o
   3  -7  16        174.72        150.16        20.63 o
  -6  -6  16         48.50         36.45        24.77 o
  -5  -6  16         68.19         51.78        13.30 o
  -4  -6  16          0.52          4.81         9.74 o
  -3  -6  16        491.13        467.38        25.66 o
  -2  -6  16         18.35          8.40         9.57 o
  -1  -6  16         23.84         29.59        10.78 o
   0  -6  16         41.44         14.60        11.34 o
   1  -6  16         53.84         76.61        16.58 o
   2  -6  16         32.34         19.51        12.01 o
   3  -6  16         45.58         30.33        12.64 o
  -7  -5  16          7.04          3.53        18.45 o
  -6  -5  16          1.74         -5.57        16.22 o
  -5  -5  16          4.04          3.49        10.16 o
  -4  -5  16          5.86         13.88        10.62 o
  -3  -5  16         87.47         84.25        12.99 o
  -2  -5  16        279.98        274.52        19.71 o
  -1  -5  16         98.54         64.86        12.05 o
   0  -5  16         10.92         23.53        13.63 o
   1  -5  16          0.05         10.50        12.79 o
   2  -5  16         67.08         36.28        12.58 o
   3  -5  16         33.78         31.50        12.63 o
[truncated: 25,306 more chars]
